# Supplementary material for: A Comprehensive Phylogenetic Analysis of the Serpin Superfamily
Source: Mol Biol Evol. 2021 Mar 21;38(7):2915–29. doi: 10.1093/molbev/msab081 (PMC8233489; doi:10.1093/molbev/msab081)
Supplement: msab081_Supplementary_Data [file msab081_supplementary_data.zip]

Archive with 3 entries (3 files):
- Serpin Bioinformatics manuscript SI_final_revision_resubmission.pdf
- Serpin_superfamily_all_trees.txt
- Serpin_superfamily_aln.txt
