# Supplementary material for: A Comprehensive Phylogenetic Analysis of the Serpin Superfamily
Source: Mol Biol Evol. 2021 Mar 21;38(7):2915–29. doi: 10.1093/molbev/msab081 (PMC8233489; doi:10.1093/molbev/msab081)
Supplement: msab081_Supplementary_Data [file msab081_supplementary_data.zip › Serpin_superfamily_all_trees.txt]

##TREE ORDER
##1 - TREE 1 LG+F+R10+C10
##2 - TREE 2 LG+F+R10+C10
##3 - TREE 3 LG+F+R10+C10
##4 - TREE 4 LG+F+R10+C10
##5 - TREE 5 LG+F+R10+C10
##6 - TREE 1 LG+R10
##7 - TREE 2 LG+R10
##8 - TREE 1 WAG+R10
##9 - TREE 2 WAG+R10

(A0A014MPH1:0.0999787056,(((((((((((((((((((((((((((((((((((((((((((((A0A016UUR6:0.0000020932,A0A0D6LSA0:0.0000020932)73.4:0.0045585052,A0A0D6LSA0_2:0.0043254940)100:0.1212784403,(A0A0C2D2U1:0.1153964395,W2TDD1:0.3016032789)11.3:0.0269269407)95.7:0.0884270668,(A0A0C2CB47:0.0993008997,A0A0D6M2E8:0.0806639491)90.8:0.0805201042)99.8:0.3367554528,(A0A0N4Y929:0.4563333118,(A0A158QNK6:0.1672046943,U6NYT0:0.0523079378)100:0.3242176912)44.3:0.0969156654)100:1.0661763040,(((((A0A2A6C2D3:0.0086519510,(A0A2A6C3E1:0.0000020932,(A0A2A6C3J3:0.0136531272,A0A2A6C3J3_2:0.0000020932)0:0.0000023530)0:0.0000020645)99.6:0.3090468699,A0A2A6C8M7:0.5758954930)99.9:0.4771069182,((A0A2A6C9R3:0.0000020932,H3EKV9:0.0000020932)99.2:0.2565317726,H3F318:0.7124327369)97.1:0.2311063081)94.6:0.2636430217,(A0A2A6C804:0.0000028576,H3FPB1:0.0089015906)100:0.8940031632)97.8:0.3515660484,((((A0A2A6CR42:0.0406576768,H3FA37:0.0700796733)72.3:0.0287268073,(A0A2A6CSY0:0.0097299865,H3FA36:0.0161900586)100:0.3059483869)92.2:0.1484441427,((A0A2A6D006:0.0000020932,H3FYG7:0.0000020932)0:0.0000023119,H3FYG7_2:0.0000020932)100:0.6812716752)84.3:0.1814785262,H3F1N8:0.7932800651)100:0.6810919524)95.9:0.3383405408)93.5:0.2464194188,(((((((((((((A0A016VZY2:0.0040584992,A0A016W0H3:0.0000023453)84:0.0040500345,A0A016W0N8:0.0000025237)73:0.0050179678,A0A0D6LML6:0.0358993747)100:0.5727709601,A0A0C2CM48:0.4349295608)83.7:0.0875690860,A0A0B1THS4:0.6155728348)51.5:0.0351265269,((((A0A016WVT3:0.1564909643,((A0A016X0N9:0.0000020932,(A0A016X1B1:0.0000020932,(A0A016X285:0.0104087481,A0A016X312:0.0000020932)0:0.0000020957)0:0.0000027772)0:0.0000022805,A0A0D6LJL5:0.0040427885)99.9:0.1584467525)66.2:0.0466132006,(A0A0C2FZQ6:0.0617904170,A0A0C2GWM0:0.0325037458)100:0.2572206377)72.8:0.0666633165,((A0A0C2FJH9:0.1438615564,A0A0C2H238:0.0684998159)99.8:0.3276313788,A0A0D6LR74:0.9166277736)97:0.1895985393)99.7:0.1800661405,((A0A016X0N4:0.0000022078,A0A0D6LG38:0.0263471336)100:0.2026914816,(A0A016X284:0.0000023833,A0A0D6LDY1:0.0000020392)100:0.1611187279)96.4:0.0981120967)96.1:0.0891173757)81.2:0.0438054989,(A0A0B1TGY7:0.0840186837,A0A0B1THS8:0.1226178010)99.9:0.1721512960)25.2:0.0236337568,((((A0A016WVP6:0.0040625303,((A0A016WWA2:0.0000020932,A0A016WX90:0.0000020932)0:0.0000020932,A0A0D6LBN9:0.0000020932)0:0.0000026777)96.1:0.1520943135,A0A0C2C7K6:0.8946167355)98.8:0.2244303047,A0A0C2GLC3:0.4343439636)92.7:0.1614002607,W2TY48:0.4739514936)100:0.6124572552)86.9:0.0488660713,((W2TDL5:0.0628736041,W2U103:0.1463474017)100:0.3715809243,W2TJB6:0.2496774065)100:0.2187520000)96.5:0.0951717234,((((((A0A016WX98:0.5124060402,((A0A016WXX8:0.0000023750,A0A0D6L6G3:0.0000020932)99.6:0.1739753666,A0A0C2GSQ7:0.1892373255)98.1:0.1756668261)74.3:0.0604367088,A0A0D6LDG8:0.2941028124)93.3:0.1115015895,((A0A0N4X3T6:0.0547375811,U6NMR8:0.1108405055)100:0.6093722249,A0A183G340:0.8294790165)78.7:0.1256394062)82:0.0633179874,((((A0A0N4WRW1:0.0513037905,U6P1R0:0.0633261834)98.3:0.0874579009,U6P2A5:0.1570382338)90.2:0.0828812654,((A0A0N4WRW2:0.1581150341,U6PNP0:0.2160928663)100:0.2659361289,C3VPL1:0.4934174517)100:0.3209848566)98.9:0.1511180989,(((A0A0N4YB24:0.0418990661,A0A0N4YNE2:0.0284710594)100:0.3335089008,(A0A0N4YI75:0.3643356057,(A0A0N4YWG8:0.0000020146,A0A158R2K4:0.0731203583)99.2:0.1814849354)97.8:0.1748120861)99.6:0.1967660422,A0A183FH93:0.5246493176)94.8:0.0957265284)93.4:0.0612131173)20.1:0.0377626347,(A0A158R013:0.0000029438,A0A158R013_2:0.0166971415)100:0.4599799915)54.4:0.0727468094,((A0A0D8YAK9:0.7150545928,(A0A0R3PBM3:0.4475173381,A0A158PAS3:0.1980862798)96.2:0.1132809553)71.7:0.0322007080,A0A0D8YC62:0.3059236404)99.6:0.2041632869)91.3:0.0685606059)94.8:0.1109780184,(((A0A0B1SVX0:0.6341384560,W2SW37:0.8643176223)90.1:0.1921868940,A0A0C2GJG2:0.5401826506)82:0.1473112956,A0A158PIY3:1.1057472918)95.1:0.1704644304)99.8:0.3406887388,A0A1I7XHU0:0.8039219964)72:0.1121942276,(((((A0A1I7TAV0:0.0000020932,(A0A1I7TAV1:0.0000020932,A0A1I7TAV2:0.0000020932)0:0.0000020932)100:0.2523099468,((A0A260Z3E7:0.0000020932,E3LL30:0.0043280965)94.5:0.0257053314,A0A261BRV5:0.0094598351)99:0.1303325612)11.4:0.1065417117,K7GUX9:0.2696137730)100:1.2252394413,(((((((A0A1I7V285:0.1682008744,(A0A2G5TD54:0.0123151177,A8X214:0.0806579940)95.1:0.0675381156)87.4:0.0703234016,E3LL47:0.0611119034)100:0.9211039338,((A0A2G5TDD0:0.2145937723,E3LL46:0.1154267091)93.3:0.1856369232,G0NEJ0:0.7885740188)93.7:0.1349332526)93.3:0.2089432197,((A0A2H2HXG0:0.9723104894,(K7H2S9:0.0000020956,K7H2T0:0.0000023310)100:0.9205866034)86:0.1998756412,A0A2H2II35:0.2568560053)98.5:0.2420621008)48.5:0.0971719047,((((A0A260Z384:0.0765328511,E3LL48:0.0757493470)97:0.0778228776,A0A261BQ62:0.0617682971)98.1:0.1434133427,A8X215:0.3905361551)60.2:0.0901389589,G0NEJ4:0.2949640945)99.9:0.3901266239)99.9:0.3359681278,(A0A261BQ94:0.2940133177,O17365:0.2624033339)100:0.6353895968)93.9:0.1441688684,(((A0A2A2JG35:0.0627793987,A0A2A2JXP3:0.0465774479)100:0.8685862572,(((A0A2A2KW60:0.3948138140,A0A2A2KW96:0.2643579657)95.4:0.1107920480,A0A2A2L7C6:0.3562257036)8.3:0.0446626039,A0A2A2KWE7:0.3289488645)97.2:0.1565354101)74.4:0.0829705182,A0A2A2JGL0:0.3452672663)100:0.3916255200)78.5:0.0571115626)68.5:0.0420954014,((((A0A1I7TVG9:0.8513537727,((G0MA27:0.1816420220,G0P3H3:0.0960130326)84.5:0.0529082367,G0MA36:0.1083227403)100:0.5179530407)100:0.4192061068,Q19651:1.0547794684)57.1:0.0657625726,(((((A0A261A9W5:0.0042277238,E3LZK6:0.0000020932)87.6:0.0223266201,((A0A2G5T5L3:0.0000020932,(A0A2G5T5Q7:0.0000020932,A0A2G5T5U0:0.0000020932)0:0.0000020932)90.8:0.0279622806,(A0A2G5UCI5:0.1121375407,A0A2G5UCJ5:0.1156254234)100:0.1568396172)100:0.1497668370)21.8:0.0314701192,A0A261CIK0:0.0786482599)76.7:0.0565657142,Q6QUQ5:0.2970184681)92.1:0.0774604230,G5EFH4:0.3351925221)94.6:0.1024247915)88.4:0.0979699229,(A0A261CH90:0.0670386170,E3LZK9:0.0908206218)100:0.5872169671)100:0.4617661294)88.2:0.1333773542)99.9:0.3905486761)89.2:0.1952435378,(((A0A1I7Y578:0.2519992784,(A0A1I7Y5L5:0.0073076942,A0A1I7Y5L5_2:0.0144227788)99.8:0.2409918136)100:0.6807353924,(A0A1I8A9T1:0.5116277440,((A0A1I8AAD2:0.5755262435,E2IPQ9:0.7633838154)96.8:0.2658197736,A0A1I8AAW7:0.5484111555)96.5:0.1794620278)93.5:0.2170546442)89.5:0.2595684746,((A0A1I7ZMF9:0.0042120387,A0A1I7ZMF9_2:0.0171680100)100:0.7005181219,A0A1I7ZSW9:0.5456671487)100:0.6792813804)100:1.1119520832)97.2:0.2095538716,(((((((((A0A044S6N8:0.4559025250,A0A044S8S1:0.3256311725)92.1:0.1128259541,((A0A0K0IRY3:0.1639979756,A0A1I8EZC9:0.1227253907)100:0.4104200985,(A0A0K0JWF5:0.1238293767,((A0A0N4T348:0.0519013194,A0A0R3QLI3:0.1267363734)41.1:0.0363106890,(A0A1I8F1W2:0.0000020932,A0A1I8F1W2_2:0.0000023627)100:0.1779288385)95.7:0.0783864599)100:0.3919172626)99.6:0.2585127889)99.8:0.3787826755,(((((((A0A0J9Y8G5:0.1473868759,A0A0N4TAM0:0.0631524993)92.1:0.0715001096,A0A1I9G7B3:0.0390568348)97.8:0.1000399923,((A0A1I8ECX6:0.0000020932,J9ECU7:0.0000022475)99.9:0.1007234897,F6KME1:0.0817991726)72.5:0.0520869755)100:0.2953182652,(A0A1I7VB95:0.0082206816,(A0A1I7VH32:0.1218571544,A0A1S0TLM7:0.0489486441)85.4:0.0273309485)100:0.3169355461)87.1:0.1356724867,(A0A0R3QLI4:0.0041520947,A0A1P6BSR7:0.0000020277)100:0.4748746457)86.5:0.1580248815,((A0A238BMY8:0.4224758345,A0A238BN22:0.2724251846)99.7:0.2315933321,A0A2K6VT32:0.3129591733)99.4:0.2804651060)96.6:0.1698386986,(((A0A0N4TYP2:0.0042438868,A0A0R3QLI5:0.0051084257)94.7:0.0372026538,(A0A158PXG5:0.0000026373,A0A158PZ22:0.0140614279)82.7:0.0307006320)99.9:0.2208766647,(A0A1I7VAX3:0.0000026303,(A0A1I7VAY7:0.3821253213,A0A1I7VHN6:0.0497875832)0:0.0008950458)100:0.3738826701)96.4:0.1477402387)92.2:0.1308610954)93.5:0.1891031593,A0A0N5DBF3:0.9942105166)99.7:0.5826852952,A0A183EIT4:1.4700329382)0:0.1088515154,((((A0A044V3Q0:0.0055206046,A0A182DWM4:0.0456170149)96.6:0.0703226488,A0A183H3Z4:0.1313460810)100:0.3716665696,A0A0N5D329:0.6102306227)89.3:0.1923062111,A0A183E099:0.7291001204)88.3:0.1573441829)94.9:0.2362521406,((((((((A0A044V3P3:0.1482726301,A0A183H2W1:0.0503651589)99.9:0.0904201114,(A0A1I7VTC0:0.0000020932,A0A1S0U9P2:0.0000022499)100:0.1008725659)60.7:0.0158423191,A0A0R3RYE9:0.0782315230)16:0.0053929844,((((A0A0K0IPR9:0.0000026537,A0A0N4TIR6:0.0129111868)0:0.0000029418,A0A0R3QRS9:0.0000027622)98.5:0.0173365784,(A0A0K0IPS0:0.0000021924,A0A0K0IPS0_2:0.0040239072)0:0.0000022703)96.7:0.0239825416,(A0A1I8EGS8:0.0046700078,J9ET74:0.0000027940)92.7:0.0165245226)96.9:0.0391953018)99:0.1596910783,A0A0N5D328:0.2552142596)99:0.2690007894,A0A183E530:0.4592207218)100:0.9672622539,((A0A0B2VH56:0.0000027168,A0A183U473:0.0129338515)100:0.4230068043,(A0A0M3I8S1:0.0195799144,F1L7I9:0.0036752339)99.8:0.2981153944)100:0.6741197225)100:0.8211683164,((((((((A0A0B2UMT4:0.0254198253,A0A183UK83:0.0075283881)99.7:0.0827942710,A0A0B2USS9:0.0076010059)78.8:0.0084328316,A0A183TXM8:0.0022158302)99.8:0.2243558789,F1L0I4:0.2825233595)99.2:0.2484861034,F4MST7:0.6451079985)98.1:0.2948121655,A0A1I7YG88:1.2990499804)45.3:0.1003688339,(((((A0A0B2UMU3:0.5158640292,(F1L8E6:0.0052922676,F1L8Q8:0.0000027526)100:0.4840823869)100:0.9491849722,((A0A0B2V6J5:0.0042759761,A0A0B2V6J5_2:0.0000029905)100:0.4101036270,A0A0M3HRI5:0.3914999222)100:0.9781652310)83.4:0.1227066703,((A0A0B2UY67:0.0000021583,A0A183UZU3:0.0125994278)100:0.5723140687,A0A0M3JZI9:0.6908334947)100:0.5750934504)34.8:0.0433936847,(A0A183ER06:0.0000029720,A0A183ER06_2:0.0000020339)100:0.9045128575)84.4:0.0789787693,((((((A0A0B2V666:0.0081207082,A0A0B2V666_2:0.0000020932)0:0.0000020760,A0A183V3F5:0.0000022522)100:0.2161618950,A0A183V3F6:0.1301881304)100:0.1924319898,((A0A0M3IQ87:0.0120871499,F1L2I5:0.0186424421)100:0.5044689552,(F1L040:0.1067914005,F1L0N2:0.1019215126)99.9:0.1950966193)93.9:0.0704480380)0.4:0.0114713655,F1L1S5:0.2063799578)99.9:0.3017084908,A0A0N4UMK5:1.0584845321)89.8:0.1179013620)58.8:0.0826074914)74.9:0.0964379897,((A0A0B2VFZ3:0.0340023623,A0A183UXF9:0.0544007611)98.1:0.1321111780,F1L4J8:0.2769883226)100:0.4700296187)76.2:0.0795367512)23:0.0570627749)80.3:0.1374661070,(A0A0N4V0R9:1.1591070771,((((A0A0N4V2B4:0.0000020932,A0A0N4V2B4_2:0.0000020932)99.6:0.3618041816,A0A0N4V2B5:0.5453935688)44.1:0.0552641140,A0A0N4VEU4:0.8257800826)97:0.3321372770,(A0A0N5ATT0:0.5016076236,A0A0N5ATT1:0.4533253430)99.9:0.4648800356)99.2:0.3596119482)93.1:0.1868132811)29.3:0.0730958717,((((((A0A0K0E114:0.4941012590,A0A0N4ZTI6:0.7578977385)96.2:0.2776312886,(A0A1I8D3P6:0.0000020932,A0A1I8D3P6_2:0.0000020932)100:0.7750803255)97.2:0.3858639308,((((A0A0K0F4M6:0.5078680453,A0A0N5CH52:0.3388606252)93.4:0.1705705963,(A0A0N5CH49:0.0000020932,A0A0N5CH49_2:0.0118252172)99.7:0.2470522746)99.9:0.4547438760,A0A0K0FXD1:0.5793748752)91.6:0.2811504730,(A0A0K0G2W5:0.1210193104,A0A0N5CGN3:0.0213486269)100:1.5676270031)99.8:0.6768267481)63:0.1638837823,((((A0A0K0EJE6:0.6438250871,(A0A0K0FJC5:0.1798703217,A0A0N5B2B7:0.1748892830)99.7:0.3486543164)97.8:0.2192181646,(A0A0K0FBZ8:0.1259935561,(A0A0N5B1S6:0.0000020932,A0A0N5B1S6_2:0.0000020932)89.1:0.0584523021)100:0.5701171631)65.3:0.0879217523,(A0A0N4Z6J2:0.4820739918,A0A0N4ZGJ6:0.5607283960)98.5:0.2274818617)100:0.4555882485,((A0A1I8C784:0.0380414359,A0A1I8CBG2:0.1517752514)99.8:0.2435665128,(A0A1I8CET4:0.0000027426,A0A1I8CET4_2:0.0040403741)100:0.3170754916)100:0.7135740436)78.3:0.1507596896)95.2:0.2065314665,(((A0A183BQV1:0.2572883344,((A0A183CIF9:0.0000020932,A0A183CIF9_2:0.0000020944)99.3:0.1529012354,A0A183CPV5:0.0912115835)97.1:0.1700296262)100:0.7433917654,(A0A183BXV6:0.1768511191,A0A183C082:0.0862158572)95.1:0.2060289308)100:0.8398356186,((A0A183BRY8:0.2818491830,(A0A183C336:0.2119466432,A0A183C7A5:0.0916021375)38.2:0.0593095203)99.6:0.2603617677,A0A183C5F5:0.3176314083)99.7:0.4078845793)92.1:0.1841269151)45.4:0.0799011915,(A0A1I7RPD7:0.0000028200,A0A1I7RPD7_2:0.0000020863)100:1.5230345179)99.1:0.2292024752)91.6:0.1234827015)86.5:0.0740893281,((((A0A044S2Z7:0.0000020932,A0A044S2Z7_2:0.0000020932)90.4:0.0090774092,A0A182EKF6:0.0000020523)95:0.1423273624,A0A238BN35:0.2054190664)100:1.3605249686,((A0A1I7VAL3:0.1104688633,(A0A1I7VP85:0.0000023737,A0A1I7VP85_2:0.0436662760)99.3:0.1837825516)100:0.5616857658,O18656:0.6011240542)95.2:0.4213964174)100:1.4331164459)85.6:0.0752313256,(((((((A0A077Z1Z4:0.0948376964,(A0A077ZG26:0.0782461848,(A0A077ZKR8:0.0417071703,A0A077ZLD1:0.0436632687)100:0.0980490815)98.5:0.0555440653)91.9:0.0448291088,A0A077ZKR2:0.1128213774)13.9:0.0104761620,(A0A085MED0:0.0088273851,(A0A085MED1:0.0000020932,A0A085MED1_2:0.0000020932)0:0.0000025204)100:0.2027218317)96:0.0428730539,A0A077ZPE6:0.1457373315)91.4:0.0605878838,A0A077ZGK8:0.0740687991)100:0.7043629982,((((((((A0A0V0TCL6:0.0142235437,A0A0V0ZJ83:0.0114330610)75.2:0.0047399083,A0A0V0VHN1:0.0038054067)0:0.0000023150,A0A1Y3EX92:0.0074694756)44.5:0.0037818827,A0A0V1D246:0.0037804756)91.2:0.0175046637,E5SCW1:0.0871502131)99.8:0.0677545176,(A0A0V1IAP9:0.0207949214,A0A0V1MRE4:0.0092301084)81.2:0.0254625588)98.8:0.0422874521,(((A0A0V0YDH9:0.0000020932,A0A0V1JI71:0.0000020932)0:0.0000028019,A0A0V1KGQ4:0.0000020932)0:0.0000022750,A0A0V1EY36:0.0000023698)0:0.0000024209)35.5:0.0038304270,A0A0V1G2R3:0.0000028571)100:0.8349446550)99.7:0.3760365721,(((((((A0A077ZDT9:0.0000020932,A0A077ZDT9_2:0.0000020932)99.7:0.0993391012,A0A085NAL1:0.0241733856)99:0.1851458960,A0A0N5DDZ4:0.2018904774)100:0.5783512832,(((((A0A0V0RYH4:0.0155741876,((A0A0V0YNP3:0.0000020932,((A0A0V0YNQ5:0.0000020932,((A0A0V1EW05:0.0000020932,A0A0V1JEM4:0.0000020932)0:0.0000020932,A0A0V1JEQ2:0.0000020932)0:0.0000023993)0:0.0000025842,A0A0V0YNR5:0.0000020932)0:0.0000016517)99.1:0.0478954851,(((A0A0V1HUV5:0.0000020932,A0A0V1HXC6:0.0000020932)0:0.0000021549,A0A0V1HVP5:0.0000020932)86.7:0.0094460641,A0A0V1N5J2:0.0150977888)97.7:0.0327736566)98.6:0.0340019989)0:0.0000028787,E5S8V6:0.0077927402)95.6:0.0157766966,((A0A0V0W0L3:0.0000020932,A0A0V0W9A4:0.0000020932)83.1:0.0038878242,A0A0V0ZLP6:0.0077449887)0:0.0000020893)38.1:0.0039132619,(A0A0V0UI75:0.0000020932,A0A0V0UJM2:0.0000020932)75.9:0.0038948156)58.9:0.0029561090,A0A0V1LIS4:0.0126720448)100:1.1486256213)97:0.3505600105,(((((A0A085M671:0.0000020932,A0A0B1PPS5:0.0000029805)75.2:0.0080641635,A0A085M671_2:0.0000020086)100:1.2487612188,(A0A0N5DDZ2:0.3226134400,A0A2K9UYS4:0.3346020718)98.4:0.3306226115)12.7:0.1545419539,A0A0N5DDZ3:0.8751901867)73.3:0.2985533671,(((((((A0A0V0RYJ4:0.0783856240,(A0A0V1BZ35:0.0000020932,(A0A0V1C073:0.0000020932,E5S8V5:0.0000020266)0:0.0000023143)100:0.1069148540)94:0.0367441285,((A0A0V0YN06:0.0000020932,A0A0V1K234:0.0041504119)91.3:0.0192388521,(A0A0V1HVA7:0.0000023481,A0A0V1N682:0.0123837030)78.3:0.0099065325)100:0.2281221613)95.9:0.0318404722,A0A0V0ZLD0:0.0040602444)85.4:0.0149995254,(A0A0V0VFA6:0.0087705648,((((A0A0V1D4F7:0.0000020932,(A0A0V1D4M2:0.0000020932,A0A0V1D509_2:0.0084082902)0:0.0000023667)0:0.0000020932,A0A0V1D4R8:0.0000020932)0:0.0000020932,A0A0V1D4Y5:0.0000020932)0:0.0000020932,A0A0V1D509:0.0000020932)94.9:0.0232493304)52.4:0.0118886361)94.8:0.0219378851,((A0A0V0UIC5:0.0000020932,A0A0V0UID2:0.0000020932)0:0.0000020932,A0A0V0UJS0:0.0000025782)93.1:0.0205662022)95.1:0.0232221578,(A0A0V0W056:0.0082747169,A0A1Y3EP62:0.0168374508)89.5:0.0162209607)73:0.0151104725,(A0A0V0WMF6:0.0041650839,A0A0V0WMM9:0.0000020932)59.9:0.0075856177)100:1.1675472504)97.9:0.3321005337)0:0.1061975544,(A0A183IPI9:0.8338111312,(A0A183J4T3:0.0000026499,A0A183J4T3_2:0.0000020932)100:0.7905734794)99.9:0.4964247632)88.1:0.1446199645,((A0A183ID20:0.3820316792,A0A183IYS9:0.4198276928)100:0.5475039218,A0A183J6Q4:0.6600106830)100:0.5606277628)0:0.0548874578)97.8:0.2078325697)66.8:0.0971149187,(((((A0A090VLJ1:0.0000020932,A0A090WZ92:0.0000020932)79.5:0.0051111655,A0A098LNV2:0.0000029355)99.8:0.1239523985,A0A1H9IWQ7:0.0728714640)100:0.5460331058,(A0A0C5W0U7:0.0894052887,A0A238YMC7:0.1910402189)99.6:0.4093015928)98.1:0.4162633335,A0A2N3HV24:0.8601280122)100:0.9102250022)0:0.0935216170,(((G0QR80:0.0045838194,G0QR80_2:0.0000022208)100:0.8870874924,((I7M668:0.6048100248,(I7MFX0:0.0000020932,I7MFX0_2:0.0000020932)100:0.4443685406)99.1:0.3417683661,I7MHL9:0.7558963329)93.1:0.2399915930)0:0.2300669396,((Q22KT6:0.7608176993,(Q22M42:0.0430678621,Q22M43:0.1169552268)100:0.6027445440)93.1:0.2031422654,(Q23MN9:0.0000020932,Q23MN9_2:0.0000022894)99.4:0.3248147694)100:0.6450647885)100:0.6781760831)90.7:0.1252478821,(((((((((((((((A0A026WI68:0.2245421339,(((A0A0J7KE55:0.0365206218,A0A0J7KE55_2:0.0351112206)100:1.9260029175,((A0A151IZC6:0.2220740883,(A0A151JW12:0.2855193624,((A0A158NML4:0.0542756829,(A0A195AZC6:0.0071400329,A0A195AZC6_2:0.0039109852)99.6:0.1100301223)96.5:0.1068585242,F4WI46:0.4609570701)46:0.0526814510)79.3:0.0810998932)96.9:0.2607333746,A0A195CVU3:0.4128150322)100:1.4792150830)99.6:0.8064320772,E2B8Y8:0.2349898533)73:0.0411215433)98.3:0.0815828517,A0A0J7KK66:0.1357485317)94:0.0611456343,((((A0A151IZH0:0.0331790689,A0A151X0W7:0.0402146307)100:0.0802930581,A0A195CW43:0.1039021987)0:0.0000020905,(A0A195AZT7:0.0649531889,F4WI47:0.0554349948)84.6:0.0104408391)68:0.0192790407,A0A151JVQ0:0.0605278833)99.9:0.1300474451)100:0.2060077066,(A0A0L7R3Q2:0.2352936849,(A0A0N0BIR9:0.2772207143,V9IFV5:0.3534072695)45.3:0.0653441161)97.9:0.1721980823)99.2:0.2236342500,A0A0C9QWH1:0.5596232590)68.3:0.1263822137,(A0A232FEZ6:0.0150224996,K7J8S2:0.0005161651)100:0.4481092293)99.7:0.4642837189,(((((A0A1B6FBQ4:0.0133300204,A0A1B6GM70:0.0179137113)85.7:0.0715402483,(A0A1B6G9Y1:0.0000022945,A0A1B6G9Y1_2:0.0140151312)99.5:0.0833004714)99:0.2288376353,A0A1B6HVQ6:0.6582715225)100:0.4266768774,(A0A1B6GB18:0.7611242136,(A0A1B6LFJ1:0.0000020932,A0A1B6LNW1:0.0000020932)100:0.5837583527)78.4:0.1260804019)74.1:0.2477923415,((((A0A1B6IU78:0.0000020932,A0A1B6J291:0.0084578423)79.5:0.0082221764,A0A1B6IU78_2:0.0136794512)99.6:0.4533266381,(A0A1B6KW82:0.0000020932,A0A1B6LYT5:0.0000025920)100:0.5815669132)100:1.4351654309,(A0A1B6K4K6:0.4290376436,A0A1B6K8S6:0.3429228551)98.6:0.4301352464)89.5:0.2823232027)100:0.7914167412)96.3:0.2337916070,((((A0A194PJ14:0.0268266194,A0A194RCC1:0.0200516317)100:0.3007551203,A0A1L5J028:0.1514652819)78.5:0.0810635598,G9F9J4:0.1250191132)30.1:0.0614339183,(A0A212EY91:0.2041012167,S4P8U7:0.1529666226)94.7:0.0928240428)100:0.5629353853)25.3:0.0756465494,((((((A0A0A9WH51:0.3794482446,A0A2K8JLE4:0.3430584841)98.5:0.1589449134,(((A0A1B6EN40:0.0387851036,A0A1B6IWK3:0.1007180545)94.2:0.1117580173,(A0A1B6L5T8:0.0000021170,A0A1B6LC96:0.0046417436)97.5:0.1609640675)100:1.0465037678,((A0A1B6GCF0:0.0570038008,A0A1B6J4M4:0.2724796372)100:0.6898237778,A0A1B6J4R0:0.5462624141)92.7:0.1729028689)98.5:0.2873009161)53.6:0.0215752075,M9ZTW6:0.4658690771)96.7:0.1298104584,((A0A1B6I7V7:0.0000024164,A0A1B6JA94:0.0103129659)87.1:0.0442754484,A0A1B6MFN8:0.0638196597)100:0.5044322471)19:0.0711930813,A0A2H8TKZ1:0.8404291076)91:0.1265763959,E0VBZ1:0.8959153885)82.8:0.0894391883)89.1:0.1281819096,(((A0A1W4X377:0.0484606937,(A0A1W4X3B7:0.1222224039,A0A1W4XE12:0.0892246353)99.4:0.1156996755)99.6:0.2527002397,A0A1Y1L4Z8:0.3776106896)94.5:0.1441832813,(D6WMA4:0.2706375881,N6T5U8:0.4802249680)99.7:0.2746896771)100:0.4693798540)71.3:0.1057811406,(((((A0A084WSZ5:0.0696720209,A0A182JDN3:0.0521702250)99.6:0.1044913916,((((A0A182HJ31:0.0082157132,(A0A182LC83:0.0000020932,A0A1S4GHQ9:0.0166050354)0:0.0000024260)99.8:0.0920258964,A0A182K1I4:0.0385714028)89.1:0.0294194627,((A0A182LXM5:0.0145389656,A0A182RYC2:0.0411664339)76.7:0.0175539199,A0A182SIY4:0.0940084146)91.4:0.0291151357)41.8:0.0165254277,A0A182QCT1:0.0835964287)90.8:0.0421357466)85.3:0.0649215189,((A0A182FL68:0.0106331307,(A0A2M4A4S2:0.0000020932,A0A2M4A7G2:0.0040737565)99.8:0.0459267503)91.4:0.0178454775,(A0A2M3Z5Y5:0.0000020932,A0A2M3ZEM1:0.0000020932)0:0.0016366470)99.9:0.1636759899)99.8:0.2648915013,((A0A1Q3F3F0:0.0000020932,A0A1Q3F3K2:0.0053329871)93.1:0.0469995878,B0WYP6:0.0334125559)98.6:0.2028223759)100:0.6136461763,(((A0A0K8UH79:0.1305431694,W8BMF4:0.0918554094)99.9:0.3513522561,((((A0A0M4EWP1:0.2546820820,B4K6U3:0.2062348537)40.7:0.1327896604,B4NKS9:0.4121265548)9.3:0.0662370159,((A0A1W4VZE9:0.4547265784,A4VA06:0.5546763237)99.9:0.5720545592,((B4PS84:0.0000020944,B4PS84_2:0.0000020932)83.5:0.0259385350,B4QZ47:0.0444766261)99.7:0.2634997944)99.5:0.2508606814)99.7:0.2749127835,((A0A1A9V711:0.0112357934,A0A1B0GGD0:0.0011131469)99.6:0.0960748564,A0A1A9X2P9:0.0630909839)100:0.3125957068)39.8:0.1401899766)100:0.4734344485,A0A1L8DPF3:0.4544831848)75.5:0.1760953808)96.5:0.1818112586)99.9:0.4069819450,((((A0A0N8CMC7:0.0000020932,(A0A0P5TEH2:0.0000020932,A0A0P5THH9_2:0.0000024250)0:0.0000023054)0:0.0120246637,(((((((A0A0P5P495:0.0670940284,A0A0P6G8E4:0.0050751570)0:0.0000020380,A0A0P6HWP1:0.0000020899)95.4:0.0118676664,A0A0P6CL83:0.0000020932)0:0.0000023990,A0A0P5Y1L3:0.0000022764)0:0.0000022286,A0A0P5THH9:0.0000027961)0:0.0000020932,A0A162CAG3:0.0000020932)0:0.0000025048,A0A0P5Y1N3:0.0000020932)0:0.0000028621)90.7:0.0977575859,E9GZM9:0.1082225521)100:0.7726764597,A0A1D2NA33:0.8779753962)95.1:0.2401557037)94.1:0.1813118850,(((A0A0N7AVE1:0.2354181379,A0A0P4W0E7:0.3388004648)99.1:0.2017001734,W6MNY5:0.3251766188)96.3:0.2413207086,(((A0A1D8MQK7:0.1127889466,D3K2R2:0.1078281093)100:0.3815944176,D7NSE1:0.3242678536)52.8:0.1034720849,(D1MX62:0.0000020932,D1MX62_2:0.0000021937)100:0.3478998481)100:0.6003836042)100:0.5221524509)53.7:0.2260207675,(A0A223HGU4:0.0000024588,A0A223HGU4_2:0.0040802758)100:1.4001915641)64.6:0.1689599247,((A0A0C9S385:0.5383104901,(((A0A1W7R9K4:0.0000020932,A0A1W7R9K4_2:0.0041358860)100:0.2277979468,A0A224X3V5:0.2530807948)99.1:0.2098866183,A0A224XBR3:0.2970447228)99.8:0.4586957196)99.9:0.5056981581,((((A0A132A168:0.0000020932,H9LDV8:0.0000026307)0:0.0000027307,H9LFA1:0.1259102579)81.4:0.0038751101,A0A132A168_2:0.0000022060)100:0.4424930761,A0A1Y3BC47:0.4513568123)100:0.8666965540)98.9:0.3547274000)99.9:0.4237803099)88.9:0.0893875596,(((((((((((((((A0A022XEH3:0.0000020944,A0A022VMB3:0.0000020944)0:0.0000028764,A0A178FTM9:0.0096335952)100:0.3977934276,E5QYC0:0.1818757166)95.2:0.2026381323,C5FKP4:0.2956123043)100:0.9494744596,((((A0A0B2WPQ8:0.3070497095,((((A0A0B4FIM5:0.0086111615,A0A0D9P3K6:0.0147619095)99.5:0.0538567181,A0A0B4H3F2:0.0494222273)50:0.0083071738,A0A1Y1LGA3:0.0414712715)88.7:0.0402605799,E9E9T7:0.0465164046)99.9:0.1966252363)99.2:0.2512197225,A0A179F1P7:0.2261304160)99.8:0.4896118939,A0A0C3GME9:0.7723816507)51.1:0.1709111780,(A0A1L7UIE9:0.0733565208,(S0EP93:0.0000020932,A0A2H3SGX5:0.0351924039)82.4:0.0404033374)100:1.3503485990)75.2:0.2105457389)100:1.5901084941,(((A0A097IVL0:0.0000020932,A0A097IVL0_2:0.0000020932)98.2:0.3366045331,A0A1L3IZB8:0.1687332443)100:1.6412009902,A0A0C2JAA3:1.5633650524)87.3:0.3293502296)45.4:0.1128703042,((((A0A177AW91:0.0029974935,A0A177AW91_2:0.0233025018)100:1.3158254798,(A0A177B089:0.6130055123,(A0A177BCM0:0.0000025134,A0A177BCM0_2:0.0000026361)100:0.9446373565)98.6:0.5840446357)98.2:0.6464580416,F5TD86:3.1121222503)88.4:0.4694097865,(X6PCE6:0.0000027518,X6PCE6_2:0.0000020517)100:3.6928645617)74.6:0.2561845067)57.9:0.0817536092,(((((((((A0A098S796:0.0000013597,A0A098S796_2:0.0041623439)100:2.1442269348,((((A0A1Y1WR29:0.0000020932,A0A1Y1WR29_2:0.0000020932)99.9:0.3349661768,A0A1Y1X7D6:0.5383301688)96.9:0.1943182416,A0A1Y3NSH7:0.4854907840)95.7:0.2719666249,(A0A1Y1X9N3:0.5698777439,(A0A1Y1ZV80:0.0397461836,(A0A1Y2D5C7:0.0000020932,A0A1Y2D5C7_2:0.0000020932)97.9:0.1017768616)100:0.5353621908)97.6:0.3307928328)99.9:0.8302388800)88.5:0.1779358391,((A0A1I2XN75:0.0374883786,(R4KLY4:0.0000020932,R4KLY4_2:0.0000020932)98.7:0.0481118531)98.1:0.2239953699,A0A1V4W015:0.2631119811)100:1.3836552649)86.8:0.1617945470,((((((A0A1Y1VVN7:0.3099088954,(A0A1Y1WZ95:0.1913076334,(A0A1Y1WZB9:0.1295006472,A0A1Y3MVY6:0.5821451421)97.2:0.0950175094)61.9:0.0491055758)99:0.1525888558,A0A1Y3MX99:0.5163628104)97.2:0.1172249744,((((((A0A1Y1WT35:0.5719403881,A0A1Y1WWZ9:0.4248029431)91.3:0.1136162385,(A0A1Y1WWZ1:0.3192845558,A0A1Y1WX68:0.4117326128)96.9:0.1355202939)88.2:0.0495272248,(A0A1Y3MMT5:0.0000020932,Q1EH96:0.0000020932)100:0.3107034060)90.3:0.0673760298,(A0A1Y2C4A4:0.3295678356,A0A1Y3NF47:0.3920589343)67.8:0.0757938909)67.1:0.0757343432,A0A1Y3MNL8:0.3188957628)94.4:0.0671585345,(((A0A1Y3MVU0:0.0871551155,A0A1Y3MVW0:0.2010607591)0:0.0731474884,A0A1Y3N1P6:0.1516102590)99.9:0.2460184702,(A0A1Y3N011:0.2621284077,A0A1Y3N5B8:0.2532000443)46.5:0.0384673314)99.5:0.1639535707)28.1:0.0534139662)83.1:0.0995307208,(((A0A1Y2ANY6:0.0000020932,A0A1Y2ANY6_2:0.0000020932)99.6:0.0757930049,(A0A1Y2APP1:0.1344581322,A0A1Y2AQP0:0.0783385665)62.5:0.0312768966)82.2:0.0340573342,A0A1Y2AP15:0.0875467416)100:0.3240786519)76.6:0.0936043987,A0A1Y3NFS3:0.5474048495)96.1:0.3260543624,((R5HTI2:0.5492205507,((R5MEY1:0.2184265980,R5VEM9:0.3419776058)99.1:0.1874927033,((R5TKP4:0.0000026361,R5TKP4_2:0.0185064810)100:0.3755540525,(R5TRV0:0.4956199786,R7KFJ7:0.5692834410)7.3:0.0884697314)73.2:0.0802693372)95.8:0.1703055543)94.3:0.1890000072,(R7ICK8:0.4144154122,R7P5M7:0.5542355110)91.2:0.1400440020)99.9:0.6570423472)100:1.2106482398)36.8:0.0498579515,((((((A0A0G2Y3Q5:0.0371948673,A0A0G2Y669:0.0081963715)100:0.5556185938,(A0A2K9L2D7:0.1041160777,A0A2K9LAV1:0.0891759246)100:0.3576233058)85.4:0.1427076962,(H2EAB9:0.4670858977,M1PXS3:0.4103462758)99.7:0.3306618372)97.7:0.3445165812,A0A1V0SEB4:0.5744524858)52.1:0.2346266471,(A0A1V0SKG0:0.0000022068,A0A1V0SKG0_2:0.0000026295)100:0.9957354278)100:0.9079095339,((A0A1Z9HYA4:0.2934476887,A0A2E3RM73:0.2871982220)95.5:0.2119569598,(A0A2E3G5H8:0.2948079599,A0A1Z8KQS2:0.4297052278)99.8:0.3653904422)100:1.0389353129)81.7:0.2331011485)88.5:0.1357723694,((((((A0A174PPB3:0.0752362236,A0A1C5YU08:0.1432679154)83.1:0.0643274128,((A0A1Q6TG28:0.0041798803,C6J9P8:0.0041661389)90.5:0.0083518894,A0A174GDV6:0.0000027077)95.6:0.0823978568)94.9:0.2539744036,A0A1C6J7D4:0.3311597533)100:1.5761436438,(A0A1Y2C040:0.0630913243,A0A1Y2C040_2:0.0033098226)100:2.9207887073)2.8:0.0521970519,(((A0A1D9P4Y5:0.4056311509,((A0A1G5C8Z8:0.0000025964,A0A1G5C8Z8_2:0.0000020932)100:0.2517088172,((A0A1I5YM99:0.1666174813,W3APP9:0.2452661785)97.1:0.0995490387,(A0A1M5YYN3:0.1687579469,A0A1M6AJ27:0.1656179228)100:0.2614776193)89.1:0.0670730180)91.1:0.1159936960)98.4:0.2480023031,A0A1H7FIF0:0.5880331014)81.4:0.1428585533,(((A0A1G5S263:0.0930155755,A0A1I5EHG7:0.0496601472)88.5:0.0486435797,D4IWC8:0.1099214377)99.5:0.3467144762,(A0A1I6J245:0.0160473411,A0A2G3DZW8:0.0275801398)100:0.5765911758)99.5:0.3168679641)100:1.0805163059)94.2:0.3939921098,((A0A1H7XGI9:0.0046577044,A0A1H7XGI9_2:0.0092596402)99.5:0.7514967647,A0A2G6DBB0:0.6788987842)100:2.0974626199)85.3:0.2008848776)42.3:0.1099105279,(E4Y0F1:0.0000022406,E4Y0F1_2:0.0089696033)100:2.1590792600)65.4:0.1443575731,(((A0A0A2EV67:0.0018541902,A0A1T4JPQ5:0.0066720803)99.7:0.6635649931,(A0A0A2FPU3:0.0000020932,A0A0A2FPU3_2:0.0000020944)100:0.7290070410)100:1.6044725294,(((((((A0A0F4W0D1:0.0000020932,A0A0N8VXZ5:0.0000020932)0:0.0000020190,A0A0F4W0D1_2:0.0083114241)85.5:0.0261488402,(C4IFR8:0.0292220851,W1UAH4:0.0082445271)71.1:0.0111968236)100:1.3310548311,((((((((A0A173YR94:0.0000024381,A0A173YR94_2:0.0084251180)100:0.5333100921,(A0A1G4V8Z1:0.5549657623,H1HV98:0.4951445190)0:0.0982427427)100:0.6817192573,R5IGI9:0.6125386322)86.8:0.1886376605,((((A0A1C5VZN8:0.2655697076,A0A1Q6KM20:0.1937660011)100:0.2560253227,A0A1C6F5F7:0.3461664690)87.8:0.0734093935,A0A1C5YW51:0.8225943241)88.1:0.0733344751,(A0A1Y4RQC8:0.0000029259,A0A1Y4RQC8_2:0.0362162011)100:0.5832387525)58:0.0740953607)74:0.0813527128,(A0A1Q6QNM9:0.0000023061,R6HAY5:0.0125048713)100:0.6336986785)87.9:0.1102903519,(A0A1H7RZ35:0.2489614827,A0A1K1NNU9:0.3268958972)100:0.5829641932)99.1:0.3616798567,((((A0A1C5Z2I4:0.3859766532,(((A0A1Y3RVG3:0.0101875693,A0A1Y3X517:0.1385130876)100:0.3528054580,A0A1Y3S8T2:0.2948961867)27.3:0.0955075927,A0A1Y4CMW5:0.2035057802)98.4:0.2069614783)29:0.0634439777,A0A1Y4WT79:0.3418203771)98.8:0.2603249539,(A0A1Y4W3U2:0.4706778605,F4XGD6:0.6452808065)99.7:0.3275035408)99.7:0.3301654716,(((A0A1Q6R2L6:0.0000020944,A0A1Q6R2L6_2:0.0221916855)93.4:0.0811823291,R6CXC8:0.1401801650)100:0.5968598139,R6GKB2:0.9631770956)99.8:0.4245136606)96.4:0.2012566011)98.5:0.4962763854,(A0A1Q6U3J4:0.0000022349,(R5YDL2:0.0000027282,R5YDL2_2:0.0000020932)37.5:0.0052145019)100:1.7962994740)74.1:0.1839672134)88.1:0.4144496238,(R7FRZ4:0.0000020213,R7FRZ4_2:0.0215807106)100:4.0778112942)92.4:0.4973105578,(((A0A255TLN0:0.0518432904,A0A255U397:0.0042807281)90.7:0.0085517313,R6W2S8:0.0000020932)81.3:0.0043012810,R6W2S8_2:0.0000020589)100:2.0258893953)6:0.0557095860,(((((A0A0K1NLG4:0.1113824860,U2J9X2:0.1593122127)97:0.1152948540,(A0A2N9QS34:0.2700967727,(D3I5S4:0.0214704579,X6PZQ8:0.0140751711)99.9:0.1494385351)97.5:0.1500029428)98.4:0.3858816343,(C9MPR7:0.1682464680,I0TEB1:0.1009179009)100:0.7230561238)100:0.7256033614,(((A0A1I0PPQ6:0.0000020956,A0A1I0PPQ6_2:0.0354060541)100:0.2573959404,A0A1K1PLG3:0.2130355293)96.7:0.2391927025,A0A239QY02:0.4138268778)100:1.2623488246)83:0.3312356778,((A0A1F0MVY9:0.0000020932,A0A1F0MVY9_2:0.0000020932)66.6:0.0271692567,D1QPS7:0.0069985503)100:2.0157091428)98.6:0.6732308955)6.8:0.1152873923)78.5:0.1494995169)31.7:0.0704406828,(((((A0A0A1U6A8:0.8438943070,(A0A0A1U6M7:0.7567855850,((A0A175JRS6:0.0171504572,A0A175JRS6_2:0.0105006817)60.3:0.0658420794,B0EB87:0.1066043179)100:0.6038115298)24.9:0.1211730345)90:0.3174971614,((L7FK22:0.0120834476,A0A0A1U147:0.0530436415)99.9:0.6153208209,S0B033:0.7012522345)99.8:0.6107943867)100:0.9514912650,((A0A1J4JYX0:0.0000020932,A0A1J4JYX0_2:0.0000020932)99.5:0.3524596536,A0A1J4KMF1:0.1031758478)100:1.6198466161)78.5:0.3276839201,(((((A0A1Y1XME7:0.0041998373,A0A1Y1XME7_2:0.0000027818)99.6:0.3572154380,A0A1Y1Z2V5:0.2293840159)100:0.8792757069,((A0A1Y1Z3S0:0.0000021233,A0A1Y1Z3S0_2:0.0045829710)100:0.5646474019,A0A1Y1Z408:0.4367947790)95.1:0.3466675009)90.7:0.3849893416,(A0A1Y1XU40:0.0000029747,A0A1Y1XU40_2:0.0040920581)100:1.6533991987)99.9:1.0316531314,(C5LR10:0.0000028779,C5LR10_2:0.0000020932)100:2.2414322029)79.3:0.1968565873)68:0.0986024132,((D2V4S2:0.7915151136,(D2VZX6:0.0037131755,D2VZX6_2:0.0460645328)42.6:0.1811098627)100:1.2369783387,((D2VNS8:0.3550468800,D2VVD1:0.3633257881)92.9:0.3245760954,(D2VTP9:0.0000024795,D2VTP9_2:0.0181811035)100:0.7603223020)99.9:0.7912850887)99.7:0.7057853284)41.7:0.1648934640)94.7:0.1270168605)90.9:0.0847626868,(A0A0E9Y1Q4:0.3339456476,((L7LTZ0:0.0189861865,V9VJF4:0.1173084561)36.4:0.0078129951,A0A131YKB9:0.0446108050)69.5:0.1019750964)100:2.3767077319)13.8:0.0311407787,((((((((A0A068EL72:0.0539297100,A0A2H4X220:0.0059919452)69:0.0643715974,Q9J5J1:0.1354857332)97.1:0.2405115797,(A0A1V0S7N1:0.4696999508,Q6VZX5:0.3300179212)88.8:0.1236283387)99.4:0.7501671440,((A0A1V0S859:0.2383173816,Q6VZ72:0.2924901436)96.7:0.3314373957,(Q9J531:0.0000020007,Q70GV5:0.0000020932)99.4:0.4724365540)100:1.7903869985)99.7:1.0567509036,((A0A0A9XGP5:0.0083425393,((A0A0K8TJC7:0.0000020932,A0A0K8TJD4:0.0000020932)0:0.0000029519,A0A0K8TJD4_2:0.0000020932)84.6:0.0326466470)100:0.8019017211,(A0A0K8T2U6:0.0166384461,A0A0A9W3U0:0.0046819392)100:0.8871283553)100:1.0726540921)65.6:0.0640614754,(((((((((A0A0C2ICH6:0.5344156762,(A0A0C2J1R2:0.0000020932,A0A0C2J1R2_2:0.0000020932)100:0.4885349179)100:0.5741147994,(A0A0C2M7S1:1.1279211591,A0A0C2M7S6:0.6580023702)87.2:0.1189841567)96.1:0.1670516231,(((A0A0C2IPS1:0.6805071544,(A0A0C2JE14:0.9095058533,((A0A0C2M823:0.6291892595,A0A0C2MND6:0.9050354709)84.1:0.1511402866,A0A0C2MBX3:0.6966264654)50.2:0.1107770092)98.1:0.2228306630)76.9:0.0627263886,A0A0C2MYI1:1.1374474886)13.9:0.0563530039,A0A0C2MXQ2:0.8463290179)65.3:0.0941775364)48.1:0.0405489094,((((A0A0C2ILR6:1.0658503548,A0A0C2IUH9:0.7764193704)36:0.0950227017,((((A0A0C2JCH6:0.1578288378,(A0A0C2N4C4:0.0000020944,A0A0C2N4C4_2:0.0000020944)100:0.2460644350)90.7:0.0545079500,A0A0C2MIJ5:0.1886435198)99.8:0.3604625264,A0A0C2JCI0:0.4514634001)100:0.4286117145,(A0A0C2JMA5:0.7251258233,A0A0C2MGQ6:0.5921196253)97.4:0.1798411416)97:0.1642725942)45.6:0.0810703291,((((A0A0C2M5G3:0.0000020932,A0A0C2M5G3_2:0.0000020932)100:0.4593628599,((A0A0C2MDE6:0.3518241641,A0A0C2MK34:0.3219022229)83.9:0.0784469249,A0A0C2MP17:0.2670330414)82.5:0.1574121276)100:1.2835975661,A0A0C2N4Y0:0.6483784525)48.9:0.0323421197,A0A0C2MU43:0.6581789946)70.5:0.0875909372)82.9:0.0497719108,A0A0C2JAR2:0.8552567336)15.3:0.0388681791)95.4:0.1804961200,A0A0C2MDG1:0.7726241996)99.8:0.4839237321,((A0A0C2MJ41:0.0085375393,A0A0C2MJ41_2:0.0086392702)99.9:0.6596314478,A0A0C2NBR6:0.6645454221)100:1.3673293674)23.8:0.1555606960,((((A0A0C2JB26:0.4283375979,A0A0C2N604:0.5079320010)89.6:0.1383012200,A0A0C2NM21:0.4920529723)45.4:0.0901104991,A0A0C2JZG7:0.4786835567)60.4:0.0855199828,A0A0C2N600:0.6533174051)100:0.9740353892)76.4:0.1854117643,((A0A0C2JS78:0.0000022716,A0A0C2JS78_2:0.0000020292)100:0.5801530496,A0A0C2MRX5:0.4164073763)100:0.7851605496)96.8:0.4004982833,(((A0A0C2INF1:0.8543760461,(((A0A0C2J2E1:0.7576174152,(A0A0C2JIK3:0.8487747787,(A0A0C2MAA2:0.0000020944,A0A0C2MAA2_2:0.0246945938)100:0.4445567596)95.7:0.1907877719)81.3:0.1024022292,((A0A0C2MG21:0.8046083445,A0A0C2MZG1:0.7984621490)96.2:0.2023526238,(A0A0C2N2R2:0.9602796294,A0A0C2NI13:0.7548458111)97.6:0.2862529288)83.1:0.0771586689)0:0.1037546505,A0A0C2MQV8:0.8804395892)46.1:0.0594312459)82:0.1320208982,A0A0C2IUX1:0.8771180696)100:0.9378617557,(A0A0C2IVG6:0.7792834108,(A0A0C2JJ19:0.0000020932,A0A0C2JJ19_2:0.0000020932)97.6:0.3404682122)99.9:0.9575446162)99.7:0.7213049604)100:1.0576825345)74.2:0.0762082682,((A0A132ABX6:0.0045616715,A0A132ABX6_2:0.0000027333)97.8:0.3047360120,A0A1Y3B1U6:0.1690312854)100:2.1657517628)52.3:0.1666504803,(((A0A1W4UR28:0.7675479904,(((B4IG00:0.0094794710,((B4QQD2:0.0046223952,A0A0J9UP36:0.0045326168)88.2:0.0090269013,Q4FDV8:0.0090527616)0:0.0000026740)99.3:0.1081546186,Q3HKQ3:0.0902695039)100:0.2928082375,B4ITN5:0.1545654072)96.8:0.3879608043)98.9:1.0874947221,(((B4IMM4:0.0000026091,Q6RC58:0.0000028080)41.3:0.0077304364,Q6RC54:0.0000022451)55.5:0.0152946162,(B4QQC1:0.0000022520,(((M9NEE3:0.0044847410,Q4V3R8:0.0042068943)0:0.0000025113,Q9VVW1:0.0000020932)100:0.0554034878,Q9GPB4:0.0745182038)73.5:0.0039993254)0:0.0000026026)100:2.6221911544)100:1.7980099176,(A0A2C9L2F4:0.0000022349,A0A2C9L2F4_2:0.0000025524)98.9:3.3806186084)0:0.0000025951)65.4:0.0789441910)96.9:0.1380063960,((((((((((((((A0A023EQJ4:0.0041213639,(A0A023ES14:0.0000020932,A0A182GN34:0.0000020932)0:0.0000028270)80.7:0.0260727327,(Q16HB8:0.0081522680,Q179E0:0.0000024371)99.9:0.0830351318)33.7:0.0076860053,A0A1W7R7C6:0.3865343096)97.7:0.0992471693,T1E3M1:0.1480798656)100:0.3063876603,((((A0A084WKR1:0.0077957744,A0A084WKR2:0.0883745121)99.3:0.1145654214,A0A182IVC7:0.1090261590)97.8:0.0944130024,((A0A182FEH0:0.0000020932,A0A182FEH0_2:0.0000020932)96:0.0290392304,A0A2M4CG67:0.0121066543)100:0.2195274392)45.7:0.0448757501,(((A0A182L3Q5:0.0478038629,((A0A182SGD7:0.0334355603,A0A182Y802:0.0278990824)94.9:0.0358096833,A0A240PNE9:0.0311959836)21.5:0.0188350007)86.7:0.0391290340,A0A2C9GUJ3:0.1075493938)97.7:0.0919621257,A0A1Y9H2H2:0.2484572123)48.9:0.0426488447)99.5:0.2062447380)100:0.4538422713,U5EZD5:0.6460871577)94.7:0.1898648919,((((A0A023EUB7:0.0000020932,A0A182GN32:0.0039099636)99.6:0.1127765148,Q179D8:0.0870952144)100:0.3582332808,((A0A1Q3FAD7:0.0000020932,A0A1Q3FAM6:0.0000020932)97.5:0.0849932176,B0XAK7:0.0508131160)99.8:0.2164441764)98.7:0.3077259814,(A0A084WKR3:0.3866476396,((A0A182QSD5:0.2353872069,((A0A182THQ2:0.0445727458,A0A1Y9J060:0.0069068157)99.8:0.1196047361,(A0A1Y9HEH2:0.1264010185,A0A1Y9IVG1:0.1322429674)93.9:0.0642842390)96.5:0.0877415170)93.3:0.1038587134,((A0A2M3ZE78:0.0637369128,A0A2M4CN02:0.0378578596)65.3:0.0076694832,A0A2M4AEK0:0.0403665155)100:0.3779407311)48.4:0.1455158755)100:0.4114884894)100:0.6385075132)92.9:0.1461392246,(((((((A0A034VQW8:0.0051163949,A0A0C9QL79:0.0085980815)99.8:0.1411009776,W8BCZ4:0.1372965823)100:0.2689936675,((A0A0L0BQE3:0.0635335437,(A0A1I8NSG6:0.1455805623,T1P9Q1:0.1525414360)85.9:0.0665791613)97.3:0.0946920130,(((A0A1A9UYP3:0.0039979274,A0A1B0BVM2:0.0593501902)95.5:0.0270253054,Q2PQP6:0.0124011376)100:0.1476309299,A0A1A9WXG7:0.0846174479)99.9:0.1910729328)99.3:0.1840796323)95.9:0.1484200311,((A0A0M5J8W1:0.2510962770,(B4JPS3:0.1258471762,B4LRF8:0.0674851812)92.5:0.0756755724)79.9:0.0566984418,(((A0A1W4UNF1:0.0414015161,((B3N5V2:0.0470423213,B4P0A0:0.0139939741)81.8:0.0156448705,B4HXV9:0.0244666936)94.2:0.0323055693)91.6:0.0415709896,B3MKT5:0.1757944094)96.8:0.0780439998,B4GJ13:0.0561281437)72.1:0.1167044266)100:0.4137197482)87.6:0.0968551045,(((A0A034VW59:0.0333674386,A0A0K8W5L5:0.0242412404)92.9:0.0572527163,A0A0A1X300:0.0952807153)96.5:0.1305046605,W8AUJ1:0.3727949934)100:0.6615020163)95.9:0.2039109065,T1GMT4:0.5248235480)98.8:0.2913794149,(((A0A1B0CQ13:0.0000020932,A0A1B0GHL8:0.0000020932)96.1:0.0247733495,Q5WPT2:0.0000028562)93.6:0.0511317616,(A0A1B0D8R5:0.1939195856,A0A1L8DP59:0.0275598067)63.9:0.0694399312)100:0.8310636593)85.2:0.0978819418)86.6:0.1741972809,(((((((((A0A023EZF2:0.0000020932,A0A170YIK9:0.0000020932)84.5:0.0160687278,T1I8D5:0.0906794435)67.7:0.0117712576,A0A224XK35:0.0339132830)99.5:0.1534235847,A0A2K8JMB0:0.3264820828)94.8:0.1990071429,((A0A0K8SUF6:0.0000020932,A0A0K8SVN5:0.0000020932)89.2:0.0124348224,A0A146M4X1:0.0000021605)100:0.6151735093)97.2:0.2367139902,A0A2K8JNJ1:0.8989146475)90.4:0.2020579382,((A0A1B6I0E5:0.0000020932,A0A1B6IU83:0.0000020932)99.6:0.2651930441,((A0A1B6LQJ3:0.0000020932,A0A1B6LQJ3_2:0.0000020932)0:0.0000022643,A0A1B6LXZ7:0.0000020932)98:0.1737910327)100:0.6510192377)99.3:0.3432164954,((A0A067QXD8:0.2944460298,A0A1V1FND0:0.1684779856)89:0.0837428439,(A0A2J7QEP9:0.0000022280,A0A2J7QEP9_2:0.0000020944)98.2:0.1279545215)100:0.7045397597)36.4:0.0923941535,(((((((A0A026WPM3:0.1369568456,(((A0A0J7KK59:0.0691257966,E2AL14:0.1198917717)97.3:0.0621021398,(A0A151X316:0.0242842072,((((A0A158P2S7:0.0000020932,A0A195BRF0:0.0000020932)99:0.0283706613,A0A195EYZ5:0.0205446648)88.7:0.0137702981,A0A195DFE8:0.0396853588)35.3:0.0038042471,F4W5U0:0.0386665362)85.3:0.0162253946)99:0.0675566207)96.4:0.0772683184,E2BHC2:0.2569005882)63.5:0.0335234673)100:0.2573984589,A0A1W6EW69:0.4002839389)43.9:0.0678007641,(((A0A088AU88:0.2562719425,(A0A0M9A4C9:0.0000020932,A0A0M9A4C9_2:0.0000020932)100:0.2658255702)95.7:0.0878380015,A0A0L7RB53:0.2167594970)98.1:0.1104966650,A0A154PM04:0.3405001332)85.1:0.0818935554)97.7:0.1741323903,(A0A0C9PZQ8:0.0216088483,A0A0C9QDV8:0.0185931717)100:0.9289968953)95.5:0.1599189858,(A0A232F3T2:0.0456538102,K7INJ6:0.0248569378)100:0.4882714525)99.9:0.3868768296,(((A0A139WNU9:0.0000020932,D6W6R7:0.0000020932)100:0.4647827451,(J3JZ29:0.0000026640,N6UHF4:0.0000020827)100:1.0217385504)42.8:0.1178379250,((A0A1Y1KZK4:0.0000020932,A0A1Y1L3A8:0.0000020932)0:0.0000025079,A0A1Y1KZL8:0.0085585366)100:0.6298898957)99.6:0.4179672805)63.4:0.1300248154,((((A0A0L7KQY4:0.2031715942,((A0A1L5J2I3:0.3390812472,Q867T1:0.2616367031)72.7:0.0580891009,Q2F5W3:0.3542989096)92.7:0.0666638912)48.4:0.0373879939,(O96358:0.4053163202,A0A2A4K0E7:0.1381735081)78.5:0.0400340229)94.8:0.0827374963,(A0A194PSZ8:0.0000025427,I4DJV9:0.0000020932)100:0.4123921750)80.3:0.0350612645,(A0A1E1W7E0:0.2126111121,(A0JCK3:0.4441341954,V5L0E2:0.3336947540)63.8:0.0898651133)57.5:0.0354879231)100:0.8451130893)58.8:0.1196975060)97.8:0.2625707310)93.3:0.2637953550,(((A0A0P6IYZ7:0.1711474087,(A0A182GN33:0.0048243731,A0A1W7R7H2:0.0000025208)99.4:0.1306705257)99.4:0.2731225288,(A0A1Q3FF16:0.0852871603,B0XAL0:0.0504687148)99.9:0.3706553655)99.8:0.4259788459,((A0A182JA11:0.3530273730,((A0A182QV80:0.1675618220,A0A1Y9H2H3:0.1259739624)96.3:0.0959594403,((A0A182STA8:0.0873497871,A0A1Y9HF98:0.1131487050)56.7:0.0297206361,(A0A240PKA4:0.0879356491,(A0A240PLR1:0.0679173951,((A0A2C9GTS9:0.0097508823,(C6K164:0.0000020932,C6K176:0.0057645950)0:0.0000023125)86.3:0.0126597921,(C6K1B0:0.0000020932,C6K1B3:0.0000020932)74.9:0.0085819574)100:0.1173958029)55.3:0.0371116185)92.7:0.0483864713)84:0.0557529001)87.6:0.1200611865)96.2:0.2615790364,(A0A2M3ZIH8:0.0588382680,(A0A2M4AQZ1:0.0043155843,A0A2M4AR29:0.0000026622)93.7:0.0553465012)100:0.4023603920)100:0.5595416227)99.9:0.5409814318)100:0.5329331674,((((((A0A067QMH9:0.2101893574,((A0A2J7QEL8:0.0000020932,A0A2J7QEL8_2:0.0000020932)0:0.0000022179,A0A2J7QEP5:0.0000020932)100:0.1245520226)89:0.0996543268,A0A1V1FYH4:0.1966999898)100:0.6532521387,((A0A1W4XD30:0.7963977753,((G3XGC4:0.0000020932,G3XGC4_2:0.0000020932)99.8:0.2467922980,G3XGC5:0.1817709229)100:0.5525134385)40.9:0.0999763178,A0A1Y1L261:0.7405033399)99.4:0.3279099364)78:0.1681712174,((((((A0A0L7L3E7:0.6693080354,(A0A2A4K156:0.2069681935,A0A2H1WMV4:0.4098940117)99.8:0.2646645859)95.7:0.1204696307,J7HEW8:0.4814008501)22:0.0571724167,(C0J8G1:0.0000021314,H9JL12:0.0204114539)100:0.3930904118)62.4:0.0627705032,((A0A0N1IAM8:0.0724512579,(A0A194PND8:0.0000020932,A0A194PND8_2:0.0000020932)76.6:0.0259799869)100:0.5840232434,A0A1E1WTZ3:0.3277316569)92.9:0.1221178184)45.2:0.0581441348,(A0A212F9F2:0.3811155819,S4Q008:0.2732139940)99.7:0.2211425055)97.5:0.2542291720,X2J6N0:0.4667617360)100:0.7170124573)78:0.1666898020,((A0A069DZE0:0.8295865134,(((A0A0A9Y0L6:0.0000020932,A0A146KLK4:0.0000020932)0:0.0000020448,A0A0K8SUU2:0.0000020932)0:0.0000027601,A0A0K8SVN1:0.0000020932)100:1.0957071992)99:0.4486734477,((((A0A1B6DK46:0.0000020932,A0A1B6DVY9:0.0000020932)0:0.0000020108,A0A1B6DL81:0.0000020932)0:0.0000020932,A0A1B6DL81_2:0.0000027243)100:0.8273250768,(((A0A1B6F9W4:0.0040424550,A0A1B6FDQ0:0.0000026391)96.5:0.0577220320,A0A1B6I0F2:0.0789493116)98.2:0.2305054812,A0A1B6LMV2:0.2825088464)100:1.0227428275)97.7:0.3244188190)83.9:0.1147073975)97.1:0.2431096828,(A0A0C9RF70:0.7355125803,E2BHC1:0.8044130159)99.9:0.6579506840)98.5:0.3450606586)89.7:0.1469893244,(((((((((((A0A034VN94:0.0415586434,(A0A0K8U8K9:0.0000020932,A0A0K8UPF1:0.0040586582)89.4:0.0243694075)99.9:0.1490342558,A0A0A1WPU0:0.2097138039)85.5:0.0864747048,W8BHP8:0.2972142329)100:0.8814740380,((A0A0L0CDH7:0.3129751042,(A0A1I8P159:0.4400511748,T1PJI4:0.5906344958)75.8:0.0954169700)10.4:0.0893892165,(A0A1B0ARB3:0.0566218221,(A0A1B0FBM1:0.0000020932,Q2PQP4:0.0000020932)73.7:0.0147417309)100:0.3230651578)99.7:0.3321274473)58.3:0.0883639608,((((A0A0J9UPX0:0.1317018761,B4IA80:0.0569303807)100:0.3692225378,(((B9EQZ7:0.0000020932,Q9VWB4:0.0000020932)100:0.1307526636,(Q9VPH9:0.0039697177,Q9VPH9_2:0.0435604975)0:0.0000022570)97.5:0.1245704371,Q4FDW6:0.1172020232)95.7:0.1448671017)99.7:0.5252685488,(B4PFA9:0.0770285691,B4PFB3:0.0001375902)99.3:0.5829197559)100:1.5395644827,((A0A0M3QWH6:0.2101789837,((((A0A1W4W5K8:0.8554339048,(B3NIJ5:0.0632266707,B4PFB4:0.0471733014)99.1:0.1246272385)63.9:0.0702095713,B3M973:0.1219237637)96.9:0.0808715212,(B4GR17:0.0805394635,B5DQM4:0.0035743648)99.2:0.0939183605)98.9:0.1099173706,(B4MLK8:0.0000020932,B4MLK8_2:0.0124936980)100:0.2092294858)94.7:0.0822933218)94.9:0.1550267109,B4KY18:0.2488391271)99.7:0.4020353753)96:0.2970494068)98.8:0.2862636801,T1GYR1:0.6719910692)93:0.1923062538,(A0A1B0CTS9:0.1451485336,(((A0A1L8DP46:0.0000020932,A0A1L8DPF0:0.0000020932)0:0.0000021982,(A0A1L8DPG3:0.0000029815,A0A1L8DPH6:0.0000029815)91.1:0.0039681574)0:0.0000024647,A0A1L8DPI9:0.0000020932)95.6:0.1019884910)100:0.5161657931)83.6:0.0802500433,((((A0A0N8ERZ9:0.0000020944,Q16P31:0.0127877686)98.5:0.0793220308,(A0A182GA90:0.0122499804,A0A1W7R7B2:0.0000024817)93.5:0.0533188521)99.9:0.3483668356,B0X107:0.4454125566)99.4:0.2802180605,((A0A182FKU8:0.0207131878,W5JE82:0.0201657061)98.5:0.1249281712,((((((A0A182HJ80:0.0000020932,(A0A182LCF8:0.0000020932,A0A182VGH0:0.0080617402)0:0.0000021898)0:0.0000028998,(F5HL11:0.0000024580,Q7QBF4:0.0169638119)83.6:0.0040287768)0:0.0000025937,A0A182U6B2:0.0202114288)96.2:0.0330471140,A0A182K012:0.0554195614)57.6:0.0182633001,A0A182PT21:0.0447327800)78.2:0.0153141558,(A0A182LS71:0.0770597671,(A0A182N513:0.0856019629,A0A182T0L0:0.0611911176)35.7:0.0079528158)29.1:0.0180857058)100:0.1943898410)100:0.5297653723)100:0.5210769574)99.3:0.3120769775,((A0A067R1I1:0.1666599234,((A0A2J7QUH4:0.0000020932,A0A2J7QUH8:0.0000020932)0:0.0000023313,A0A2J7QUH8_2:0.0039817314)89.9:0.0779226295)100:1.0172933329,(((A0A1W4W9E1:0.0000020932,A0A1W4WKL2:0.0000020932)0:0.0000021895,A0A1W4WKL2_2:0.0420029028)100:0.8056529377,D6W777:0.8304698476)99.8:0.5068085184)79.7:0.2013946360)94.2:0.2320151345,((((((A0A0L7LHE9:0.4259992834,A0A2H1W4N9:0.2423680808)9.7:0.0686392223,(((A0A0M4JPK9:0.0078541043,Q6Q2D6:0.0000020932)0:0.0000026588,D2KQN9:0.0039197243)100:0.3065786352,Q6Q2D7:0.3659274904)37.9:0.0518058358)90.5:0.0907313871,((A0A0N1PJL4:0.3450933889,S4PH08:0.5157908971)84.5:0.1066484482,A0A1E1WH84:0.3625649389)7.5:0.0924054713)96.5:0.1728008463,R4TUT4:0.5863989629)100:0.5379707127,(((A0A0L7LHI6:0.3193234624,(A0A290U611:0.2135818425,(H9JWD5:0.0000020932,Q6Q2D5:0.0087140048)100:0.1849158297)48.6:0.0490282773)94.1:0.1122173413,((((((A0A0N0PES5:0.0128428551,A0A0N0PES5_2:0.0006528371)96.4:0.1081882428,I4DJ95:0.1556682008)100:0.3681655525,(A0A0N1I9J2:0.0000020823,I4DQD9:0.0000020932)100:0.4326724086)100:0.4747089561,A0A212EZK8:0.3863920436)26:0.1008377997,(I4DMG6:0.0828278417,I4DN70:0.0461584957)100:0.2527750326)66.7:0.1040370772,J7HL87:0.7591988188)44.4:0.1096841133)98.1:0.2026245747,A0A1E1WPC2:0.2117260744)100:0.8252523435)95.6:0.2208434373,((((((A0A0L7LTV5:0.6670912287,(A0A2A4K8U7:0.2137860467,A0A2H1W4Y7:0.2094630792)99.7:0.2848438023)45.4:0.1120060589,A0A212F555:0.9163886656)89:0.1388239523,((A0A194PX66:0.1076388747,A0A194R8R2:0.1082860219)100:0.6365458882,((A0A194PZY5:0.0000020932,I4DN94:0.0000020932)78.2:0.0037927888,I4DN94_2:0.0044091767)99.6:0.3461353250)99.7:0.4143925798)99.1:0.4367702229,(A0A0L7LTX4:0.5809306976,((((A0A0N1PID3:0.0703119448,(A0A194PZ50:0.0000020932,A0A194PZ50_2:0.0042950931)99.9:0.1394637706)100:0.4067685919,A0A212F553:0.8092188268)98.1:0.2820664124,C0J8G3:0.5845450941)81.5:0.0895799122,((A0A2A4K8F7:0.0000020932,A0A2A4K9V2:0.0000020932)100:0.3807517912,A0A2H1W6I2:0.2206611870)100:0.3355385412)89.6:0.1602284891)100:1.0275673282)82.8:0.2578134118,((A0A2A4J0U7:0.6801418243,A0A2A4J277:0.7071933114)16.7:0.0782783319,(A0A2A4J224:0.0000023439,A0A2A4J224_2:0.0085024867)99.9:0.5905178345)100:2.0996884060)92.5:0.2851324097,(((A0A212EV22:0.3822119182,(A0A2A4K719:0.0051178208,A0A2A4K719_2:0.0075771171)100:0.3843467451)89.7:0.0895550055,(C0J8I1:0.3137986917,E1B2D5:0.4192575502)94:0.0976811269)23.3:0.0400281063,G9F9J7:0.3597224567)100:1.2553913406)0:0.1290197948)91.7:0.2107141977)81.7:0.2478262764,(U6P7N6:0.0000026216,U6PPD2:0.0262199548)100:3.9165031368)92.5:0.3173225524)81.3:0.1061937440,(((((A0A034VUL0:0.0000020262,A0A034VUL0_2:0.0125526185)99.6:0.1857318132,A0A0A1XJM8:0.2470011884)90.2:0.2869145213,W8BNZ9:0.4062974958)100:1.2670901282,(A0A0C9QDC0:0.0000020932,A0A0C9QDC0_2:0.0000020932)100:2.5041146418)91:0.4403759588,(((A0A067RDA0:0.3279061084,A0A2J7RNK4:0.1681788826)92:0.6034310857,(A0A1B6DGH7:0.2266287696,((A0A1B6FLI0:0.0000020932,A0A1B6FLI0_2:0.0000020932)95:0.0410893950,(A0A1B6HHW5:0.0000020359,A0A1B6I405:0.0000020391)66.1:0.0053137821)100:0.5374522585)92.1:0.4917205429)90.2:0.5163818879,(A0A2H8TYW0:0.0767787642,(J9JL55:0.0000020932,J9JL55_2:0.0038282851)58.6:0.0049151613)100:0.9948464553)100:1.7962041557)0:0.0932138673)75.6:0.0364529557,((((A0A0C9RP95:0.0000027841,A0A0C9RP95_2:0.0000020932)94.4:0.1124845093,A0A1E1WVZ3:0.1414086527)100:1.0171972132,(A0A1W7RA33:0.0000020932,A0A1W7RA33_2:0.0000020932)100:0.9300439911)99.8:0.9365555821,(A0A0E9Y2V7:0.0000025351,A0A0E9Y2V7_2:0.0000020932)100:2.7012178450)88.3:0.2803482217)94.1:0.1231120084)52.2:0.0517016297,(((((((((((A0A023EWA5:0.0171096809,(A0A182G5Z8:0.0000020932,A0A182GIV3:0.0000020932)0:0.0000029276)74.9:0.0039162530,A0A182G5Z8_2:0.0044681098)100:0.1958204243,(A0A0P6J4P6:0.0084751833,Q17EW5:0.0038245297)99:0.1219702123)99.9:0.3145958812,(((A0A1Q3FM86:0.0000020932,A0A1Q3FMG6:0.0000020932)0:0.0000020932,A0A1Q3FMN9:0.0000020932)99.6:0.1188379014,B0XC50:0.0562748245)99.3:0.2590475589)99.6:0.3697314148,(((A0A084W254:0.3040814021,A0A182J156:0.2057083359)100:0.3050586478,(((((A0A182M177:0.0951582217,A0A1Y9IVS6:0.0649026799)98.4:0.0905300709,A0A1Y9HEJ6:0.1913831367)94.6:0.0638280569,A0A182T9T6:0.1057999223)61.9:0.0449635719,(A0A240PKY2:0.0874350052,(A0A240PLR0:0.0634816162,(Q005M5:0.0098924509,A0A1I8JW05:0.0159637231)100:0.1022821442)96.8:0.0526431063)79.2:0.0320903352)100:0.2298818483,A0A1Y9H9J5:0.4111757747)98.2:0.1846290850)42.4:0.0981810798,((((A0A1Y9G8D2:0.0498876950,(A0A2M3Z570:0.0685887879,A0A2M4BL78:0.0953069966)85.4:0.0165644409)66.2:0.0148182507,W5JN83:0.0583104179)69.7:0.0069546540,A0A2M4BMI0:0.3444103313)72.7:0.0191348742,A0A2M4AAM9:0.0603972845)100:0.5345399151)100:0.7297765323)94.1:0.3459918415,((((A0A084W253:0.3522696527,A0A182IJ97:0.3306080589)70.4:0.1108642095,((((((A0A182L902:0.0024323622,A0A1I8JW13:0.0286200657)100:0.2038029544,A0A240PKS0:0.0450467192)74.5:0.0358105626,A0A240PK74:0.1135932392)99.4:0.1226753846,(A0A182SZF4:0.1056897570,A0A182YGE3:0.1233401112)99.9:0.1288263837)18:0.0431618378,((A0A182M3I2:0.0784525974,A0A1Y9IV12:0.0762594597)96.1:0.0627421911,A0A1Y9HFC1:0.1715820109)98.1:0.0915248596)97.6:0.1122814207,(A0A182QDT7:0.1092970248,A0A1Y9H2A6:0.1215552857)99.8:0.1948284783)99.9:0.2559285709)85.6:0.2069249397,(A0A1Y9G9H9:0.0989237853,W5JMV8:0.0960271743)100:0.3362019512)99.9:0.4939608139,((((A0A0P6ITH6:0.0040850947,A0A1S4F5E8:0.0000028708)73.7:0.0062564575,Q17EW6:0.0202962654)98:0.0907618465,((A0A182GVF5:0.0000020932,A0A1W7R7A3:0.0000020932)81.8:0.0093251723,A0A1W7R7A3_2:0.0085979028)99.1:0.1268434590)88.9:0.2072427136,(B0WYV9:0.0000022275,B0XC51:0.0044780154)100:0.4192805700)100:0.6338309403)97.4:0.2863212540)96.6:0.3793925266,(A0A1L8DP87:0.0000021245,(A0A1L8DPI8:0.0000020932,A0A1L8DPI8_2:0.0000020944)0:0.0000023270)100:1.3600494112)99.4:0.5387945826,(((((A0A0N1II97:0.0000020932,A0A0N1II97_2:0.0000020932)82.3:0.0459902607,A0A194PLP7:0.1408889654)100:0.8591715811,G9F9J5:0.4164266470)72.5:0.1284277210,((A0A2A4JZY5:0.2749672222,A0A2H1WJF0:0.2643543691)100:0.3188393067,(H9JL15:0.0065670106,Q9BLL3:0.0137271883)100:0.5093145013)93.1:0.1351691305)93.6:0.2513782197,A0A212F4C5:0.7060840224)99.9:0.8534723822)30.3:0.2111167231,((((A0A067QUJ6:0.1030776554,A0A2J7QEN8:0.1093921140)27.1:0.0598480527,(A0A1V1FNC3:0.0000028213,A0A1V1FNC3_2:0.0079859340)99.7:0.1955377363)100:0.7889324960,(E0VD86:0.0000024190,E0VD86_2:0.0000020691)100:1.3110425777)93.4:0.2396925734,(A0A067QVR9:0.4081640357,(A0A1V1FQB3:0.3495821080,(((A0A2J7RIC4:0.0000020932,A0A2J7RIC4_2:0.0000020932)93.5:0.0344465261,A0A2J7RIC5:0.0000020147)100:0.1878438608,A0A2J7RIC9:0.2774980794)99.5:0.2034434612)58.7:0.0970009717)100:0.6028771418)96.4:0.2687382849)89.8:0.1775541745,(((((A0A068Y801:0.0000020932,A0A169TDY6:0.0127454482)74:0.0044504409,W6VA91:0.0239045159)100:0.5562051597,(A0A0R3SR96:0.2010880104,(A0A0R3T456:0.5888078940,(A0A0R3T4S9:0.0000026361,A0A0R3T4S9_2:0.0115543971)100:0.1878758799)96.6:0.1275554687)97.9:0.2805317667)99.8:0.7496938301,(A0A0V0JAY6:0.0000029633,A0A0V0JAY6_2:0.0163521575)100:1.1410241093)99.6:0.6367662060,(((((A0A074ZHZ0:0.0038420929,A0A1S8X1L9:0.0000029721)97:0.0727157033,G7Y5W4:0.0344915213)99.9:0.6153001936,((A0A1S8X1L7:0.0032681853,A0A075AEP2:0.0130064957)91.8:0.0726785214,H2KP85:0.1708241245)100:0.9903522758)99.8:0.4870569341,((((A0A095A7Z5:0.0119296433,(A0A183KFW9:0.2763894980,Q26502:0.0203863313)95.3:0.0338745160)99.4:0.1279719421,(G4LYU6:0.0000027172,Q26606:0.0195656251)100:0.2353209129)98.2:0.2141603492,(((C1LNS5:0.0113363860,C1LNT0:0.0037412973)75.4:0.0051178843,(Q967L9:0.0000020932,Q9GPL2:0.0000020932)83.8:0.0101773744)83.6:0.0292888557,Q26509:0.0698682590)99.7:0.2660020448)100:0.5605247917,G4LYU5:1.1861193596)89.8:0.2288497197)55.1:0.1969137651,((A0A183MSP4:0.0443535697,A0A095BV82:0.0279432450)100:1.2932288219,(A0A183WES0:0.4030496937,(H9L9E3:0.0000021364,H9L9E3_2:0.0076637483)100:0.6684824963)99.9:0.6659856119)52.2:0.1927160354)97.6:0.4009426353)100:0.8349681706)50.8:0.1382814442,(A0A1U9XB37:0.7513764602,(A0A1U9XB46:0.0000022868,A0A1U9XB46_2:0.0000021356)99.1:0.5163800068)100:1.6577386641)96.1:0.2272158172)15.1:0.0414370195,(((((((((((A0A0L7LMC8:0.0061996187,A0A0L7LMC8_2:0.0066835440)100:0.5473461526,((A0A2H1VE36:0.2609519536,F5B4G8:0.3793772246)75.6:0.0883695558,Q8IS85:0.3445720322)97.7:0.1377270621)49.2:0.0727393537,(((H9JKA2:0.0079979457,(P22922:0.0769855301,C7ASM3:0.0115919429)63.8:0.0054984097)100:0.5280341031,Q5MGH0:0.4412339477)0:0.0372684466,((Q25494:0.0527282444,(Q25496:0.0000020932,Q25496_2:0.0000020932)92.2:0.0310893095)90.8:0.0417836889,Q7JQ70:0.0555882892)100:0.4189935157)97.1:0.1235277063)93.8:0.0794921306,(A0A1L7B975:0.4203452688,((A3KEZ7:0.0214329360,A3KEZ8:0.0693629843)100:0.6289328876,B4XHA0:0.4717579880)77.8:0.1189758677)84.4:0.0966339831)31.1:0.0644128956,((A0A212EIQ3:0.2980966948,(A0A212FD15:0.0000026361,A0A212FD15_2:0.0000020932)100:0.3299012447)99.6:0.2197386447,(D9HQA1:0.0000020932,G9D4T8:0.0000020932)100:0.5927206206)88:0.1261287386)98.6:0.2062846901,(((A0A194PZ13:0.0000020932,A0A194PZ13_2:0.0040846499)0:0.0000020932,I4DJC8:0.0120981707)99.9:0.1542559397,A0A194R1A3:0.0480780781)100:0.3799616824)86.4:0.1541280993,(A0A194PY84:0.4009708348,(A0A194R217:0.0000020956,A0A194R217_2:0.0000020932)99.5:0.3010837074)99.9:0.6260495679)99.3:0.3190265566,(((((((A0A0M4JBR8:0.0000020932,A0A0M4JBR8_2:0.0000020932)77.2:0.0040833802,H9JDX3:0.0092410784)76.5:0.0041495915,E2GHX4:0.0080982333)100:0.2789993049,I4DRT0:0.2223271150)78:0.0316164568,(((((A0A2A4JPB5:0.0000020932,A0A2A4JQC6:0.0000020932)95.8:0.0533661363,A0A2A4JQ63:0.0668806173)98.1:0.0661310781,A0A2A4JPH1:0.0096553058)100:0.1453814298,(A0A2H1VAC5:0.0652735916,B2X122:0.1599569925)95:0.0695511162)99.8:0.1759112864,Q5MGH1:0.2953513167)78.4:0.0598384729)95.5:0.0912916331,((A0A1L7B974:0.2861118625,(G9F9J6:0.3909135907,J7HI16:0.1926477211)99.7:0.1958493335)90.3:0.0579652201,A0A212EXP2:0.5477524155)11.8:0.0247297660)96.4:0.1498016210,(A0A1E1W071:0.0053591091,(A0A1E1W229:0.0000020932,A0A1E1WB01:0.0000020932)89.8:0.0228378631)100:0.4003303553)100:0.6054234541)61.3:0.1924533926,(((A0A194QKV5:0.6355118642,((A0A194QX43:0.0000020932,A0A194QX43_2:0.0000024020)100:0.6110342206,((A0A2H1VET1:0.8397058560,A0A2H1VRH3:0.0900596154)99.7:0.3662593733,((H9IXK0:0.0000029031,Q03383:0.0576169353)47:0.0042550124,Q967V9:0.0000026692)100:0.4634864287)93:0.1496559772)90.9:0.0943663314)28.2:0.0724138000,A0JCK2:1.0263951875)37.3:0.0971232684,A0A1E1WRE6:0.4050047972)100:1.2659425451)64.7:0.1164731373,((((A0A194PXF9:0.0000020944,A0A194PXF9_2:0.0000020932)100:1.0545070959,A0A212EZX5:0.8705536730)82.7:0.2739030635,((A0A2A4J192:0.0000020932,A0A2A4J192_2:0.0000020932)99.2:0.4405456697,A0A2H1V2F9:0.3794894337)98.5:0.4115546557)97.3:0.6042786463,((A0A2A4J763:0.5706751163,(A0A2H1V4A5:0.0000020932,A0A2H1V4A5_2:0.0000020932)99.8:0.5239876376)98.6:0.6161897515,(B6DZ41:0.0000020944,B6DZ41_2:0.0000020932)99.9:0.9498307347)100:1.7250497761)38.5:0.2086795619)83.4:0.0919868018,((((A0A194PXB8:0.6622759056,(A0A194PXE0:0.0630840624,(A0A194R0R3:0.0000020932,A0A194R0R3_2:0.0000020932)97.7:0.1090190648)99.9:0.4748112813)99.9:0.5389649378,((A0A2A4J7B9:0.0000022449,A0A2A4J7B9_2:0.0000020932)100:0.9179532330,(C0J8H7:0.1559254334,H9J5D6:0.0653346698)100:0.6868893702)97.6:0.3029291364)92.9:0.2424753815,((((C0J8G8:0.0000020512,(H9J5E5:0.0000020222,H9J5E5_2:0.0043348455)96.5:0.0171255629)94.1:0.1156710555,C0J8H2:0.2038838895)100:0.6509296449,(C0J8H9:0.0000023196,H9J5E6:0.0115675600)100:0.6778410497)100:0.8057193490,(((C0J8G9:0.0000027306,C0J8G9_2:0.0044974339)99.7:0.6413737246,(H9JH33:0.1085172208,H9JH34:0.0742271807)100:1.0042671334)97.3:0.5044868611,(C0J8H4:0.0000020932,C0J8H4_2:0.0043899655)100:1.6322590383)97.7:0.4901091830)100:1.3539200086)0:0.1050927921,(A0A1E1W9X2:0.0131988371,((A0A1E1WCC9:0.0000020932,A0A1E1WM18:0.0000020932)0:0.0000025286,A0A1E1WM18_2:0.0000020932)99.1:0.0998602998)100:0.9537001702)96.1:0.2651827686)99.9:0.3169297005)91:0.0791781885,(((((((((((((A0A023EPX9:0.0248321274,A0A023ER98:0.0111032930)74:0.0062576132,A0A023ERE1:0.0124388016)85.6:0.0080677708,A0A023ESJ8:0.0000020932)0:0.0000020232,A0A023ERD8:0.0273197360)80:0.0042531992,A0A023ETL8:0.0000026614)90.9:0.1294349232,Q17HD5:0.1520665609)100:1.4352502269,((((A0A182GJN0:0.0174946443,Q5MIW3:0.0389287074)99.9:0.3661940945,(O76292:0.1698671948,Q1HRV7:0.0630072378)99.1:0.3247028970)98.8:0.4021330204,(((A0A182GUI8:0.0247339162,Q5MIW0:0.0238070115)99.3:0.2597659170,(Q1HQG8:0.0000027758,Q17HE1:0.0214700032)98.9:0.1683473519)100:0.9413357758,(((T1DD02:0.0110929527,T1DGL1:0.0233225848)75.8:0.0047603090,(T1E1H7:0.0000020932,T1E1H7_2:0.0043940663)98.2:0.0286015929)69.8:0.0085942746,T1DGJ0:0.0284891709)100:0.9466735011)94.2:0.2901254532)95.6:0.5368844418,((B0WIB4:0.0000021429,I6XKP1:0.0434201360)64.6:0.0128785193,B0WIB4_2:0.0000027190)100:1.3301630244)99.7:1.1739069469)96.5:0.7301670585,(((A0A182GDX8:0.0305638130,Q5MIW4:0.0628399521)99.5:0.1937991240,(Q17G63:0.0185326404,A0A1S4F3Y8:0.0181464366)98.7:0.1928014677)99.1:0.7945865365,((T1D2D0:0.0744620026,T1E3L5:0.0324364682)94.3:0.1077375892,(T1D2E5:0.0759359020,T1E309:0.0845068978)95.6:0.1293515222)87.5:0.3002145392)100:3.4052995809)11.5:0.1585524527,((((A0A084VF06:0.0832225800,A0A240PMR8:0.0396042273)99.2:0.0741466770,(((A0A182LUK5:0.0201207979,A0A182RB27:0.0516807840)98.4:0.0475446566,(A0A182TGU3:0.0000028942,(C6JZM3:0.0000020932,A0A1I8JTV0:0.0000026060)37.5:0.0042546343)96.4:0.0343262678)93.1:0.0296609518,A0A1Y9H2N4:0.0701648762)93.5:0.0296051700)95.1:0.0453956315,(A0A182F5E5:0.0000021020,(A0A2M4AJJ3:0.0000020325,A0A2M4BWI8:0.0053891930)93.4:0.0128226095)99.4:0.1041171735)95.7:0.2109050898,A0A1Q3FS37:0.3919777904)100:2.0149593190)77.7:0.1773881310,((((((A0A023EQK7:0.1073368921,(Q17HE2:0.0131460115,A0A1S4F2N4:0.0210012883)99.1:0.1453964807)100:0.4070687716,(A0A1Q3FQR1:0.0557915007,B0WIA8:0.0666069784)100:0.4945101428)99.8:0.4359819088,(A0A1Q3FSN9:0.0866535040,(B0VZU5:0.0000020932,B0VZU5_2:0.0000020944)99.7:0.2571999648)100:1.1924369940)51.8:0.1526790294,(((A0A182GMH0:0.4095385202,A0A182GUI7:0.1699261711)77.2:0.0672376822,(A0A1S4F2P4:0.0000021131,A0A1S4F2P4_2:0.0000024328)96.6:0.1603022926)100:1.2206501924,((B0WIB3:0.0000020932,B0WIB3_2:0.0000020956)99.7:0.3573190609,B0WT51:0.7490646993)99.5:0.4930638369)89.2:0.1914473904)45.7:0.2432885565,((((A0A084WAK0:0.0000024561,A0A084WAK0_2:0.0000020932)100:0.4695895053,((((((A0A182KRZ7:0.0000020496,(C6JZZ4:0.0057673824,(C6K049:0.0000020932,Q5TX45:0.0000011762)0:0.0000021348)0:0.0048036230)73.3:0.0039176902,C6K043:0.0168703505)73.9:0.0067075373,C6K055:0.0282560716)99.2:0.1044078817,A0A240PNB8:0.1437475187)98.2:0.1001513495,(A0A182RB26:0.2018490272,A0A182XZD2:0.2584737465)44.9:0.0419781856)99.4:0.1952529838,A0A1Y9H9M1:0.2756884540)44:0.1120344493)93.8:0.2192000386,(A0A182FG80:0.2706998310,W5J4U6:0.1409433226)100:0.5479857735)100:1.6732316448,(((A0A084WN69:0.2309678391,A0A182IT18:0.1868517681)98.7:0.2903406442,((((A0A182I3V2:0.0219640222,((A0A182KS01:0.0000020932,A0A182U4X2:0.0134176692)0:0.0000020932,Q7QJW6:0.0000020932)0:0.0000020945)96.6:0.0530584047,(A0A182P9Z8:0.1400671510,((A0A182RB25:0.0954093805,A0A182WIX9:0.1074520452)92:0.0491320768,(A0A182SL04:0.0684331929,A0A182XZD1:0.0638526921)100:0.1341466977)95.5:0.0678387701)73.1:0.0427900068)99.9:0.1825738109,A0A182PZW0:0.2023466463)47.5:0.0584119784,A0A182NHD4:0.1081325342)99.3:0.2778912377)99.8:0.5667413300,A0A182G169:0.6744858480)99.5:0.8227521795)93.4:0.3694255195)85.2:0.2272776128,(A0A182GLR3:0.3890531674,(J9HT18:0.0000020932,J9HT18_2:0.0000020932)94.5:0.2249437126)100:2.0178168315)67.3:0.2319194084)100:0.5645048395,((((((A0A0C1HCJ2:0.0000020932,A0A0C1HCJ2_2:0.0000020932)91.3:0.0333718105,Q6MDA6:0.0125061702)99.5:0.5716489813,A0A0U5JE36:0.5519927383)100:1.4686827411,((A0A0E9Y1J2:0.0000025378,A0A0E9Y1J2_2:0.0000020932)100:2.5096863189,((((A0A194PJT5:0.0865069256,A0A194R7A1:0.0258584800)100:0.3622854081,A0A212ELG4:0.8160440027)14:0.0939750616,C0J8H8:0.7569149674)79.5:0.1236988216,((A0A2A4JR61:0.0000020932,A0A2A4JR61_2:0.0000020932)100:0.3160907734,A0A2H1WNQ7:0.2313497773)87.6:0.1481812164)100:2.8027454369)78.5:0.4788875987)8.7:0.0555908761,(A0A1D2MRX2:0.0000020932,A0A1D2MRX2_2:0.0000020925)100:3.3152872031)12.5:0.0658919496,(((A0A1W0WFZ1:0.0000020932,A0A1W0WFZ1_2:0.0000020932)100:0.3258228946,A0A1W0WFZ3:0.2702762798)88.9:0.1810115712,A0A1W0WFZ4:0.4060962359)100:2.1801852233)76.3:0.1962190217)80.7:0.0660047265,(((((((((((((A0A034VW95:0.0000021468,(A0A0C9RCV3:0.0000020932,A0A0C9RCV3_2:0.0000020932)0:0.0000021825)78.4:0.0094872015,(A0A0K8VWN5:0.0000023896,A0A0K8WA97:0.0000028373)99.8:0.0507552499)95.7:0.0767095020,A0A0A1XI57:0.0854455020)100:0.5989672886,(((((A0A0M4EB64:0.3760551851,B4KPZ0:0.6595780378)91.2:0.1378336565,(B4H6C7:0.0072021071,Q28WR9:0.0096405584)100:0.3207607258)77.1:0.0954015442,B4MK74:0.4008339945)78:0.0545663460,(A0A1W4U5N2:0.2097149938,(B3NN24:0.0571319881,(B4P7M0:0.0000020932,B4P7M0_2:0.0000020932)98.4:0.0624335500)99.8:0.1585693945)99.6:0.2454918494)100:1.1281247631,(((A0A0R3NKR8:0.0167408020,B4GCA9:0.0081722601)100:0.3092550841,(B3MGQ5:0.3612895446,((B4IQA2:0.0000020932,B4HQD4:0.0000020932)79.7:0.0163464961,B4QDS1:0.0000029743)100:0.2769132925)98.1:0.1706046535)41:0.1228818797,B4MJS4:0.3176443821)99.7:0.3755397095)97.3:0.2479766628)4.4:0.0447684398,((A0A0L0CKQ5:0.3185261055,(A0A1L8EBG1:0.0040596300,A0A1L8EBG1_2:0.0000027959)100:0.3324197879)92.2:0.1119256497,(A0A1B0AB06:0.0175004100,(Q2PQQ1:0.0000020932,Q2PQQ1_2:0.0000020932)92.3:0.0266385117)100:0.5042742393)96.5:0.1613243676)97.7:0.2310696784,(((A0A034W1X2:0.0746046587,A0A0A1X2V3:0.0355055064)99.9:0.3724769885,((((A0A0L0CAM3:0.0045386794,A0A0L0CAM3_2:0.0042431365)97.8:0.0709984250,(A0A1I8PS05:0.0879701655,T1PG71:0.0872607649)99.4:0.1090859785)96.2:0.0974014763,(((A0A1A9W155:0.4975243033,A0A1B0C4B9:0.0511075898)94:0.0369524866,A0A1B0AAT6:0.0163398666)59:0.0058910013,(D3TML2:0.0000020932,Q2PQP5:0.0000020932)86.7:0.0119605878)100:0.2060747015)67.6:0.0446151433,(A0A0M5JA49:0.1743608336,(B4GCM5:0.0559808722,B4P1E6:0.1145791560)97.1:0.0880995354)100:0.2980902839)31.4:0.1401124730)100:1.1381807968,(((((A0A034WAJ5:0.0233978908,A0A0K8WC25:0.0000020308)100:0.3304910510,((((A0A0M4E8X0:0.1080542008,B4MFF2:0.0711653438)50.5:0.0278265307,B4KU17:0.1004914654)86.5:0.0319843842,B4MPX9:0.0903447618)82:0.0544495924,((B4QDW3:0.0000020932,B4QDW3_2:0.0000020932)55.6:0.0021609691,Q8MQZ7:0.0275832642)98.9:0.0870398512)100:0.3090456082)61.3:0.0355562783,(A0A0L0CCZ8:0.1522267236,A0A1I8NWE1:0.2147474992)95:0.0962029623)99.4:0.3297919328,((A0A077D1Y7:0.0000020932,A0A077D1Y7_2:0.0000020932)0:0.0000023763,T1PCV8:0.0000025071)100:1.7170029157)94.2:0.2652538234,((A0A0A1X3D8:0.0938256040,(A0A0K8W4A9:0.1351634788,W8B804:0.1638032014)64.6:0.0427383995)99.5:0.3184760703,((A0A0L0CNC6:0.3729347198,(A0A1I8MVK6:0.2499333253,A0A1I8QB37:0.2261827331)96.4:0.1495960768)100:0.4662846048,((A0A0M4EFE7:0.3578800151,(B4JCI1:0.1427817853,(B4M9E0:0.0000020965,B4M9E0_2:0.0081798839)99.2:0.1126250235)84.1:0.0533677157)61.4:0.0887895381,(((A0A1W4UFB6:0.0829901066,((B3N919:0.0507327304,B4NYS2:0.0374145439)93.7:0.0220116431,(B4HWF6:0.0266863052,Q9VL44:0.0270904737)91.4:0.0241154736)99.1:0.0773773800)99.7:0.1066841700,B3MPK8:0.1285431225)97.6:0.0835153250,Q29NG7:0.1650361750)94.1:0.0842885341)100:0.4109164731)80.3:0.1595088614)100:1.2121762018)57.7:0.1016520450)94.3:0.2100309916)58.9:0.1065844011,(((T1GIR9:0.0853113226,T1GU93:0.5032280798)100:0.3357540897,(T1GWX2:0.0000020932,T1GWX2_2:0.0000020932)100:0.3635234110)70.2:0.0681682418,T1GWU6:0.8111368188)100:0.6878520630)97.1:0.1838314538,((A0A0A1WMH9:0.1536083636,(A0A0K8UNI9:0.0563964473,A0A034W7N5:0.0191708165)86.5:0.1046757050)100:0.7313658423,(((((((((A0A0J9R6P9:0.0000020559,A0A0J9R842:0.0000023500)0:0.0000029720,(A0A0J9R6Y0:0.0000025710,A0A0J9TUQ5:0.0000028430)93:0.0094823974)0:0.0000021755,B4QDS3:0.0043929434)83.8:0.0149571262,B4HQD6:0.0328177376)99.8:0.1724750327,A0A1W4V212:0.2274249695)77.3:0.0735460176,B3MGQ7:0.3101688549)98.8:0.1609031796,B4MJS5:0.5215233772)91.9:0.0957500263,((A0A0R3NKV8:0.0000020932,B5E1C5:0.0000020932)77.7:0.0296697767,B4GCB1:0.0000020105)100:0.3665378093)51.5:0.1248444950,((((A0A0R3NIL4:0.0000020932,A0A0R3NIL4_2:0.0000020932)94.2:0.0271845298,B4GN73:0.0274422241)99.9:0.1643410254,B4GN74:0.1897861470)96.3:0.1214787054,B4GN75:0.4295157480)100:0.3460928064)100:0.4761749261)92.7:0.1697191758)78.5:0.0800548754,(((((A0A034WH21:0.0174357495,((A0A0K8U4K0:0.0000028256,A0A0K8VJ51:0.0000026808)91.3:0.0087068092,(A0A0K8UNC4:0.0000029013,A0A0K8UNC4_2:0.0000020932)0:0.0000023253)93.3:0.0212045861)99.4:0.1507356254,A0A0A1WHW5:0.2228435301)76.1:0.2334876140,W8BRR8:0.3942546287)100:1.8276224768,((B4HMI2:0.0313791922,(B4QAQ5:0.0799619953,Q4FDW3:0.0000021751)55.5:0.0161943086)97.7:0.0858815461,(Q4V3Q3:0.0041969415,Q4V3G2:0.0000020932)0:0.0000029007)100:2.2119286554)85:0.3797757994,A0A0A1WEH1:3.1992365377)90.6:0.1981310379)45.1:0.0362349442,(((((A0A077D1G8:0.0160906581,T1PDZ3:0.0170125853)68.2:0.0037283719,A0A1I8MEX8:0.0090205868)100:0.5359095590,A0A1I8PKY2:0.4543285138)100:0.5031239100,(A0A1A9V0B3:0.2605630936,A0A1A9W151:0.1343171702)99.9:0.5654309141)99.2:0.3395508555,(((A0A0A1WNT0:0.1643925572,(A0A0C9Q7X1:0.0115145643,(A0A0K8WAQ0:0.0000020932,A0A0K8WAQ0_2:0.0000020932)87.3:0.0174908575)100:0.3049646582)98.7:0.2256279356,W8B9Z8:0.3892066832)100:0.4641805890,((((((((((A0A0J9R794:0.0000020932,(Q6V6F8:0.0000020932,A0A0J9R794_2:0.0086502068)0:0.0000020932)0:0.0000020932,B4QE70:0.0457817208)89.7:0.0085068539,B4HQR2:0.0042338567)95.7:0.0264215337,((((Q6V6U1:0.0000020932,Q6V6U7:0.0000020932)0:0.0000020416,Q6V6V0:0.0000020932)0:0.0000020932,Q6V6U9:0.0042684095)80.7:0.0042575205,Q7JWX3:0.0000024840)99.9:0.0743644533)85:0.0416927030,B3NAG5:0.1005704329)99.5:0.2047171175,A0A1W4VF82:0.4129922938)99.6:0.1828171994,B3MI50:0.5500343700)99.4:0.2036559093,Q292T9:0.3132647031)99.2:0.1726056384,(A0A0M4EJ53:0.4426554500,(B4J400:0.3496092179,(B4KU14:0.3007977245,B4MFF6:0.2537912332)5.9:0.0587015149)41.5:0.0348115556)97.7:0.1537726749)14.5:0.0724103751,B4MPY1:0.4190756240)100:0.5622742591)86.1:0.2239363374)100:0.4664143375)82.4:0.1756451169,((((((A0A0J9R704:0.0000020932,A0A0J9R704_2:0.0042078799)0:0.0000023377,B4QE69:0.0219428616)100:0.2504279353,(A0A0P8XMF1:0.0182733217,B3MHQ8:0.0000022069)100:0.3164564223)86.8:0.1112495919,B4GCM6:0.2763057237)94.8:0.1975632956,(A0A0M3QUU5:0.3210425272,(B4KU15:0.1898829834,B4MFF5:0.1245429710)90.4:0.0849651703)95:0.2185772221)100:2.0175724604,(B5E0M7:0.0000021686,B5E0M7_2:0.0000025141)100:2.1290877587)35.6:0.2685283618)49.5:0.1051443151,((((((A0A0J9QXQ0:0.0179922212,(A0A0J9QY24:0.0000020932,B4Q673:0.0086920337)64.3:0.0119825766)94.1:0.0303205899,B4HYC1:0.0264517467)99.1:0.1209287754,Q9VLV3:0.1308777741)99.9:0.3105790361,B3N6Q7:0.2123138756)100:0.8282846971,((((A0A0J9TI97:0.0000028164,B4Q672:0.0000022856)99.5:0.0601863998,(Q0E8V6:0.0000020932,(Q4V4W3:0.0000021951,Q4V4Z4:0.0000022956)0:0.0000020726)98.1:0.0350201201)99.6:0.0925997867,B3N6Q6:0.2049918055)70.9:0.0274052792,(A0A0R1DJ69:0.0000020932,A0A0R1DJ69_2:0.0000026361)99.8:0.1127026798)98.9:0.4525571821)100:0.7347867568,(((A0A1W4UUF8:1.0470824534,((A0A1W4VYJ0:0.6993417522,(Q8MSJ3:0.3375906812,Q8MSJ4:0.2699782195)98.9:0.2398570084)12.3:0.1066474931,((B3MKC3:0.0000022416,B3MKC3_2:0.0090119658)88.9:0.0423479711,B3N2J4:0.0167970854)100:0.8157548482)17.9:0.0803101588)72.9:0.0759341980,(A0A1W4W840:0.6916147392,((B3N6L4:0.1520801922,B4NZJ2:0.2423551022)25.5:0.0823354065,(B4Q5Q9:0.0667923283,H8F4V2:0.0938062303)100:0.1940662721)100:0.3926793233)99.8:0.3853122963)97.9:0.2470941246,((A0A1W4V2D1:0.1295706315,(B4HQD5:0.0445705430,B4P1A2:0.0807141656)98.9:0.1236909583)99.6:0.2744298831,B5E1C4:0.6713696231)99.8:0.3945261427)35.8:0.1504881442)99.9:0.5038477041)91.4:0.1379836441,((((A0A0M4EF90:0.7191222215,(A0A0M5J0G3:0.0000020932,A0A0M5J0G3_2:0.0000020932)99.8:0.4734592536)94.6:0.4103126723,((A0A0Q9XCY2:0.0000020932,A0A0Q9XCY2_2:0.0000026081)97.7:0.4557823504,A0A0Q9XPP1:0.6156014253)100:2.2066485009)56.2:0.2610432302,(A0A0Q9XB12:0.4734825835,(B4KIJ8:0.0091976139,B4KIJ8_2:0.0026414859)99.5:0.6498565054)100:1.4081948175)90.8:0.2611699548,(((A0A0R3P999:0.0000020932,B5DRT1:0.0000020932)0:0.0000020932,B5DRT1_2:0.0000020932)84.3:0.0391564530,B4H6S3:0.0142445748)100:1.8127693883)98.4:0.4236146652)91.5:0.1327714622)68.4:0.0260555202,((((A0A1A9VSQ1:0.1579451981,(A0A1B0AB11:0.0491462879,A0A1B0FFM9:0.1247908983)99.3:0.1290226715)0:0.0536192364,(A0A1B0B3J0:0.0820959357,A0A1B0B3J0_2:0.0218153261)99.5:0.1752256080)95.8:0.2100634316,(A0A1A9WR87:0.4614441702,A0A1A9YGL3:1.0282962308)100:0.5503908890)58.9:0.1203421114,A0A1A9WR86:0.6269241275)100:2.6273161666)86.8:0.0958136375)93.3:0.0796735314,(((((((((((A0A026VZ76:0.4339654462,((A0A0J7L2L8:0.1584403248,E2ALG2:0.2032113925)90.2:0.0898743408,((A0A151X850:0.1669222295,((A0A158NL08:0.0946599251,A0A195BU39:0.0804242174)98.6:0.0926564954,(A0A195F553:0.0000020932,A0A195F553_2:0.0000020932)100:0.1154353456)88.2:0.0414382141)87:0.0677478400,A0A195CYH6:0.2331547238)98.5:0.1320234370)28.1:0.0685246270)53.7:0.1057068129,E2C310:0.4615759638)100:0.4771126989,((((A0A088ABM1:0.0470381354,((A0A2A3E250:0.0000020932,A0A2A3E250_2:0.0000020932)0:0.0000023625,V9IJT7:0.0000020932)92.6:0.0505036906)100:0.3983026520,A0A0L7QWF1:0.3240029798)94:0.1148385232,A0A154P5W5:0.4103448098)46.7:0.0941032440,A0A0N9EI66:0.3482030358)99.7:0.3364530373)97.7:0.1966816585,((((((A0A1D8QKY1:0.0000022737,(A0A232FGH6:0.0000027957,A0A232FGH6_2:0.0000022988)100:0.1725530652)100:0.0980200063,A0A1D8QKZ3:0.0560890905)92.2:0.0402098976,(A0A1D8QKZ2:0.0795217005,A0A1D8QKZ5:0.1040156759)0:0.0249255075)68.9:0.0213017066,A0A1D8QKZ1:0.0531244054)92.6:0.0895980131,K7IWZ5:0.1480922969)100:0.5849615471,((A0A232F5Y5:0.0038076098,A0A232F5Y5_2:0.0080627804)100:1.1825989881,((A0A232FFF5:0.0000020932,A0A232FFF5_2:0.0000020944)95.9:0.0788825209,K7IWZ6:0.0743211249)99.7:0.4978249786)95.1:0.3024200921)92:0.2084347057)0:0.0933293554,(((A0A0C9PTP6:0.0000022606,A0A0C9PTP6_2:0.0000020997)100:0.9835002329,(A0A0C9Q328:0.0000021384,A0A0C9Q328_2:0.0042354730)100:0.7256709645)97.2:0.2955871350,((A0A0C9R2N3:0.0000020932,A0A0C9R2N3_2:0.0000020932)100:1.1001450508,(A0A0C9R9Z3:0.0000023635,A0A0C9R9Z3_2:0.0125004332)100:0.7426747145)55.3:0.1836852090)96.3:0.1943463740)85.8:0.1292212149,((A0A232FF88:0.0000020932,A0A232FF88_2:0.0000020932)74.4:0.0182822953,K7JF87:0.0722792421)100:1.4592183673)93.7:0.2110821336,((A0A026WT44:0.2866189478,(((A0A151IG32:0.1367150601,A0A151WS05:0.0917505362)0:0.0084780012,(A0A151ISA1:0.0591660849,A0A195FKC6:0.0382398390)94.6:0.0307720570)99.2:0.1263039404,E9J1B9:0.2488776890)99.8:0.2035233864)99.9:0.3656201968,((((A0A088A6L5:0.0464164843,A0A2A3E0X3:0.0262557539)100:0.3506108833,A0A0M8ZX86:0.2274717919)96.3:0.1281955557,A0A0L7R4P3:0.2257374152)96.6:0.1645982082,(A0A154P5W1:0.0000027440,A0A154P5W1_2:0.0000020932)99.9:0.3145072997)97.7:0.2359150527)100:0.8228228326)91.7:0.1281987437,((A0A1D2M3R1:0.1927498672,A0A1D2MKN0:0.0000028673)36.4:0.0039359053,A0A1D2MKN0_2:0.0000029211)100:1.4001652865)34.4:0.1112501220,((((((A0A139WD36:0.0000020932,A0A139WD36_2:0.0000020932)94.3:0.0814400235,D6WWG8:0.0953726962)100:0.6847157332,((A0A139WMK0:0.0000020932,A0A139WMK0_2:0.0000020932)91.9:0.0474952346,D6WD69:0.1101964384)99.9:0.5260480968)85.5:0.2222622626,(V5GQA0:0.0000029292,V5GQA0_2:0.0000023167)100:0.8290867586)56.8:0.1309273955,((N6U297:0.0000020932,N6U297_2:0.0043646920)77.5:0.0194268292,U4U8F7:0.0267852677)100:0.9704528617)99.6:0.4054485548,(((A0A1Y1JWP8:0.0000022373,A0A1Y1JWP8_2:0.0000021804)100:1.4499984666,(((((A0A1Y1K431:0.0000020932,A0A1Y1K431_2:0.0000020932)99.8:0.1699375014,A0A1Y1N8H9:0.3990306642)83.4:0.0469889157,A0A1Y1LM88:0.1692577080)99.6:0.3380014821,A0A1Y1NGS8:0.3799788656)99.5:0.4943234118,(((((A0A1Y1NAX6:0.0000020932,A0A1Y1NC26:0.0000020932)0:0.0000028586,A0A1Y1NH97_2:0.0000020932)0:0.0000025750,A0A1Y1NB33:0.0000020932)0:0.0000024167,A0A1Y1NBH2:0.0000020932)22.2:0.0127291070,(A0A1Y1NDX9:0.0000020932,A0A1Y1NH97:0.0000020932)0:0.0000022992)100:1.3780509788)96.8:0.3069400979)58.5:0.1297478063,(((A0A1Y1MQY5:0.0000020932,A0A1Y1MR14:0.0305022684)0:0.0000029943,A0A1Y1MR14_2:0.0000022031)99.7:0.6413969792,((A0A1Y1NFS9:0.0000020932,A0A1Y1NFS9_2:0.0000020932)0:0.0000024414,A0A1Y1NFU0:0.0000022941)100:1.4783946465)99.3:0.6597430818)87.2:0.1885538647)99.5:0.3431667752)79.9:0.0440445240,((((((A0A034VP18:0.0477357988,((((A0A034VRG3:0.0000027236,A0A034VRG3_2:0.0663474505)73.2:0.0082489237,A0A0K8V8D9:0.1478299369)94.3:0.0515397224,(((A0A034VSH0:0.0000020932,A0A034VTA8:0.0000020932)97.6:0.0447229617,(((A0A0A1X4C0:0.0635845286,((A0A0A1X4S5:0.1065658326,A0A0A1XI23:0.0730408031)93.2:0.0505910109,A0A0A1XA71:0.0372581556)47.2:0.0076578189)100:0.1810348061,W8B6X2:0.3128159571)96:0.0657359675,A0A0C9S051:0.0489781434)81.8:0.0169795520)63.3:0.0120177628,A0A034VU48:0.0989375837)56.1:0.0407454411)22.8:0.0311034896,(A0A034VSG3:0.0045933228,A0A0K8VV93:0.1093678318)99:0.0773718003)85.4:0.0291505761)100:0.4219951804,(((((((A0A077CX31:0.0349886622,(T1PM11:0.0000020932,A0A1I8MLK7:0.0000020944)65.8:0.0124342354)100:2.0852138459,(((A0A1I8MEJ5:0.0000020932,A0A1I8MEJ9_2:0.0000023585)0:0.0000025116,A0A1I8MEJ6:0.0000021930)0:0.0000021615,A0A1I8MEJ9:0.0000020932)100:0.8542077036)77.8:0.1351880456,(((A0A1I8PEC2:0.0000020932,A0A1I8PEI7:0.0000020932)0:0.0000020932,A0A1I8PEC2_2:0.0080996596)100:0.6022678532,((A0A1I8Q8H0:0.0000020932,A0A1I8Q8K5:0.0000020932)0:0.0000023031,A0A1I8Q8H0_2:0.0041475691)100:0.8096255556)89:0.1332438416)14.4:0.1162935345,((A0A1I8NDB3:0.0000020932,A0A1I8NDB3_2:0.0000020932)83.3:0.0132739435,T1PCG4:0.0000029240)100:0.6771114217)99.9:0.4360144959,(((A0A0L0CN35:0.3527357715,(A0A1I8MKC9:0.0000024907,T1PPB7:0.0099532893)100:0.2123177712)74.7:0.0900225022,(((A0A1I8PK17:0.0481078581,A0A1I8PK27:0.0703988363)78.6:0.0337983547,A0A1I8PKA8:0.0712541221)79:0.0113004549,(((A0A1I8PK22:0.0000020932,A0A1I8PKA5:0.0000020932)95.1:0.0328521467,(A0A1I8PK98:0.0845526755,(A0A1I8PKB5:0.1016402832,A0A1I8PKD7:0.0789999048)3.4:0.0204773983)84.2:0.0275696500)81.9:0.0242272725,A0A1I8PK46:0.0770877337)85.2:0.0217330047)100:0.2089233063)89.6:0.0609858156,(A0A1I8Q0E0:0.0309627442,A0A1I8Q0E7:0.0595024146)100:0.4270416406)89.5:0.0654228302)24:0.0748026359,((A0A1A9WMR8:0.4402755560,((A0A1B0B208:0.0123855612,A0A1A9XJ86:0.0095376960)95.6:0.0888084983,A0A1B0G9R6:0.1621634576)99.1:0.4050306038)100:1.9080156163,((A0A1A9YGL1:0.1766444852,A0A1B0B3J3:0.0000020769)99.2:0.1020413369,Q2PQQ0:0.0891200624)88.8:0.3224343296)88.9:0.1885239992)62.9:0.1186001008,(((((((((((A0A0J9R833:0.0619820814,Q8T0M5:0.0000022067)96.2:0.0716684103,(Q8MPN5:0.0000020122,Q8MPN7:0.0000021954)99.5:0.0902896283)97.9:0.0791465245,Q7K8Y3:0.0000025985)95.1:0.0292220542,B4HQD2:0.0426533670)90:0.0398890101,B3NAL8:0.0864724386)99.7:0.1522540959,(B3MGQ4:0.0000020932,B3MGQ4_2:0.0000020932)100:0.1724454544)99.6:0.1472176540,B5E1C3:0.2140929438)98.6:0.1137661835,(A0A0M3QV07:0.0000028278,A0A0M4E5J0:0.0230552540)100:0.2388424587)96.6:0.1192142333,((A0A0Q9WD32:0.1104879461,B4ME43:0.0143844814)99.4:0.2046846663,A0A0Q9X6Z4:0.1460055352)99.8:0.1994150028)94.5:0.1391253701,(A0A0Q9WNP1:0.1138344046,((A0A0Q9WZF7:0.0982942625,B4MJS0:0.1446207730)98.3:0.1293982125,B4MJS2:0.4670458708)98.9:0.1793613306)99.7:0.1973188663)99.9:0.2357131530,(((A0A0Q9WB75:0.2898951903,(A0A0Q9XBZ3:0.0000025042,A0A0Q9XBZ3_2:0.0000023032)100:0.5012484117)100:0.6618388140,((((A0A0Q9WFJ5:0.0000020932,B4LYD1:0.0000020932)73.5:0.0047284977,B4LYD1_2:0.0747816688)100:0.3704579584,(B4KB26:0.4800744198,(B4KB27:0.0402884480,B4KB28:0.0522051147)97.9:0.1367495638)100:0.3424753986)82.3:0.0744665684,B4JG46:0.4413018189)83.4:0.0866344060)90.8:0.1288387877,(((((A0A0R1DLG6:0.0000024810,B4P1A0:0.0274667303)100:0.1615902739,B3NAL7:0.1289007671)78:0.0395305692,((A1Z6R3:0.0038861286,F3YDI3:0.0186873724)98.9:0.0868913047,(B4IMD1:0.0047374238,B4IMD1_2:0.0000028864)100:0.8179750074)81.5:0.0251418753)100:0.2849498755,(A0A1W4V2B4:0.0045533737,A0A1W4VEM3:0.0000026380)100:0.2906505362)100:0.3530035901,B4GCA8:0.4220366744)100:0.3854970366)100:0.3897636511)66.5:0.0958980795)97:0.1360967659)99.5:0.2492754674,(((A0A0L0C2U0:0.0000020932,A0A0L0C2U0_2:0.0000020932)100:0.2555587898,A0A1L8EEZ9:0.1467852886)99.1:0.2344400581,(A0A1I8ML42:0.3714407475,((A0A1I8NTM2:0.3219336377,A0A1I8P1J0:0.3232319188)99.9:0.2847794052,A0A1L8ED10:0.2275789546)43.2:0.0631353407)99:0.2383947741)100:0.6401272178)95.8:0.1880367905,((((((((((A0A182FCE8:0.3485305779,T1DLW4:0.1745274557)84.9:0.0443563195,A0A2M4CZQ8:0.1294025368)94.6:0.0446350897,(A0A2M4AXR6:0.2169296071,A0A2M4BNW0:0.5236515158)99.9:0.1972702315)90.7:0.0461601844,(A0A182FCG6:0.0000020932,A0A182FCG6_2:0.0000020833)100:0.2769478070)98.4:0.1070939617,(((A0A182FD25:0.1304437533,A0A2M4AZR2:0.1800967165)86.1:0.0436977598,(A0A2M4CZK4:0.0473502141,(A0A2M4CZP7:0.2290963139,W5JMT7:0.0105086989)28.9:0.0322308495)99.7:0.0862941698)91.8:0.0660458208,A0A2M3YWJ0:0.3395228175)98.1:0.1137200131)98.2:0.1367081139,A0A182FCT1:0.6926420171)97.3:0.1367590559,((A0A2M3ZFW7:0.0465757417,A0A2M4CUF6:0.0553767801)89.2:0.0398262854,(A0A2M4BR61:0.0623299785,A0A2M4BR92:0.0287163516)97.9:0.0701766632)95.9:0.0958654758)98.6:0.1530509922,(A0A182IYC2:0.4271803296,(((A0A182LGR4:0.0646294906,(((A0A182SET2:0.1469203635,A0A1Y9H8B1:0.1341565965)92.8:0.0508270928,A0A240PK70:0.1159801940)99.1:0.0652906012,A0A1C7CZ14:0.0033395962)99.9:0.1006920976)78.4:0.0226309043,Q9NFT6:0.0415574811)99.5:0.1119341784,A0A1Y9IUY9:0.2218068501)53.9:0.0671017018)75:0.0824671445)100:0.2572975356,((A0A182H5F1:0.0313370925,(A0A1S4FHH9:0.0629808674,Q0IEW3:0.0115159030)89.1:0.0460397513)100:0.2621737500,(A0A1Q3FGW7:0.4473844887,A0A1Q3FHG3:0.2354063081)54.5:0.1009035573)98.7:0.2110221429)99.4:0.3091226113,((A0A1B0CV59:0.2092774412,(A0A1L8DP79:0.0859078784,(A0A1L8DP98:0.0000020932,A0A1L8DP98_2:0.0000020932)99.1:0.0912403024)81.2:0.0786959505)100:0.3456441100,(A0A1J1I9N0:0.0620084130,A0A1J1I9U2:0.0391541590)100:0.5701492445)96.5:0.2157453713)30:0.1137684766)95.7:0.1922637191,((Q86QW2:0.0000021515,Q86QW2_2:0.0000026774)0:0.0000022317,Q8IS50:0.0000020932)100:0.6206831022)96.8:0.1961211580,(((A0A1S3DGT0:0.0503899567,((A0A1S3DHD2:0.0000020932,A0A1S3DHD2_2:0.0000020932)95.6:0.0353935735,A0A1S3DHH8:0.0476645919)56.1:0.0366271244)83.2:0.0271708637,(A0A1S3DH72:0.0484886242,A0A1S3DHG4:0.0635053810)60.1:0.0242394987)100:1.1550386599,(((A0A1W4X0J8:0.0583213710,A0A1W4XBF6:0.0620741125)80.9:0.0243052792,((A0A1W4XA17:0.0845957305,A0A1W4X0N4:0.0345578281)13.6:0.0074653589,A0A1W4XBF1:0.0665148964)62.9:0.0086523723)100:0.6477057384,((A0A1Y1KQA4:0.2055650595,((A0A1Y1KW67:0.0000020932,A0A1Y1KW67_2:0.0000020932)81.8:0.0238578085,A0A1Y1KYH2:0.0952958782)100:0.3937195063)100:0.3844124687,((J3JYH8:0.0040901627,J3JYH8_2:0.0041874559)86.7:0.0226598466,N6UCC9:0.0157955790)100:0.7249500503)90.1:0.1576599045)99.4:0.2838467883)43.3:0.1147657860)92.6:0.2151758690)47.4:0.1010485552,(((A0A067RAJ2:0.2958174064,(A0A1V1FQD1:0.2111467313,((A0A2J7R808:0.0000020932,A0A2J7R818:0.0000020932)90.3:0.0271334014,(((A0A2J7R810:0.0000020932,(A0A2J7R815:0.0000020932,A0A2J7R812_2:0.0000020932)0:0.0000020932)0:0.0000024866,A0A2J7R812:0.0000020932)52.9:0.0067432797,A0A2J7R822:0.0330559723)97.9:0.0923327817)100:0.3227218814)76.6:0.1075879108)99.9:0.6160501782,(A0A067RFE5:0.2035897354,(A0A1V1FQF5:0.4165722509,(A0A2J7QZM5:0.0000020932,(A0A2J7QZM9:0.0000020932,A0A2J7QZM5_2:0.0000028619)0:0.0000023186)100:0.1710673466)44.7:0.0707849618)100:0.7149268417)99.9:0.4098148722,((((((((A0A0A9Y290:0.0041317831,A0A0K8TJS7:0.0000024939)99.7:0.0740081837,A0A146M2Z0:0.0923041023)92.5:0.0342006561,((A0A0A9YFY0:0.0620496850,(A0A0A9YK35:0.0000020932,A0A0K8TJJ8:0.0000020932)99.8:0.0769125169)21.6:0.0129291121,A0A0K8S316:0.0119085061)87.4:0.0253139408)0:0.0000025458,((A0A0A9YK30:0.0000020932,(A0A0A9YR10:0.0000020932,A0A0K8TJX0:0.0000020932)0:0.0000021285)0:0.0000020932,A0A0K8TJX0_2:0.0000020932)97.4:0.0740045167)100:1.2731199328,((((A0A224XFW7:0.2172743062,(A0A224XQL8:0.0000020932,A0A224XQL8_2:0.0000020932)100:0.3836252691)100:0.4169256787,A0A224XIX2:0.1860359249)90.9:0.0485838172,(A0A224XI59:0.3177618392,A0A224XS22:0.2493656662)38.3:0.0340937285)98.9:0.2113168152,(T1IF83:0.0000022704,T1IF83_2:0.0000026361)100:0.4338565914)99.3:0.3260516871)87:0.1640497379,((A0A1B6CNE5:0.0634745255,((A0A1B6E416:0.0000020932,A0A1B6EDW9_2:0.0000020932)0:0.0000020932,A0A1B6EDW9:0.0000020932)96.2:0.0753049495)100:0.7494331880,(((A0A1B6GHB0:0.0584589008,(((A0A1B6HV40:0.0108372771,A0A1B6I722:0.0211074089)94.1:0.0462737231,A0A1B6IPH8:0.0930072141)96.3:0.0570636295,A0A1B6IH28:0.0000021227)91.9:0.0381542958)100:0.1430966253,(A0A1B6LTC1:0.0000020932,A0A1B6MKR9:0.0000020932)81.3:0.0107014206)95.2:0.0504915249,((A0A1B6KKG1:0.0000020932,A0A1B6MHS7:0.0000020932)98.8:0.0574439431,A0A1B6LIS9:0.0877828172)21.5:0.0047108522)99.9:0.4221201925)99.6:0.3534874938)83.3:0.1483438648,((A0A1I9WL81:0.0546269588,(M9ZVB1:0.0000020932,(N0A0S8:0.0000020932,N0A0S8_2:0.0537653644)0:0.0000023238)12.9:0.0230853044)100:0.8568158085,(((A0A2H8TDL3:0.1181711611,J9K2C0:0.2679087858)91.6:0.1920842762,(J9K796:0.0000025436,J9K796_2:0.0000020329)99.8:0.3834826545)100:1.2351796905,((A0A2H8TXV5:0.1101966238,(C4WT02:0.0089120216,(C4WT04:0.0424810686,(J9JX80:0.0000020932,J9JX80_2:0.0000020932)84.1:0.0223630449)98.4:0.0705943474)99.9:0.1993682968)92:0.0928024867,(((J9JJL0:0.1352384526,J9JUU5:0.0729075089)100:0.2465693744,(J9JPQ2:0.2562164432,J9K3Z6:0.1873013992)11.8:0.0674076017)52.6:0.0431203591,X1WIV4:0.2977567650)98.7:0.1594053221)100:0.5815671871)99:0.4477492894)96.3:0.2662319912)88.1:0.1159699163,((A0A1B6CLW2:0.0000020932,A0A1B6CLW2_2:0.0000020932)100:1.4708318045,(((((((((A0A1B6FM52:0.1267513030,A0A1B6IT90:0.0122787790)61.5:0.0040932771,A0A1B6J4R9:0.0493642964)93:0.1177162756,A0A1B6IUV9:0.1125390600)92.1:0.0420893270,A0A1B6I5M5:0.0053212201)97.1:0.0602681731,(A0A1B6G9J4:0.0097990933,A0A1B6GFX2:0.0050419234)94.9:0.0475219632)100:0.3949325929,A0A1B6L1S1:0.0074749467)98.2:0.0554511268,((A0A1B6K9M0:0.0082463875,A0A1B6LVE8:0.0083588868)79.1:0.0041127139,(A0A1B6MQA5:0.0000020932,A0A1B6MQA5_2:0.0041186851)0:0.0000021480)98.9:0.0761818349)96.7:0.0574699132,A0A1B6L303:0.0214281021)42.8:0.0102350694,A0A1B6KER4:0.0609712475)100:1.0427366835)97.6:0.4558460501)77.3:0.1415196749)90.1:0.1246167879)97.8:0.1728448246)92.9:0.0848246132)85.6:0.1033956789,((((((((((((((A0A023FH99:0.0282081371,A0A023FL93:0.0073481858)95.4:0.0490168539,A0A0E9Y2S9:0.0768283539)96.2:0.0875049401,(((A0A0E9Y220:0.0107946995,A0A0E9Y375:0.0000023171)100:0.1541232621,A0A1E1XJ68:0.1077896220)93.6:0.0679269077,(G3MFE9:0.0107390431,G3MGC3:0.0180681700)100:0.1671579262)100:0.2098099195)99.2:0.1048037516,((((((A0A023FLA2:0.1040044494,A0A1E1XIH7:0.6248970820)89.1:0.0692363270,A0A1E1XII8:0.1205707511)83.1:0.0186614922,A0A1E1XIA7:0.1433807376)11.2:0.0124733839,A0A1E1XJ05:0.1661475195)89.1:0.0295000440,((G3MF86:0.0045068723,G3MF92:0.0654554611)76.9:0.0074644085,G3MH06:0.0282769221)99.9:0.1126861831)99.7:0.1489953519,((((A0A131YV81:0.0110315813,A0A131Z9U6:0.0020505080)95.6:0.0318765177,A0A224YEQ6:0.0400535002)59.7:0.0205757945,A0A224YQT9:0.0092642083)97.1:0.0836718392,Q8WQX1:0.3263943918)100:0.2254280327)96.7:0.0860682780)98.4:0.0961361565,((A0A0B4ZV92:0.7066267983,((A0A0E9Y228:0.1435636576,A0A1E1XIN8:0.1869008727)96.7:0.0966420748,(A0A0E9Y274:0.0000020932,A0A0E9Y274_2:0.0000020932)100:0.1534501664)91.2:0.0819700123)36:0.0424091847,A0A224YES1:0.4704805355)47.9:0.0399387296)95.4:0.1328144852,(A0A1E1XIM7:0.0000020932,A0A1E1XIM7_2:0.0043881319)100:0.6782804504)67.6:0.0852941707,((((A0A023J4D6:0.0000020932,A0A0B4ZYB2:0.0000025416)99.1:0.1839791813,A0A131YC18:0.2044598561)100:0.6465769092,A0A0E9Y320:0.8833981913)92.8:0.2106701665,(A0A0E9Y1Q0:0.0046032060,A0A0E9Y1Q0_2:0.0119907158)100:1.1640519213)99:0.2871319233)89.1:0.0831015248,(A0A0K8RNE1:0.0285947311,A0A0K8R4Z0:0.0510903103)100:0.4321128391)73.6:0.0784158021,(B7P4B2:0.3279165964,V5HXD5:0.1282897103)100:0.4129861919)0:0.0682276789,(A0A023FKT4:0.4484683600,(((A0A0E9Y2V9:0.1354384389,A0A1E1X6A4:0.1029941741)99.9:0.2182367200,(L7MEY2:0.0417451029,L7MHE8:0.0540251441)100:0.2922564783)86.4:0.0775942921,(A0A0E9Y353:0.0695024314,(A0A1E1XD36:0.0000020932,A0A1E1XD36_2:0.0000020932)98:0.0604034109)99.6:0.1803989983)99.6:0.2431622723)99.9:0.3976923658)89.8:0.1150162801,((A0A1Z5L5E8:0.4589911773,A0A1Z5LE86:0.5018878273)90.2:0.1071032587,A0A293M3T8:0.4975058978)99.9:0.3987605800)86.8:0.1661476923,(((A0A0E9Y144:0.0000029433,A0A0E9Y2T6:0.0000020932)79.9:0.0244521487,(A0A1E1X6A3:0.0000025250,A0A1E1X6A3_2:0.0044629946)97.1:0.0785269518)100:0.5670868485,(A0A131Y065:0.0000026027,B7PGP4:0.0123786859)99.9:0.3879964140)100:0.8204456773)98.1:0.3868832627,(((((A0A0E9Y1C2:0.0000020932,A0A0E9Y2Q0_2:0.0000020932)0:0.0000020932,A0A0E9Y2Q0:0.0000020932)100:0.6917616587,B7Q683:0.2066562597)99.9:1.0697180107,(A0A0E9Y2X9:0.0177211977,A0A0E9Y2X9_2:0.0000027753)100:1.3812607715)93.7:0.6285484451,(A0A131YQY1:0.0000025039,A0A131YQY1_2:0.0000023717)100:2.9408776206)98.7:0.6681537235)91.1:0.2008271492,(((((((((A0A059VDA6:0.2866182763,(A0A1S8X3Q3:0.0000020932,A0A1S8X3Q3_2:0.0000020932)99.9:0.2034217606)83.4:0.0869836389,A0A1S8WKZ0:0.3707004604)88.2:0.1747932459,(A0A074ZXE9:0.1658429928,H2KUK4:0.1684582575)99.9:0.2695084506)99.9:0.5775822278,(((A0A074ZXF4:0.0575494744,(A0A1S8X3Z7:0.0079669572,A0A1S8X3Z7_2:0.0000022781)100:0.2501041569)78.1:0.1230126202,H2KUK3:0.2100153086)100:0.8728997089,(A0A1S8X1H8:0.0082581639,A0A1S8X1H8_2:0.0000027131)100:1.2732812948)7.1:0.1504348505)39.7:0.1039177755,((((((A0A074Z0J4:0.0346048590,A0A1S8WJZ9:0.3121038443)94.9:0.1028000598,A0A074ZCS0:0.1331117098)100:0.4242669783,(G7Y752:0.0000026291,G7Y752_2:0.0083632210)100:0.8890681977)99.9:0.4531337090,(A9XX87:0.5876481160,H2KUA9:0.7039105062)99.3:0.3635219945)48.7:0.1378065837,(A0A074Z8P4:0.0973210752,H2KUQ9:0.1030692660)100:0.7715963998)85.2:0.1501286398,((A6YID8:0.0000020932,A6YID8_2:0.0081533969)0:0.0000020500,G7YPF3:0.0040356096)100:1.0884547250)95.3:0.2353043509)99:0.3097926339,((((((A0A094ZU95:0.0000029655,((A0A183KHU2:0.0071919522,A0A183PA29:0.0238377178)41.5:0.0050832769,A0A183MYC7:0.0254059573)82.3:0.0092786189)98.3:0.0834146225,G4LZN6:0.1732255376)100:0.2681762203,(A0A095ATK9:0.0264117381,A0A183PF98:0.0862837466)100:0.2685132764)97.6:0.1442930896,(((((A0A095A4S1:0.0341095106,A0A183NNS4:0.0195441297)77.2:0.0249780242,A0A183N921:0.1095612845)78:0.0709243953,((A0A183RXM5:0.0000020932,A0A183RXM5_2:0.0000020932)87.9:0.0438357709,A0A183S4N5:0.1007725277)91.9:0.0703082822)99.9:0.1707460034,(C1L425:0.0189448990,Q5DE34:0.0249848209)100:0.3609426617)81.4:0.0917736339,(A0A183N7N6:0.1750638803,G4LZN4:0.2478357545)100:0.3781769143)96.8:0.1400148304)73.7:0.1454968414,Q5DFX4:0.6650180649)100:0.7137672788,A0A183AWX3:1.1253476796)80.2:0.1447349025)98.5:0.2842891109,(((((((((A0A068WWA0:0.0000020932,A0A068WWA0_2:0.0042926462)74.7:0.0042714404,A0A068Y1K4:0.0487332292)83.1:0.0089920577,W6V6R7:0.0043455973)99.2:0.1907288878,((A0A0R3VXS5:0.0438367984,A0A0R3VYC9:0.0000021175)97:0.0504083922,A0A291I2R2:0.0517054562)98.4:0.1422201034)99.8:0.3325422209,A0A0R3U1E8:0.4852601427)93.7:0.1581205027,((A0A068XPW8:0.0862147748,A0A0R3TYR2:0.2817843988)97.9:0.2055625326,A0A0R3SGP9:0.1051191012)100:0.5528758161)99.1:0.2979628437,((((A0A0V0J1E5:0.0000020932,A0A0X3NWM6:0.0095950843)0:0.0000024471,A0A0X3NPD3:0.0000020638)99.3:0.1777974264,A0A183TG78:0.0588518021)100:0.8332735938,(A0A0X3PUG7:0.0000022813,A0A0X3Q2Y6:0.0085715786)100:0.5924736827)99.7:0.4121590812)77.4:0.1681103794,((A0A0R3SG59:0.5453026642,(A0A0R3SQH5:0.0041150107,A0A0R3SQH5_2:0.0000025445)100:0.7601255325)88.4:0.1392634949,(((A0A0R3TBV8:0.1315348217,A0A0R3TG22:0.1315396797)0:0.0339280029,(A0A0R3TGL9:0.1527946845,A0A0R3TGM0:0.1193977014)100:0.3104697928)100:0.7422830270,((A0A0R3WER3:0.0483433081,A0A291I2R0:0.0404877180)94:0.0922959232,(U6FTZ3:0.0526994107,W6UGX5:0.0886705042)100:0.3147566499)99.9:0.3473466276)72.3:0.2015520580)99.7:0.4085403783)99.4:0.4050048860,((((A0A0V0J3L8:0.0000029094,A0A0X3NJG6:0.0255003307)0:0.0000026653,A0A183SAW6:0.2043386125)84.3:0.0193477459,(A0A0X3PS60:0.0000025300,A0A0X3PS60_2:0.0000020932)84.4:0.0226029842)97.4:0.1824457241,(A0A183TCE6:0.1817218697,A0A183TPV7:0.2028565836)88.9:0.1258571579)100:1.1629383703)19.2:0.1603134127)97.9:0.2630714484,((((A0A1I8GJ09:0.0000020932,A0A1I8II31:0.0000020932)77.5:0.0060683155,A0A1I8IIS6:0.0060210319)82.8:0.0769153226,((A0A1I8IHN3:0.0995303547,A0A267E198:0.0018155495)100:0.1077872174,A0A267GL90:0.0081522621)95.8:0.1355732901)100:1.0828961949,(((A0A1I8GKL5:0.0079371311,A0A267GIZ5:0.0037433388)73.3:0.0052824779,A0A267G8E2:0.0178580683)98.4:0.3494095802,A0A267G6S5:0.5020328064)100:1.6227082026)84.8:0.2813378877)93.9:0.1769063065,((((A0A0K2UZC5:0.2231222290,((C1BRP2:0.0000025450,C1BRP2_2:0.0040339980)100:0.1951057201,C1C2T6:0.3100423204)83.3:0.1133330429)100:1.6188754831,(((((((A0A125YIR4:0.0036433105,A0A086KTX9:0.0442871774)100:0.2812336331,F0VQ92:0.1995261521)88.5:0.1923735621,A0A2A9MNY3:0.5393574891)88.8:0.2627134065,A0A2C6KSZ0:0.6093130180)100:0.8751962109,(A0A1D3CTY3:0.3113493254,(H9B9Z7:0.1716102351,((U6JNG8:0.0907249280,U6LL57:0.1838699696)56.6:0.0502942214,U6M5T8:0.0929811353)69.3:0.1007472180)99.5:0.2650694588)99.5:0.4909137364)37.2:0.2673091734,(A0A1D3D403:0.7516146974,(((U6G033:0.1644699137,(U6G2Y1:0.0000020932,U6G2Y1_2:0.0123517977)97.7:0.0692550713)99.7:0.1428696635,U6MFW0:0.2486246853)80.6:0.0998723163,U6LEZ0:0.1309319825)100:0.7841018073)20.4:0.1565831863)99.9:0.8438021410,((A0A2A9MJS6:0.3563593867,(F0VPZ6:0.2595584319,A0A086M781:0.2915209660)99.2:0.2333484801)98.1:0.3230371020,A0A2C6KZH6:0.3904615863)100:1.2472741778)88.2:0.3334247291)79.3:0.1567694214,(((((((((((((((A0A0N8AGY2:0.0000020932,A0A0P5SSJ3:0.0000020932)0:0.0000020040,A0A0N8AGY2_2:0.0190561053)0:0.0000022559,A0A0P5KIK9:0.0000020932)58.5:0.0204649779,(A0A0P4Y654:0.0038748547,A0A0P5EEX9:0.0000020932)0:0.0000026715)0:0.0000022097,(A0A0P5Q3K7:0.0571737666,A0A0P6HV65:0.1099723130)92.2:0.0329395183)0:0.0000023445,A0A0P5SN52:0.0000020932)0:0.0000024190,A0A0P4YL30:0.0000020932)0:0.0000022884,A0A0P4YR73:0.0000020932)0:0.0000026494,A0A164K172:0.0000020932)0:0.0000023689,A0A0P5YGW1:0.0000020932)0:0.0000023689,A0A0N8DKH4:0.0000020932)0:0.0000022560,A0A0P6EUL7:0.0000020932)32.7:0.0076098380,(A0A0P4YUW4:0.0000021354,A0A0P5W2Q1:0.0000022923)81.3:0.0268425025)99.7:0.3277107754,E9GRP8:0.1339045176)100:1.2339850530,(T0L1F6:0.0000022140,T0L1F6_2:0.0000020932)100:1.8235747052)84.6:0.3294744730)91.4:0.2309971513,((A0A1V9XGG9:0.0000020932,A0A1V9XGG9_2:0.0000020932)100:2.7375071574,((L8H8N4:0.0000022001,L8H8N4_2:0.0373353622)97.5:0.2343548920,L8H9T5:0.1274099866)100:3.0873767507)71.5:0.1236229353)41.5:0.0414237682)89.6:0.0988121870)94.4:0.1613190225)87.8:0.0739869784,((((((((((((((A0A026WLZ5:0.1404889383,(((((A0A151I0S6:0.0000024978,A0A158NIQ8:0.0000020932)94.3:0.0096067258,(A0A151JXT3:0.0095995481,F4WDH3:0.0297297004)0:0.0000023591)76.3:0.0030954292,A0A151J1H8:0.0161444339)87.3:0.0064726405,(A0A151X0S6:0.0031968743,A0A195CBJ7:0.0161893296)77.5:0.0032320745)55.2:0.0025752398,E9IZN6:0.0342880733)99.6:0.0856490437)89:0.0392481808,E2A9Z8:0.0800708012)87.6:0.0560712574,A0A0J7L4C5:0.0611701048)27.6:0.0403120042,E2BRP4:0.1147688108)95.9:0.1096388202,(((A0A088AFJ5:0.0303310418,A0A2A3E2M5:0.0616818584)100:0.1483703847,(A0A0M9A942:0.1520940100,A0A154P2D4:0.1406774232)89.5:0.0475378101)24.2:0.0446596310,A0A0L7QKG9:0.0714922508)100:0.2156757411)99.1:0.1933816463,(A0A232FCB8:0.0116025724,K7IMU3:0.0000029727)100:0.5285403675)100:0.4358761293,(((A0A067RJZ3:0.1121052698,A0A2J7RCA9:0.0858737873)100:0.2112773174,(A0A1B6GA19:0.1185906255,(J9JUY4:0.3489277945,M9ZRQ0:0.1376437143)73.2:0.0233590518)100:0.1788585199)97.4:0.1239152663,E0VMK2:0.3220258114)86.4:0.0934361014)70.6:0.0924174156,(((((A0A034VEQ1:0.0074456596,(A0A0K8V764:0.0000020932,A0A0K8VSW7:0.0000020932)88.6:0.0061848433)78.8:0.0061741323,((((A0A0A1WGD3:0.0000020932,A0A0A1WMN3:0.0000020932)0:0.0000020932,A0A0A1WI20:0.0000020932)0:0.0000020932,A0A0A1X4L0:0.0000020932)0:0.0000024607,A0A0A1X4L0_2:0.0129941943)94.5:0.0193301240)100:0.0952791169,((A0A0L0BTD1:0.0315769442,(A0A1I8N8C7:0.0249843990,A0A1I8PDH6:0.0186391583)85.2:0.0112991808)90.3:0.0197084678,((((A0A1A9V5D2:0.0030552411,A0A1B0G749:0.0030581624)0:0.0000029602,A0A1B0A323:0.0030548307)88:0.0060943406,(A0A1A9Y197:0.0000020932,A0A1B0BXW4:0.0000023648)86.1:0.0061398854)93.5:0.0234932331,A0A1A9WQU9:0.0265483715)100:0.1342131561)90.7:0.0385153930)20:0.0297905190,(((((A0A0J9R648:0.0030798953,B4II18:0.0030802453)73.1:0.0092546948,(B3N3H5:0.0094189236,B4NYW8:0.0218876123)0:0.0000025491)98.7:0.0285511367,(A0A1W4VSN9:0.0234794785,B3MJ88:0.0738928940)51.1:0.0105449117)88.1:0.0142411785,(B4GJ05:0.0030971431,Q28YQ4:0.0000020932)97.8:0.0264193763)82:0.0204144805,((A0A0M4E443:0.0913191647,B4MPS3:0.1033945886)91.2:0.0254201572,(B4J9U5:0.0275939857,(B4KSC1:0.0343633358,B4MDY8:0.0103142614)91.4:0.0123231669)86.5:0.0115757920)35.2:0.0135061702)95.9:0.0459571737)100:0.2928524860,A0A1J1HVA8:0.3843724897)99.9:0.2302987792)77:0.0826305949,((A0A1W4XRP3:0.3930685737,A0A1Y1KBM2:0.2108783917)18.8:0.0498755678,(D7EIU9:0.2079522848,(N6T1X3:0.0044933405,U4UMF2:0.0000025150)100:0.3298865788)99.7:0.1478612959)98.7:0.1266943321)85.5:0.1266966551,((((A0A0L7L4Y2:0.1385404959,(A0A2A4JBX1:0.0338946927,A0A2H1VKG5:0.0124424964)100:0.1190363897)94.3:0.0516059106,(C0J8H6:0.0000025463,H9JPY2:0.0000020932)99.9:0.1230634851)80.2:0.0291335256,A0A212ET32:0.2187193418)97.8:0.0828232526,A0A194PMW6:0.0983231930)100:0.3447266649)100:0.9822588050,((((A0A084WKX8:0.2333007807,A0A182J2N3:0.2021283425)91:0.1009010863,((A0A182FEN1:0.0051883059,A0A182FEN1_2:0.0781243000)96.2:0.0906721314,W5JV08:0.0875648415)100:0.3590830429)96:0.1135634555,(((((A0A182HPE2:0.0321031203,(A0A182X0X5:0.0000024479,Q005M2:0.0067178811)30.9:0.0036644576)92.7:0.0216252649,(A0A182ULE9:0.0456536030,A0A182VI61:0.0245379445)75.4:0.0086084642)99.9:0.1313068141,A0A182K3E8:0.1827055547)67.2:0.0687904267,A0A182NZR6:0.1922196479)92.6:0.0765560505,((A0A182SAS2:0.2887979275,A0A182YJ23:0.1073184008)100:0.1560323843,(A0A182WMA7:0.1984769836,A0A1I8JUV9:0.1314151157)96.9:0.0777319586)98.2:0.1108888708)84.1:0.0766596067)86.3:0.0849617814,(A0A182NLW1:0.2060674892,A0A182Q781:0.1507299960)88:0.1125648350)100:1.3302101513)96.2:0.5227471331,((((((((((((((((((((((((A0A0N8ASG0:0.0000020932,((A0A0N8BPT2:0.0320635576,A0A0P5QXP0:0.0000020932)0:0.0000028339,A0A0P5SIB0:0.0000020932)0:0.0000023516)0:0.0000020610,A0A0P6GL80:0.0000020932)0:0.0000026965,A0A0P5FVU7:0.0000020932)0:0.0000028654,A0A0P5NEK9:0.0000025969)0:0.0000020154,A0A0P5GQ63:0.0000020932)0:0.0000024359,A0A0P5RVW9:0.0000020932)0:0.0000026414,A0A0P5LUF2:0.0000020932)0:0.0000024468,A0A0N8B970:0.0000020932)0:0.0000024738,A0A0P6G976:0.0000020932)0:0.0000020687,A0A0P5JC55:0.0000020932)0:0.0000023515,A0A0P5SL75:0.0342755405)0:0.0000020048,A0A0P5QWQ1:0.0000020932)0:0.0000029604,A0A0P5SJL6:0.0040627570)0:0.0000023756,A0A0N8EFE5:0.0000020932)0:0.0000020154,A0A0P6DGL6:0.0000020932)0:0.0000028908,A0A0N8DZ55:0.0081381510)0:0.0000020250,A0A0P5S6Q9:0.0000020932)0:0.0000020246,A0A0P6DZN6:0.0000020932)0:0.0000010813,A0A0P6GB43:0.0000025075)0:0.0000023867,A0A0N8BA52:0.0000020045)0:0.0000026864,A0A0P5RD47:0.0000020932)0:0.0000020781,A0A0P6G4X6:0.0040146799)0:0.0000029480,((((((((((((((((((((A0A0N8CR65:0.0000029983,A0A0P5W0S5:0.0000028003)84.5:0.0037780376,((((((((A0A0P4ZQS9:0.0000024013,A0A0P5W9L8:0.0000023904)80.3:0.0027883540,((((((A0A0P5DVJ9:0.0673578749,A0A0P6CUH9:0.0000024286)0:0.0000029095,A0A0P5JER7:0.0000023570)0:0.0000025226,A0A0P5EHA0:0.0000020932)0:0.0000020039,A0A0P5R2J3:0.0000020932)0:0.0000028584,A0A0P5H2E6:0.0000020932)0:0.0000021048,A0A0P5HYH8:0.0000027082)0:0.0000024758)94.6:0.0089713583,((A0A0P5ERU8:0.0204976888,((A0A0P5I7B8:0.0036437781,A0A0P5QAK6:0.0096241420)0:0.0000022205,A0A0P6H2F5:0.0000029653)0:0.0000020277)0:0.0002360778,(((((A0A0P5I1V1:0.0000020932,A0A0P5I699:0.0075031376)0:0.0000026640,A0A0P6F3M5:0.0035054076)86.9:0.0283268106,A0A0P5NDY0:0.0000020932)0:0.0000029626,A0A0P5MZ13:0.0000020932)0:0.0000020285,A0A0P6D7B6:0.0000027049)0:0.0000024988)0:0.0000025341)0:0.0000028639,(A0A0P5JVX9:0.0000025208,A0A0P5S522:0.0000026240)99.3:0.0269687335)0:0.0000026615,A0A0P6HPD5:0.0000029432)0:0.0000025538,A0A0P5HXH6:0.0559707573)76.5:0.0165263867,A0A0P5ZXH1:0.0000020144)0:0.0000026344,A0A0P5A0I3:0.0000025650)0:0.0000027001)0:0.0000021036,A0A0P5VIV5:0.0000029898)0:0.0000020094,A0A0P4XQM3:0.0000020932)0:0.0000029301,A0A0P6AJQ8:0.0000028919)0:0.0000028190,A0A0P5CYK5:0.0000020932)0:0.0000029448,(A0A0P5U3H6:0.0000021385,A0A0P5U452:0.0000024338)90.9:0.0078319366)0:0.0000029448,A0A0P5SI39:0.0000020932)0:0.0000013013,A0A0P5SF79:0.0000020932)0:0.0000027674,A0A0P5TZ77:0.0000020932)0:0.0000027674,A0A0N8CW52:0.0000020932)0:0.0000023240,A0A0P5SQ08:0.0000020932)0:0.0000029205,A0A0P5SL83:0.0000020932)0:0.0000020555,A0A0P5AGR6:0.0000020932)0:0.0000029294,A0A0P5VZG7:0.0000020932)0:0.0000021392,A0A0P5V4Y2:0.0040010030)0:0.0000029313,A0A0P5X6V2:0.0000028924)0:0.0000029632,A0A0P4XXE9:0.0000020932)0:0.0000026962,A0A0P6AQU7:0.0000020932)0:0.0000023796,A0A0P5EYK1:0.0000029912)74:0.0165239932)94.6:0.0665408870,(A0A0P5I5A7:0.0000023299,A0A0P5I8L4:0.0000024872)82:0.0320771163)100:1.6558423315)100:1.6390253741,(((((A0A0B7AP59:0.5847940076,(A0A2C9KQ61:0.0039233916,A0A2C9KQ61_2:0.0000022968)100:1.1767864213)99.9:0.7024746215,(A0A0G2SSZ6:0.4296710733,((A0A0G2ST39:0.0000020932,A0A0G2ST39_2:0.0000029639)81.7:0.0178606943,G8Z4Z5:0.0000023237)99.8:0.3373869299)100:0.8565007051)51.9:0.1126743921,((((((A0A2C9JS54:0.0480400985,(A0A2C9KW74:0.0000020932,A0A2C9KW74_2:0.0000020932)89.4:0.0317377710)98:0.1476811046,A0A2C9LU03:0.8390646399)31.2:0.0816541949,A0A2C9JVQ6:0.7856216296)89.5:0.1208489551,A0A2C9LRT2:0.6943186451)87.5:0.1684068634,(A0A2C9LC00:0.0000020932,(A0A2C9LC15:0.0000020932,A0A2C9LC97:0.0000020932)0:0.0000020634)100:1.1169893200)98.2:0.4210713997,(A0A2C9KAR0:0.7195029570,(A0A2C9KAR4:0.0015489894,A0A2C9KAR4_2:0.0107637866)100:0.7251815803)100:0.7909672863)98.8:0.4624385562)99.4:0.4405285062,(((A0A0K2TB80:0.0079489506,C1BVQ4:0.0000026676)100:0.9332438072,((A0A0K2UA25:0.6183122253,C1BQ30:0.8239199741)93.1:0.2203309251,(C1BN19:0.6665199778,(C1BTD3:0.0208596889,D3PG70:0.0000028276)100:0.5223622181)97.3:0.2418293376)54.8:0.1965321188)100:0.6922528334,((((((((A0A0N8BFA5:0.0000020932,((A0A0P5YGC7:0.0000020932,A0A0P6C7Z0:0.0000020315)0:0.0000022363,A0A0P6I9Z3:0.0000020932)0:0.0000021313)0:0.0000022363,(E9GKJ4:0.1606790091,A0A0P5UDS7_2:0.0038126493)82.7:0.0092667107)0:0.0000024984,A0A0P5UDS7:0.0000026361)0:0.0000020332,A0A0P5UR48:0.0000020932)0:0.0000024715,(A0A0P5ELA2:0.0000020932,A0A0P5VK42:0.0000020932)0:0.0000020762)0:0.0043936727,A0A0P6ETR0:0.0000020932)0:0.0000029391,A0A0P5YWU4:0.0000028339)100:1.4615428629,((A0A132A009:0.0152798535,A0A132A009_2:0.0000028480)77.5:0.0749430911,A0A1Y3BAN5:0.3263528350)100:1.4985699538)98.5:0.6191099533)73.5:0.0962005441)86.6:0.0936515393,((((((A0A0L8G5T5:0.2521332841,((A0A0L8II22:0.0802189587,A0A0L8II16:0.0532064820)28.4:0.0172188304,A0A0L8II25:0.0645138993)89.1:0.0658418289)49.4:0.0768944264,A0A0L8GBY3:0.5389023426)100:0.9177995282,(A0A0L8GC85:0.0000025643,A0A0L8GC85_2:0.0038745088)100:0.8498562951)91.6:0.2069227262,(V3ZQ27:0.0100343955,(V3ZZL5:0.0000020932,V3ZZL5_2:0.0000020932)83.7:0.0172219639)100:0.9321320948)86.3:0.1348793412,(((A0A210PWL6:0.1691825328,(A0A210PWN3:0.0000021980,A0A210PWN3_2:0.0083539472)99.5:0.1200961209)94.3:0.1714503558,A0A210Q6S2:0.5345681246)100:0.6470872346,((K1PU81:0.0000020932,K1PU81_2:0.0000020932)94.2:0.1046210909,K1Q946:0.0739999046)100:1.0352141991)91.7:0.1991020897)92.5:0.1411639113,(((A0A0N7ZBP8:0.0257691805,(A0A0P4W1G3:0.0506116029,((((A0A0P4W7J0:0.0000020932,A0A0P4WD07:0.0000020932)0:0.0000020932,A0A0P4W9M9:0.0000020932)0:0.0000020932,A0A0P4W9M9_2:0.0000020932)92.6:0.0388999683,A0A0P4WLT4:0.0161926859)1.9:0.0268996428)88.5:0.0314092491)99.2:0.3238096698,(V5WCC7:0.1139527729,W5ZZB8:0.1939160792)98.9:0.2082577480)100:0.8691973926,((((((((((((((((((A0A0N8AKR7:0.0000020932,((((((((A0A0N8DH61:0.0114657527,(A0A0P5XTN7:0.0042527785,A0A0P5XTN7_2:0.0040086888)0:0.0015551173)97.5:0.0274730983,A0A0P5J8Y7:0.0000020932)0:0.0000020361,A0A0P6FDX5:0.0000020932)0:0.0000020705,A0A0P6GVJ7:0.0000020932)0:0.0000021049,A0A0P5A2A2:0.0000020932)0:0.0000021049,A0A0P5QWZ8:0.0000020932)0:0.0000021218,A0A0P4YIG5:0.0000020932)0:0.0000021049,A0A0P5QCL3:0.0000020932)0:0.0000021049)0:0.0000021049,A0A0P5KPG0:0.0000020932)0:0.0000021049,A0A0P4YWD6:0.0000020932)0:0.0000021049,A0A0P5PI43:0.0000020932)0:0.0000021049,A0A0N8CTG3:0.0000020932)0:0.0000021049,A0A0P4YL70:0.0000020932)0:0.0000022713,((A0A0P5SQY5:0.0513201450,(A0A0P5U0Y8:0.0000020932,A0A0P5WKW8:0.0000020932)0:0.0034102828)85.4:0.0193782613,A0A0P5WW74:0.0115687450)76.6:0.0040705045)0:0.0000020909,A0A0P5VH63:0.0116120869)0:0.0000025151,A0A0P5S6C7:0.0000020932)0:0.0000023011,A0A0P5ZJK0:0.0000020932)0:0.0000016377,A0A0N8B3E5:0.0000020932)0:0.0039335781,A0A0P5DID3:0.0000020932)0:0.0000015506,A0A0P5DT13:0.0041890011)77.6:0.0068935350,A0A0P5VYK5:0.0118551206)74.1:0.0158249139,(((((A0A0N8AYT8:0.0062396587,A0A0P5BP09:0.0154658133)0:0.0000027537,A0A0P4ZWT8:0.0000022636)21.3:0.0262212929,(A0A0P5AKE3:0.0075459307,A0A0P5KGL6:0.0170240089)83.2:0.0095854220)0:0.0000020096,((((A0A0P5AB28:0.0040221421,E9HI86:0.2869622849)94:0.0192694459,A0A0P5IXD1:0.0038511735)0:0.0000025638,A0A0P5SLQ1:0.0000020932)0:0.0000020146,A0A0P5N4Q3:0.0000020932)0:0.0000020147)96.7:0.0558831233,A0A0P5KWG8:0.0052453222)87.6:0.0414609521)90.7:0.0239487574,((A0A0P5JY14:0.0000020932,A0A0P5TG01:0.0000020932)95.9:0.0239462768,A0A0P5K106:0.0000021889)7.4:0.0025076974)100:0.9442526729,(((A0A0P5R0M8:0.0000020133,A0A0P6IEI4:0.0049119035)78.3:0.0050955282,(A0A0P6CIV8:0.0135102127,(A0A164LIW4:0.0000020932,A0A164LIW4_2:0.0000020932)0:0.0000024759)0:0.0000028862)99.9:0.2541148185,E9HI79:0.2754828509)100:0.8882206075)72.2:0.2352749321,((((A0A1W2W6Z0:0.0000020932,F6RYM0:0.0000020932)0:0.0000021283,A0A1W5BC05:0.0000025367)86.4:0.0084152021,F6RYM0_2:0.0078490033)99.6:0.2700521598,(A0A1W3JQI0:0.1686088374,F6VTS4:0.0080831315)93.7:0.1300128997)100:1.3193008768)13:0.1103013579)63.8:0.1114581996)60.1:0.0999757244)0:0.0498258326)55.2:0.0310094974,((((A0A0K0YAZ2:0.0000024055,A0A0K0YAZ2_2:0.0121863950)100:1.5033191184,(A0A210QJW8:0.8682289891,(K1QZP2:0.0000026075,K1QZP2_2:0.0041612965)100:0.9425361126)61.3:0.1840558526)96.9:0.3311449969,((((A0A1W5BGY1:0.0000020932,A0A1W5BGY1_2:0.0000020932)0:0.0000027332,F7BHT5:0.0335869360)90.9:0.0275220621,F7AK90:0.0187699012)99.6:0.2296495516,A0A1W5BIZ8:0.4169243405)100:0.8073062910)88.2:0.1178986711,((T1EMD8:0.5162246355,(T1G683:0.0000025680,T1G683_2:0.0000020932)96:0.2158053062)100:0.9202663424,(T1FDS4:0.4133969462,((T1FDS5:0.0055559182,T1FDS5_2:0.0432597312)98.8:0.1705014800,T1FDS6:0.4230866108)96:0.1562573448)100:0.5644011469)99.9:0.5182503914)92.9:0.1222137679)82.4:0.0654691757)92.7:0.0806708164,(((((((((((((((A0A023ERY6:0.0104450492,A0A182GK97:0.0000021370)94.6:0.0195853096,A0A023ETU8:0.0051174996)76.9:0.0466557836,Q16H69:0.1029029571)100:0.3161263049,(((A0A084WQM2:0.1499142801,A0A182JER8:0.1752818753)100:0.2347626692,((((A0A182KH89:0.0805597687,A0A182PAL4:0.0692695341)94.7:0.0304234930,((A0A182RG59:0.0758122052,A0A182WH99:0.0547050675)92.2:0.0285116708,(A0A182SDU9:0.0294626306,A0A182Y9V4:0.0342842986)99.1:0.0424184368)95.2:0.0310542770)91.6:0.0395236056,((A0A182KUC1:0.0109573311,(A0A182U8K6:0.0160531652,A0A182V7C1:0.0280302892)87.1:0.0060618874)72.8:0.0027489213,Q005M1:0.0000023659)100:0.1492952939)96.2:0.0606236739,(A0A182NF76:0.1013374302,A0A182Q8V5:0.3007334188)99.7:0.1298968255)83.8:0.0607569089)98.7:0.1467931961,((((A0A087ZET8:0.0000020932,A0A2M4CQ94:0.0000020932)0:0.0000026678,(A0A2M4CHA0:0.0000020932,W5J923:0.0000020932)99.7:0.0292235731)98.2:0.0648406457,A0A182F4A3:0.1022286025)99.6:0.1252440029,A0A2M4BM94:0.0929077339)98.7:0.1570995044)100:0.5498099691)100:0.4530370562,(((((A0A023ESG3:0.0000025325,(A0A023EV90:0.0033214877,A0A182GK96:0.0100628883)87.3:0.0068554704)98.7:0.1189176124,Q16S06:0.1100531925)100:0.3005099111,(A0A1Q3FIJ5:0.0995468908,(A0A1S4JWS5:0.0000020932,B0WX63:0.0000020932)94.6:0.0574062124)100:0.5047183573)56.9:0.0730771563,(T1DGG7:0.0026654971,T1DGH8:0.0008716933)99.9:0.3190994095)100:0.5041744710,((((A0A084WQM4:0.2634467262,A0A182ITC7:0.1531267665)99.1:0.1068373726,((A0A182M2M1:0.0852446616,A0A182WH98:0.1059246845)99.9:0.1058335348,(((A0A182PAL3:0.0652763325,(A0A182TIF5:0.0000024015,Q005M8:0.0108161091)100:0.0920057416)86.3:0.0246085823,A0A182Y9V3:0.0712419042)82.7:0.0292634996,(A0A182RG60:0.1141785477,A0A182STP2:0.0226457647)72:0.0076289550)50.5:0.0274251526)94:0.0577799406)74.1:0.0601725947,(A0A182NF75:0.1140444961,A0A182Q4S9:0.1282904309)99.9:0.2153666296)97.4:0.1635205269,((A0A2M3ZHL0:0.0581706704,A0A2M4BU63:0.0995787249)74.6:0.0132062384,A0A2M3ZZP5:0.0276600246)99.9:0.3803076380)100:0.6519855031)99.8:0.4056628203)87.7:0.1306046879,(((A0A023ESL9:0.0060070336,A0A182G2D4:0.0141780841)100:0.4963619517,(A0A1Q3FR44:0.1229182006,B0WQ09:0.2824306115)99:0.2460745835)100:0.4026846403,((((A0A084WQL3:0.5548772427,A0A182J1Y2:0.2081024489)99.7:0.1732854261,(((A0A182F4A5:0.0653718571,A0A2M4BUU6:0.0288381566)87.4:0.0165114604,A0A2M3ZE19:0.1054772025)19.7:0.0019775940,(A0A2M4AKK4:0.0399973973,W5JAP5:0.0444162569)87.3:0.0148437499)100:0.4040847472)23.8:0.0403762499,(((A0A182KGR9:0.1892558834,A0A182MU52:0.2055839664)69.6:0.0552696748,A0A182RG57:0.1564197280)98.2:0.0788932989,A0A182PAL7:0.1772192106)99.4:0.1282276619)96:0.1409150038,(A0A182NF79:0.1927048095,A0A182QID8:0.2582572090)100:0.2246697567)99.9:0.4954499252)98.9:0.2638297571)97.4:0.2124854805,((((((A0A023ET10:0.0218877394,A0A182H4Q1:0.0000021539)100:0.1854311751,J9HTU0:0.0768986109)99.2:0.1544462625,(A0A1S4G0X1:0.0000022416,J9HGR9:0.0000028307)100:0.5204655101)99.9:0.2856515828,(A0A1Q3FK43:0.1573268460,(A0A2C9MDE7:0.0937214934,B0WQ13:0.0615251954)33.9:0.0733075344)100:0.3909980638)98.8:0.2390073624,((A0A084VH59:0.2427397310,A0A182INK3:0.4755543855)99.6:0.2762821133,((((((A0A182VTY2:0.1288450188,A0A2C9GU54:0.0934441068)99.6:0.1005686560,A0A2C9GVF4:0.0421004933)96.7:0.0879921441,((A0A182XN50:0.0000023834,Q005N0:0.0600115746)98.9:0.0562094215,A0A2C9H5I8:0.0556511841)100:0.1880788140)34.3:0.0348592608,A0A2C9GW94:0.2330413858)83.5:0.0927086570,(A0A2C9GUU7:0.2512259671,A0A2C9GW18:0.1486049524)100:0.2130308929)97.6:0.1190386867,((((A0A2M4AE27:0.0000020932,A0A2M4AE34:0.0000020932)89.1:0.0133594944,T1DL01:0.0693648311)84.8:0.0136250386,(A0A2M4AIR4:0.0323254826,(A0A2M4BQM3:0.0000020932,A0A2M4BQV4:0.0000022898)92.9:0.0219315774)100:0.1342802006)77.5:0.0123780041,A0A2M4CKB4:0.0738844387)100:0.2741181333)87.4:0.0989005934)100:0.4305711092)100:0.3608669054,((((A0A084VSL0:0.3475612558,A0A182IT51:0.3682794953)100:0.1702867732,((((((A0A182M944:0.1645098659,A0A2C9H5Z3:0.1552765572)75.5:0.0501924145,A0A182R3X5:0.1475907377)99.7:0.0957923051,A0A2C9GVF5:0.1758473823)74.3:0.0607812058,(A0A2C9GJY9:0.1109953377,Q005N1:0.0794828802)100:0.3163908870)98.3:0.0979679223,(A0A182NBI4:0.1792132932,A0A2C9GW19:0.1361900070)100:0.2501746338)94.5:0.0730904698,(A0A2M4AUA4:0.0796877217,(A0A2M4BHK6:0.0602148870,(A0A2M4BPP3:0.0716304122,T1E8H3:0.2562690441)13.7:0.0582644954)90.3:0.0762544715)100:0.4459929099)56.9:0.0446514747)100:0.2983279446,((A0A1Q3FHY9:0.2123128883,(A0A2C9MDC0:0.0000023690,B0WQ12:0.0055504569)99.7:0.1073581681)100:0.2720613006,A0A1S4G0S7:0.4162499236)99.9:0.2339626480)81.1:0.1367813011,((A0A182IXS8:0.7591311674,A0A182F283:0.4460024211)98.8:0.3088779444,B0WQ11:0.7233885163)97.7:0.2268669205)0.9:0.0583848256)99.3:0.2239897618)90.2:0.1607753730,(A0A1B0CFK2:1.0224006779,U5EW65:0.7535739685)77.8:0.1300235823)94.9:0.1595944211,((((A0A034WC57:0.1287900347,A0A0K8UNU3:0.1060582983)99.8:0.2478350753,W8B7E8:0.2355446679)100:0.7228117119,((A0A0L0C9V3:0.4251017599,(A0A1B0BCB5:0.0517767010,A0A1B0FHX9:0.0445189847)100:0.5159962628)26.8:0.1008062225,(A0A1I8MLJ0:0.4505806928,(A0A1I8Q8A1:0.3557343027,A0A1L8EIJ1:0.3475593709)99.3:0.1900021643)99.6:0.2047949467)99.3:0.2657363283)99:0.2303493449,((((((((A0A0J9QYW2:0.0031072295,A4V9T6:0.0030985303)88.2:0.0083967303,(C1JFM1:0.0000024971,C1JFM1_2:0.0000020932)91.2:0.0110563594)92.9:0.0139835343,(A4V9T2:0.0034405496,Q9VLU4:0.0095481538)99.1:0.0360810844)95.5:0.0223089209,((B3N6R7:0.0257493845,C1JFL8:0.0324291696)97.9:0.0255375658,((B4NWB7:0.0225905019,C1JFL9:0.0127914922)99.7:0.0477040698,C1JFM0:0.0489241337)95:0.0202976171)82.7:0.0138667547)99.5:0.0945162026,B3MJQ6:0.2997673710)89.7:0.0725021670,B4G7D2:0.1971303835)87.7:0.0739274415,B4MVS2:0.6117032515)95.1:0.1561203061,(A0A0M3QT24:0.5164103285,(B4JAP4:0.3133098878,(B4KGA6:0.1432340952,(((((B6DMJ5:0.0000020044,B6DMJ8:0.0200479209)97.6:0.0265124672,B6DMK0:0.0534466645)54.3:0.0070345037,C1JFM2:0.0159806099)86.2:0.0073015402,B6DMJ9:0.0130876459)61.1:0.0076126749,((B6DMK1:0.0032528960,C1JFM3:0.0032587827)86.7:0.0064942158,(C1JFM4:0.0164185877,C1JFM5:0.0000025090)86.2:0.0065530095)89.1:0.0129540713)100:0.1221457537)94.4:0.0619212397)17:0.0540316598)99.9:0.2691160125)100:0.3233923951)99.8:0.3120014424)99.8:0.4333047502,((((((A0A026WZD2:0.2486252761,E2BQT9:0.3162043903)84:0.0827555075,(((A0A151XC37:0.0253572385,A0A195F1F1:0.0828249034)76.1:0.0420194881,A0A195CH67:0.0822603582)96.5:0.1051351934,E9IWV2:0.1279774888)99.4:0.1361465275)6.1:0.0613346494,(A0A0J7L016:0.1599295524,E2AA04:0.2474475532)99.1:0.1726460022)82.8:0.1554637323,((((A0A088AS87:0.1568588705,A0A2A3EUS4:0.1036566987)100:0.2628053720,A0A0L7R2P8:0.5482829182)63.7:0.0492626266,A0A0N0U7Q9:0.3920224253)97.3:0.1605972631,(A0A232F733:0.0785648283,K7INP1:0.0965571406)100:0.7398812810)85.6:0.1612938830)100:0.5696009214,(((A0A067R8V4:0.3060369086,A0A1V1FIT8:0.4244604522)12.5:0.0691989935,(A0A2J7RSS5:0.0000028372,A0A2J7RSS5_2:0.0028938158)99.8:0.1981257045)100:0.6778201710,(((((A0A0A9ZCI7:0.0000020932,A0A0A9ZEW8:0.0000020932)0:0.0000021206,A0A0A9ZEW8_2:0.0000025151)0:0.0000026709,(A0A146L9W5:0.0000020932,A0A146LNQ7:0.0000023637)36:0.0041703619)100:1.3893301969,((A0A224XPK3:0.0000020972,A0A224XPK3_2:0.0000020932)99.9:0.2571756956,T1HLK8:0.1919062230)99.2:0.3375200232)97.2:0.3374448016,(A0A1B6DSP6:0.6680287656,((A0A1B6GCU3:0.0238350986,A0A1B6JCM9:0.0005434782)37.9:0.0426340047,A0A1B6LJJ8:0.0772229082)100:0.6363419066)93:0.2946582183)99:0.2995641545)57.6:0.1586292739)87.3:0.2842612425,((((A0A194R3B9:0.4286438704,S4NYK9:0.5104363378)78.2:0.1311648511,(C0J8G2:0.0000020932,C0J8G2_2:0.0000020932)100:0.3528779267)33.1:0.0495102878,(A0A2A4J5M2:0.1774854688,A0A2H1VQ07:0.4735986864)99.4:0.2521444040)96.2:0.2449719164,X2J109:0.5928093173)100:1.3909563346)25:0.1689169516)51.5:0.2040264010,((A0A067RBB9:0.4559890919,A0A1V1FNA8:0.5210032122)85:0.1435265296,(A0A2J7QTC7:0.0251139528,A0A2J7QTC7_2:0.0276465103)99.8:0.5554747856)100:1.5610169061)94.2:0.2941163139,(((((((A0A0N7ZUT8:0.0000020932,(((((A0A0P4YZK2:0.0000020944,((A0A0P5TMT6:0.0000020932,A0A0P5ZX63:0.0000020932)0:0.0000020932,A0A0P5X9P1_2:0.0000020932)0:0.0000020932)0:0.0000020932,A0A0P5X9P1:0.0040175897)0:0.0000020932,A0A0P6BE22:0.0000028581)0:0.0000020932,A0A0P4ZQS7:0.0000020932)0:0.0000020932,A0A0P5TVG5:0.0000020932)0:0.0000023167)0:0.0000020957,A0A0P5ZW76:0.0000020932)0:0.0000020654,A0A0P5T588:0.0000020932)0:0.0000029397,A0A164NCG7:0.0040076663)77.8:0.0051416646,(((A0A0P5LNE2:0.0125676405,A0A0P6EMI0:0.0040232597)0:0.0000020972,A0A0P6JAH7:0.0000020932)0:0.0000022776,A0A0P5S0X8:0.0000026361)0:0.0000023157)93.1:0.1353845839,E9HNH8:0.0713223472)100:0.9565568125,(((A0A0N9MP48:0.0612613050,(V5LUD8:0.0160953427,D7NSE2:0.0000020932)69.9:0.0221047277)100:0.7074883070,M4I132:0.6875090283)93:0.2885032970,(((A0A0P4VWI9:0.0000020932,A0A0P4VWI9_2:0.0000027145)96.2:0.0338553924,(A0A0P4W2I3:0.0043358977,A0A0P4W8C9:0.0044407797)93.3:0.0284279385)12.4:0.0435294234,D2DT75:0.1227387948)100:0.8496078521)99.9:0.6618981315)94.3:0.3494480788)100:0.5628345617,(((((((((A0A023FUL1:0.0000024652,A0A023FUL1_2:0.0000021699)92.1:0.0246090512,((A0A0E9Y1N1:0.0000020932,A0A0E9Y2W8:0.0000020241)0:0.0000027065,A0A0E9Y1W7:0.0000022895)99.8:0.0696529277)92.4:0.0456311025,((A0A023G901:0.0000020932,G3MTW0:0.0051433543)0:0.0000020557,G3MHP8:0.0043870830)99.5:0.0682138156)95.5:0.0901007532,L7LRK7:0.1368784824)99.6:0.3664405087,(V5HCU6:0.0041923220,V5HDQ2:0.0000029348)99.5:0.4159424755)100:1.3973371605,((A0A1V9X2M3:0.0165873080,A0A1V9X2M3_2:0.0000028996)100:1.0132096238,A0A1Z5L870:1.2188457776)99.7:0.7558019363)66.7:0.1989893304,(A0A146M4Z1:1.3619146184,(A0A1B6EEA5:1.0733271030,(A0A1E1WMB8:0.2569619432,((A0A1L5J030:0.0878391605,A0A2H1WJE9:0.1438354681)98.8:0.1961411178,(C0J8G0:0.0000020932,H9JL13:0.0000025848)100:0.6531262339)82.4:0.1956777508)100:1.0651468847)86.2:0.3239329617)100:1.3126000507)60.2:0.1995143601,(((((A0A023GE28:0.0350084944,((A0A0E9Y1V9:0.0000020932,A0A0E9Y1Y8:0.0000020932)0:0.0000020932,A0A0E9Y211:0.0041943942)83.3:0.0106187938)96.5:0.0639461849,(A0A131YXH6:0.0186626425,(L7MJ02:0.0045118364,V9VLM7:0.0238662991)74.7:0.0124700620)94.6:0.0557327902)100:0.2965716784,((B7PH24:0.0000020932,B7PH24_2:0.0000020932)82.3:0.0119399154,V5HG87:0.0185594092)99.5:0.2268448093)94.9:0.2307323722,A0A293N747:0.7356088135)100:0.9348597748,((A0A0E9Y314:0.0698955986,A0A131YZQ3:0.0665642883)97.6:0.2147464766,(A0A131XTS7:0.0000021050,A0A147BTY8:0.0044982930)98.4:0.2763829118)100:1.4265111125)68.3:0.2352682096)57.1:0.2050871387,((((((((((((((((A0A023G8Z1:0.0123940286,A0A023GN51:0.0080013806)87.6:0.0104394285,(G3MHQ1:0.0085979882,G3MJJ2:0.0064425077)81.7:0.0090679588)99.9:0.1236310986,(A0A0E9Y1U3:0.0747737042,A0A0E9Y2T1:0.3707832475)46.2:0.0197617804)91.7:0.0520409746,A0A0E9Y2W2:0.4596106416)88.3:0.0709502726,(A0A131Z0G6:0.0515932957,Q8WQW8:0.5100613875)99.8:0.1543330014)98.2:0.1216150354,A0A224YNS0:0.3638025200)8.6:0.0538801506,(A0A023GPF5:0.1208132191,(((A0A0E9Y0Q7:0.0000020932,(A0A0E9Y313:0.0000020932,A7UI23:0.0080346682)0:0.0000028619)98.8:0.0302884711,A0A0E9Y118:0.0098916023)86.8:0.0098502650,(A0A0E9Y0T1:0.0000020932,A0A0E9Y1P2:0.0000020932)0:0.0000028107)99.9:0.1165295453)99.2:0.1868042050)100:0.5433128927,(((A0A0E9Y106:0.0000020932,A0A0E9Y1A2:0.0000020932)99.8:0.3130148466,V9VL13:0.6502949731)99.4:0.3155926634,(A0A0E9Y2X6:0.0000020932,A0A0E9Y2X6_2:0.0000020932)100:1.1945106592)58.7:0.1111617392)99.2:0.2484463892,(((((A0A0K8RJV9:0.5320067337,A0A131XQ40:0.5273045420)98.7:0.2210819859,((B7QL32:0.0000020932,B7QL32_2:0.0000020932)100:0.2101016825,B7QL34:0.2899718829)100:0.3427528864)91.6:0.0946342107,(A0A0K8RQU3:0.5213055750,((A0A0K8RS79:0.0164740105,A0A147BNE7:0.1368668412)100:0.5504478754,B7QLU5:1.3550907048)77.3:0.1350962994)84.5:0.0729950164)21.1:0.0541670414,(A0A0K8RPE8:0.0543937118,B7Q5W3:0.0191604306)100:0.4079158336)89.5:0.0834309549,B7Q8M7:0.6163369294)94.7:0.1771054625)77:0.0944925237,((A0A023GL26:0.2176423449,((A0A0C9SE00:0.0000020932,(A0A0E9Y1I2:0.0000029964,(A0A0E9Y1S9:0.0000022903,A0A0E9Y264:0.0000022625)91.3:0.0040221242)0:0.0000020083)0:0.0000029884,A0A0E9Y2W0:0.0000022761)99.6:0.1566455398)89.5:0.0926029089,L7LTU1:0.2191429336)100:0.7636483602)88:0.1713063290,A0A1Z5LDX9:0.9306580554)67.9:0.1429004596,(((((A0A023GPF9:0.0412676392,A0A1E1X7Z3:0.0486467130)89.8:0.0324468547,(A0A0E9Y2F6:0.0109219200,A0A0E9Y376:0.0055678587)97.8:0.0442701583)89.1:0.0454358042,A0A0R6CDI0:0.1543554659)95.5:0.1164901965,((A0A0K8RNR1:0.0000020932,B7QJF1:0.0080813480)75.3:0.0064813513,(A0A131XUR4:0.0000020932,V5IHU3:0.0070377311)53.4:0.0029806528)98.9:0.1352240270)100:0.4167696104,(A0A1Z5KYT6:0.1021049305,A0A293LTJ0:0.1663447152)100:0.5776327354)99.7:0.3576029817)95.8:0.2241414908,((((((((((A0A023GJF7:0.2528935670,A0A1E1XJ83:0.1796031006)99.6:0.1184386374,A0A1E1XIJ6:0.1503160111)97.8:0.0808600713,((A0A023GJN2:0.1111764977,A0A0E9Y351:0.1153455869)49.1:0.0406825278,(A7UI29:0.0654640594,A7UI30:0.1302856302)99.8:0.1403144771)79.2:0.0237942907)88.2:0.0227933808,(A0A0E9Y1Q1:0.0000020727,(A0A0E9Y219:0.0232627304,A7UI26:0.2576882921)75.9:0.0099856931)100:0.2036696834)59:0.0456459874,A0A1E1XIQ0:0.0620549115)96.5:0.1266037738,(A0A224YPM2:0.0298655337,(Q7Z021:0.0976474320,Q8WQW9:0.0587021662)53:0.0133071339)100:0.2389927061)97.1:0.1678264211,V9VJE7:0.4947293274)100:0.5699386661,(((A0A131XNH4:0.0928329452,A0A131Y239:0.1212071084)100:0.7347014233,(A0A131XQX0:0.0000020620,(V5IDC5:0.0386745692,V5IDC5_2:0.0101986377)77.6:0.0045061269)100:1.5063594472)52.2:0.0731537571,(A0A131Y8E0:0.0519458846,V5HBT7:0.0026139900)100:0.5343505308)30.6:0.1097209995)73.6:0.0994418899,(((((A0A0E9Y1P5:0.0058799922,(A0A0E9Y2B6:0.0000022910,A7UI16:0.1053849156)85.6:0.0062945323)32.1:0.0091690632,A7UI18:0.1625904942)100:0.1976629798,G3MGZ1:0.2701126819)100:0.2989898708,(K7WSB5:0.1115568783,V9VP14:0.0778760951)100:0.2910894576)10.8:0.0783613976,((A0A0E9Y235:0.0000029697,(((A0A0E9Y2B2:0.0090564894,A0A0E9Y341:0.0000020372)85.7:0.0041419224,A0A0E9Y2J7:0.0041301155)0:0.0000025917,A0A0E9Y312:0.0124357571)44.7:0.0041140034)87.7:0.0119254192,A0A0E9Y2U0:0.0062239127)97.1:0.1310175804)100:0.5349862436)99.8:0.4120134284,((((A0A147B6S0:0.5136762198,A0A147B8A2:0.5669654388)94.2:0.1835797168,A0A293M1E0:0.4433721329)84.8:0.1722601760,(A0A293M149:0.0144795953,A0A293M149_2:0.0204638790)100:1.1617717691)87.1:0.1388564484,A0A147B9Q4:0.8065296913)99.5:0.3816075832)93.3:0.2009967251)94.4:0.2154380677,(A0A087UGH1:0.2936194593,(A0A2L2Y8U8:0.0000020932,A0A2L2Y8U8_2:0.0000020944)100:0.4011627055)100:1.1537088792)59.6:0.0766888560,((((((A0A087SZS9:0.4349402566,A0A087U2A3:0.6377040012)39.9:0.1036562264,A0A087SZT0:0.3911923099)91.3:0.0829537181,(A0A087SZT1:0.0000020944,A0A087SZT1_2:0.0045757063)99.9:0.2357285678)94:0.1384356882,(A0A2L2Y0W9:0.4300748296,A0A2L2YQN4:0.8639747213)72.7:0.1546996265)100:0.4974209043,A0A2L2YU16:1.0811374696)93.4:0.2245126907,((A0A0C9S0J7:0.3319367645,(A0A1E1WVS4:0.0000020932,A0A1E1WVS4_2:0.0000020932)100:0.3061549499)100:0.6631202051,((A0A224X3U5:0.9171910501,((A0A224X8H3:0.0000020932,(A0A224XGE4:0.0000020932,A0A224XGE4_2:0.0000020932)0:0.0000020932)100:0.9299357884,A0A224XF17:0.4999173060)94.8:0.2262084300)83.8:0.1499151618,(A0A224X3U8:0.0000020932,A0A224X3W8:0.0000020932)100:0.5579695384)88.9:0.1336845748)98.1:0.2291545271)97:0.1696681977)88.8:0.1351079507,(((A0A088SV31:0.0000020932,A0A088SV31_2:0.0077575157)99.9:0.3318658957,A0A291KZ97:0.0855690116)100:0.8470468421,((A0A132A3V7:0.0000020309,A0A132A3V7_2:0.0081061361)99:0.7751048578,(A0A1Y3B3Y8:0.0000025710,A0A1Y3B3Y8_2:0.0000021410)100:2.0374600981)46.9:0.3044737440)100:0.8012051606)45.4:0.0502226436)92.8:0.1407034864)54.6:0.1247413144,(((((((((((A0A023NCN4:0.0000023065,(A0A2I6J110:0.1455047905,F8RX88:0.0000026709)0:0.0000026799)87:0.0195070713,(A0A0R5TY51:0.0087861498,M9WII7:0.0000022737)77.3:0.0043515425)76.9:0.0045831867,M9XBK2:0.0000027973)98.5:0.0371474261,Q89083:0.0421963252)76.3:0.0079944725,((A0A0F6N827:0.0044175265,Q3T784:0.0000020932)98.8:0.0419824923,A0A212Q3L0:0.0644557587)98:0.0561484079)96.2:0.2074387493,A0A1C9KC37:0.1265440521)100:1.9481754736,(P12393:0.0000020932,B2CWB4:0.0000020932)100:1.4985403284)97:0.5302388967,((((((((((((((A0A024R451:0.0020124378,(A0A2I3HYU3:0.0000026620,G1RF49:0.0383653428)82.9:0.0155155882)83.5:0.0066259776,A0A2K6QYQ7:0.0079107753)0:0.0000028650,B4DMR3:0.0000020932)78.7:0.0061577633,(A0A2K5EGX2:0.0734405008,(A0A2K5MZP0:0.0040184143,A0A2K6AUR7:0.0039643297)94.9:0.0182790793)5.5:0.0039447979)96.9:0.0332715134,(G1NYA4:0.0121427479,S7NP43:0.0000026636)100:0.1307135029)69.4:0.0106003401,(A0A091CRW9:0.0674129945,((A0A212D372:0.0129523734,Q8HZY1:0.0070897327)99.6:0.0540869673,A0A288CG58:0.0184911783)91.2:0.0167951222)76.6:0.0061209402)74.9:0.0044886320,L9L5D0:0.0871867427)42.3:0.0041225391,G1SLM4:0.0535738809)0:0.0016878118,(D2H9R2:0.0124609120,G1LZ22:0.0080751110)99.7:0.0666206393)58.4:0.0236942413,(A0A1A6H689:0.0237094687,A0A1U7QN87:0.2685041697)98.3:0.0647781406)78.3:0.0285881721,F6XE16:0.1137722292)97:0.0745272697,(((((A0A091HU88:0.0419496834,(A0A226MQA9:0.0515735895,(R0JGT9:0.0000020932,U3IM97:0.0161368082)0:0.0000023022)61.9:0.0158807810)81.1:0.0078917991,(A0A091ISQ9:0.0000020932,(((((A0A0Q3MLN3:0.0340081141,E1BWU2:0.0293472014)87.3:0.0087057155,A0A2I0MBN3:0.0038762941)80.2:0.0217249052,A0A1V4K3X3:0.0000024657)85.5:0.0178805725,G1N0D9:0.0209042582)86.6:0.0163037599,A0A2I0U1A8:0.0000020932)0:0.0000026711)0:0.0000020421)99.6:0.0690634395,A0A151NAK9:0.0911721932)99.2:0.0537709159,V8NX10:0.2654182670)6.9:0.0103461646,K7FBC0:0.0373172799)82.4:0.0295020026)100:0.4326105912,(((A0A087Y7F5:0.0960218516,((A0A146RRV6:0.0000020932,A0A147A9U3:0.0000022822)0:0.0000020715,(A0A146X0T1:0.1647409565,A0A146X2E3:0.0000024520)73.5:0.0259022031)97.2:0.0539558679)99.7:0.0937974650,(A0A1A8IHM5:0.1507665526,A0A2I4CPE8:0.1083844258)50.5:0.0296639398)94.4:0.0803171942,H2TQ94:0.2391944818)99.9:0.4096982711)99.9:0.4978615531,(((((A0A060Y4L9:0.3225543286,(((A0A146XFD8:0.2590920738,((((A0A1A7ZGK7:0.0000020932,((A0A1A8DGL3:0.0000020932,A0A1A8ULX1:0.0000020932)0:0.0000028511,(A0A1A8L5K4:0.0000029653,A0A1A8P6D4:0.0040287693)85.4:0.0040256133)0:0.0000020932)0:0.0000025728,A0A1A8JHI3:0.0040247645)0:0.0000029868,A0A1A8KMK1:0.0040269295)100:0.2724300993,A0A2I4CB05:0.1401029099)39.1:0.0418877573)92.2:0.0442494717,(H2M3W5:0.0856379303,H2M3W8:0.0389206759)100:0.2524644169)35.5:0.0346676832,(G3N6K3:0.1505020737,((H2SGI1:0.0316331376,H2SGI3:0.0063455977)99.7:0.0996576521,(H3CAI9:0.0000029441,Q4TBF0:0.0000022025)99.9:0.1432684331)99.9:0.1685561956)92:0.0442195137)99.8:0.1544156712)95:0.1152420465,A0A0P7VEA3:0.3526421162)64.8:0.0774850709,(A8WGQ0:0.0000020886,F1QRB8:0.0000028459)100:0.3589694932)100:0.5817023046,(A0A151P049:0.0136106760,A0A1U8DKD3:0.0350324814)100:1.4577457344)0:0.0605149877,(((((((((((A0A1A6GEB4:0.0843849747,A0A061I8M5:0.0655697282)98.5:0.1153748316,(A0A1S3GEB4:0.0000020932,A0A1S3GGR2:0.0042126649)100:0.2509124917)80.1:0.0148949474,(((((A0A2I3LES5:0.0041810681,A0A2K6NY79:0.0000020447)82.6:0.0041743285,((A0A2K5JL82:0.0416689076,A0A2K6B4N0:0.1006381556)0:0.0000029106,A0A2K6NY84:0.0000020932)0:0.0000029402)96.7:0.0205789010,(A0A2J8XUI2:0.0994619442,(B7Z4X6:0.0044700999,H2QV47:0.0041102576)74.8:0.0039698630)87.4:0.0084528104)92.5:0.0172522200,(A0A2K5CME0:0.3580042903,A0A2K6TSH2:0.0298765823)94.2:0.0324966446)94.5:0.0443953048,H0WWU4:0.1730837962)80.3:0.0193379981)90.7:0.0229630763,((G1NUL4:0.0213713938,S7Q4B4:0.0000020932)99.7:0.0644466296,L5K8V6:0.0535002472)96.3:0.0340301983)86.6:0.0172521344,F7C1N5:0.2941182545)76:0.0057635671,(Q8MI31:0.1485707099,S9X012:0.0407454312)40.7:0.0068491913)52.6:0.0090125483,A0A212CZG4:0.1746632934)94.9:0.0870986467,A0A286XDM0:0.2552420346)100:0.3314928633,(H9G4Z2:0.1771850057,V8N7G3:0.4340210233)94.1:0.1369423974)95.3:0.1575762709,((A0A2G9SAU4:0.0000029751,A0A2G9SAW5:0.0000021255)99.4:0.2351697220,((A5D8P7:0.0537873697,Q0IHE4:0.0805162755)99.4:0.0853763717,(A8WGZ7:0.0079074158,(B5DFQ5:0.0000020932,F6RQQ1:0.0000020932)72.7:0.0042573396)89:0.0381246145)99:0.1780223795)100:0.5978182538)80.2:0.0944591595,K4FRK3:0.7073134538)90.3:0.1196649405)99.5:0.3221691449)36.9:0.1358748561)96.1:0.2494552961,((((((A0A060YL16:0.0467597649,A0A1S3PR52:0.0366161862)99.2:0.0801155855,A0A1S3P0S4:0.0991178331)98.7:0.1061363196,((A0A096MHP4:0.5364113473,I3KK73:0.1152177313)91.5:0.0635107017,(A0A0F8AH43:0.1376301363,((((A0A147A2L2:0.1389528133,A0A2I4CYM4:0.2095395383)84.2:0.0187330225,H2M2I6:0.2067132343)94.2:0.0483950268,H3DE40:0.5648158775)88.1:0.0651941236,(G3N4U6:0.3575261383,(H2UBC5:0.0754257128,H2UBC6:0.2105036362)100:0.3104312191)83.9:0.0745976782)13.1:0.0422924535)83.6:0.0409501159)96.6:0.0960655343)99.9:0.2228831140,(A0A0P7ULH2:0.1065651051,A0A1W4YUY0:0.0414428245)100:0.3572663979)99.4:0.1907469796,W5MW88:0.3124432161)95.3:0.1557059997,(((((((((((((A0A091EQ66:0.0922745425,A0A218UTT6:0.1244908232)95.6:0.0766087866,(A0A091NLQ1:0.1567383950,A0A091UIC7:0.1068894567)80.8:0.0186231875)59.1:0.0312258941,(((A0A1V4J4R6:0.0000020932,A0A1V4J4U0:0.0000020932)0:0.0000026132,A0A1V4J4R6_2:0.0000020932)96.4:0.0262579964,A0A2I0MS53:0.0379114489)99.8:0.0681079213)74.3:0.0110919041,((A0A091GX68:0.1109684474,A0A0Q3UQ28:0.1138794811)6.5:0.0122453338,A0A091N6B9:0.1204156498)75.3:0.0096445591)77.3:0.0129709116,A0A2I0U1X0:0.0853699048)87.1:0.0167913983,A0A094LGW8:0.0911481144)88.2:0.0265850961,((A0A226N376:0.0137628435,A0A226PCL1:0.0647191835)99.4:0.0663461548,G1NQ70:0.0758447787)99.9:0.1154296753)97.4:0.0760116789,A0A093HW48:0.1933106127)99.9:0.1686782064,A0A151NC31:0.1915579019)89.7:0.0576866625,K7F6E4:0.2398824450)35:0.0396529441,V8PDK8:0.5940561008)97.9:0.1347620283,(A0A1L8HAE5:0.0925380093,F6S1T1:0.0857340889)100:0.3640622677)66:0.0881571521,((((((((((A0A0D9RYN1:0.0122090878,A0A2I3MYB6:0.0377880901)0:0.0000024690,(G7NK56:0.0238427238,G7PVF8:0.0515404267)100:0.4765056241)93.2:0.0211473556,(A8MV23:0.0373965101,G1QUT4:0.0249413951)72.8:0.0040087842)86.1:0.0102594371,(A0A2K6U3H9:0.0293224859,F7EGK3:0.0335366425)99.6:0.0447027682)99.7:0.0742619978,A0A1U7UG71:0.0880364199)86.3:0.0168896562,A0A2K6GEB1:0.0841612770)99.7:0.0767151888,((((((A0A1A6GYI0:0.0776347599,G3H0M4:0.0892878447)50:0.0323093243,D4A9F7:0.1090585045)93.9:0.0823067161,A0A1U7QMK0:0.1459687292)100:0.2388946381,H0W796:0.3102751867)31.2:0.0321257540,A0A1S3GN48:0.2047161666)99:0.1025465145,G1U394:0.1487253202)92.2:0.0338202847)83.9:0.0540364744,A0A1S2ZMF8:0.3794310285)85.7:0.0391658629,(A0A286ZJ01:0.2843538114,(((J9P603:0.0153486981,J9P981:0.0559916129)100:0.5265605699,U6CPK5:0.1923446136)76.4:0.0725341774,M3X2P1:0.1125879953)73.2:0.0540433836)89.5:0.0542320830)75.5:0.0204739831,L5KWN5:0.2422357824)100:0.6027933035)94.1:0.1508829133)100:0.8870453712)97.6:0.2474565372,((((((((((A0A091CVE4:0.0940013258,A0A0P6JK42:0.0496240500)100:0.1286003493,A0A1S3F558:0.2184828425)0:0.0289951627,A0A1A6GZP5:0.2698985863)88.7:0.0342389598,(((((((A0A2I3RN88:0.0000020932,(A0A2J8P1R1:0.0000020932,A0A2J8P1S5:0.0000020108)0:0.0000028414)0:0.0000026631,B4DDY9:0.0040398933)93.7:0.0232612176,G7MJD1:0.0220121554)99.8:0.0953430394,(L8HZ14:0.0111543795,W5NTJ5:0.0243943022)100:0.1223937036)98.2:0.0679783105,H0XA03:0.1460519172)47.3:0.0073754387,L9KPU4:0.0972896711)58.6:0.0125951256,(G1PLU1:0.2569182829,L5KRJ9:0.1388626498)77.4:0.0134145524)65.2:0.0112977180)48.7:0.0087360291,((A0A2I2UTJ5:0.0156576377,M3VZD2:0.0124429267)100:0.1588848294,(E2RAP8:0.0587346417,M3Z054:0.0851738318)59.3:0.0190126536)95.6:0.0343987076)38:0.0144988820,G3T660:0.1197203146)99.8:0.1760200579,(F7C1V8:0.2477905407,G3W2E9:0.1633024956)100:0.1914578540)97.7:0.1303786879,((A0A1U7RTM9:0.3724120468,G1KWN2:1.2271953905)87.6:0.0942465125,(M7BPL5:0.0000027659,M7BPL5_2:0.0469343504)99.9:0.1634872135)98.9:0.1677568825)48.4:0.0937963027,((F6YHB9:0.1970150627,F7EKA8:0.1178962865)99.9:0.1730705588,Q5U527:0.0519633480)100:0.4804928388)100:0.7161982936,((((((((((((A0A091CXC6:0.0778309792,I3LYA7:0.0526074404)68.4:0.0086477016,L9KUD8:0.0605753642)75.8:0.0042738103,(((((A0A2K5KP68:0.0107358710,A0A2K5YW35:0.3948463715)0:0.0000020144,I7GNG9:0.0000020932)89.6:0.0138455003,G1QYD3:0.0128910661)69.4:0.0109798547,A0A2K5PCR6:0.0309042096)99.4:0.0444077011,G3U4L7:0.0610768669)73.5:0.0041247263)87.4:0.0081292230,(((G9KN68:0.0237069877,M3W7B6:0.0105831650)96.9:0.0342164079,(S9YCT3:0.0672910631,W5NT02:0.0627574888)93.2:0.0289987019)78.8:0.0088478475,L5KP73:0.0448076061)76.5:0.0044220035)11.4:0.0043376362,K9K326:0.0448053230)99.7:0.0954636398,G3VI34:0.1063576923)99.4:0.0770794967,(G1KUH0:0.0717669477,V8P0W2:0.0893469893)98.9:0.0690699068)83.1:0.0251104334,(((((A0A091QBI5:0.0147355398,A0A093IQS1:0.0147183071)76.4:0.0150982627,A0A0Q3M6Y9:0.0471642185)23.1:0.0084945198,U3K1X4:0.0232180776)94:0.0281074714,A0A1D5PIM8:0.0255423933)95.1:0.0447343590,A0A151NB57:0.0996866809)76.7:0.0240237033)28.6:0.0180113403,M7BVL9:0.0557806011)99.8:0.1508704259,F7EL68:0.2410292048)92:0.0970612756,H3AXB1:0.2547355002)90.6:0.1003090841,(((((((A0A096LX38:0.0735959702,D7RP04:0.0185260676)97.8:0.0363971708,A0A146ZU40:0.0367463132)97.5:0.0404860228,A0A1A8HG84:0.0677338065)46.3:0.0114293674,H2MAE0:0.1310160284)94.5:0.0553667615,(((H2U3L3:0.0000024867,H2U3L4:0.0124246296)86.4:0.0125672101,(H2U3L7:0.0000029976,H2U3L8:0.2005796847)71.4:0.0048648081)100:0.1716556960,(H3DMX5:0.0000024792,Q4RGY1:0.3292322969)100:0.2493789828)96.4:0.0801458517)98.3:0.0887321426,(A0A0N8JXX7:0.0000026363,A0A1W4YTM2:0.0000028446)100:0.2932380006)56.2:0.0407273607,B3DJI9:0.1009026460)100:0.3006163277)100:0.4844387722)99.9:0.4780757780)95.5:0.2439370196,(((((((((A0A060XA35:0.0538381704,B5X1Q5:0.0426732743)99.9:0.0927154886,(A0A0F8C3C7:0.0633417030,(A0A0S7K8C0:0.1086070257,(A0A146XNV3:0.0040290326,A0A147AKQ1:0.0000020932)96.2:0.0605091270)98.7:0.0967948885)98.3:0.0876018078)96.3:0.0715187917,((A0A0F8C074:0.1141799084,(((A0A0S7GJH1:0.0332161119,((A0A146UTZ3:0.0000020932,A0A146UU80:0.0000020932)0:0.0000022000,(A0A146UV46:0.0000020932,A0A146ZJA5:0.0000020932)0:0.0000020932)83.8:0.0114423337)98:0.0472206791,A0A1A8EA53:0.1264554213)9.4:0.0138324408,A0A2I4C5X5:0.0504897510)95.8:0.0540017480)99.4:0.0970816303,Q5DW60:0.1295054843)97.3:0.0775849806)28.4:0.0386649970,W5KG87:0.1968741640)80:0.0176013572,A0A0P7UIW0:0.0531549401)51.2:0.0280583064,(A0A0P7XPL3:0.4333189244,A0A1W4Y601:0.0436356628)100:0.4569586463)98.7:0.1366725136,(((((((((((((A0A1D5QTM1:0.0248717286,((A0A2I3M709:0.0525124644,A0A2K5UA59:0.0000020932)90.8:0.0175832966,A0A2K5UA87:0.0842413067)90.6:0.0440319485)99.1:0.0887144052,A0A2K5HF47:0.1286933260)99.5:0.1473323677,((A0A2I2YTB6:0.0326142937,G3S4W1:0.0000020932)99.3:0.0711249444,A0A2I3GWU5:0.0950570116)99.1:0.0701611106)97.9:0.0487142953,(A0A2K5BV82:0.0171621476,F6WJ59:0.0083096229)0:0.0041082325)0:0.0000020458,(A0A2J8V127:0.0000020932,B4DN87:0.0090469746)0:0.0000029494)0:0.0000028449,H9FCF7:0.0000022735)92.4:0.0165278186,A0A2F0B5T8:0.0083148349)73.5:0.0040990282,(G1MF49:0.0167300061,G9KN67:0.0210286255)76.1:0.0040919632)88.3:0.0141052209,Q5RJR9:0.0236608214)89.4:0.0384776149,F6U4X4:0.2173834421)88.4:0.0661896960,G3W608:0.0223916448)100:0.1581955187,(((A0A226MJL8:0.0091893704,G1NQV3:0.0000023996)85.2:0.0087922618,(((A0A2I0M2S1:0.0000020932,A0A2I0M2S3:0.0000020932)0:0.0000020932,A0A2I0M2S3_2:0.0000020932)93.5:0.0126422054,U3JVT8:0.0505970305)34:0.0036222580)98.5:0.0484540539,((A0A2D4JHL6:0.0348665682,(J3S0V0:0.0595553661,V8NZ64:0.1349651972)2:0.0180585927)100:0.1293732815,H9G627:0.0849675715)96.6:0.0459038958)91.3:0.0537064613)87.1:0.0355973981,(((A0A1L8HJY3:0.0040660048,Q08AX2:0.0040411437)98.4:0.0479263733,F6UL01:0.0508633589)98.9:0.0631778014,A0A2G9RDJ8:0.0946263838)97.5:0.0639877912)91.4:0.0783768258)99:0.2651388548,V9KI46:0.4244352673)99.7:0.5888955028,((((((A0A087X5W4:0.1082827749,M4AHL6:0.0437919106)99.8:0.1428663536,A0A147B0E8:0.1945580102)97.9:0.1027254159,(((A0A0F8AL92:0.0000021630,A0A0F8AL92_2:0.0000022437)100:0.1626956967,((H2SFI1:0.0631764369,H2SFI3:0.0720592734)98.5:0.0576572605,H2SFI2:0.0000026543)100:0.3010751394)91.6:0.0793058020,I3KVC3:0.2372342004)89.5:0.0473262318)46:0.0364881432,H2LF66:0.5112737653)99.8:0.3030315496,((A0A0P7UPA2:0.0045568106,A0A1W4Z7Y3:0.0000020404)100:0.6434908364,((A0A2D0R7P2:0.3290271273,W5K6X5:0.2072721485)97.6:0.1421134375,F1QQ30:0.3873658181)95.6:0.1321270026)73.8:0.1287120061)99.9:0.5129720133,W5N7E6:0.4882247659)100:0.8147404042)100:1.2671437701)87.7:0.1054301870)69.6:0.0549994804,(((((((A0A060A1W1:0.0161846612,S4RUS7:0.0316913281)100:0.7385376176,(((((((A0A060X960:0.0859133178,(((((A0A146N259:0.0091642730,(A0A146WR46:0.0000020932,(A0A146WTS0:0.0000020932,A0A146WR46_2:0.0000020932)0:0.0000020932)0:0.0000020738)100:0.1144960117,(H2LA83:0.0000020932,H2LA85:0.0000020932)100:0.1377199997)33.6:0.0253382122,(H2U856:0.0000022534,H2U857:0.0000026748)100:0.1255257684)85.3:0.0172854024,E5FNC1:0.0083083001)69.3:0.0139901750,G3NJV2:0.1006816316)99.9:0.0969476424)97.5:0.0873780136,((A0A2D0QVJ1:0.2108902053,W5L8K6:0.0909938373)86.9:0.0492541086,B0V3R7:0.1317244608)97.4:0.0909418899)95.3:0.0785504982,A0A0P7V0C9:0.2083060498)99.9:0.1886420633,W5M2R7:0.2063715939)99.8:0.1473160625,H3AQG8:0.3801694631)98.6:0.1183066562,(((((A0A091FL62:0.0283679197,(((A0A091RF77:0.0282399099,(A0A1V4JRQ8:0.0000028645,A0A2I0M850:0.0049601749)91.6:0.0119370112)75.6:0.0038582651,((A0A091TYF4:0.0120071942,((A0A093Q599:0.0566177737,A0A218V2I2:0.0849520310)95.8:0.0288961852,A0A0Q3P392:0.0308746795)73.8:0.0055869848)76.4:0.0037722781,A0A093FKN9:0.0157470201)78:0.0038458816)0:0.0000023755,O73840:0.0478991570)38.5:0.0036621239)91:0.0151662736,A0A093G2L8:0.0204422938)99.5:0.0968516327,V8NLA0:0.3769319389)18.4:0.0230083439,M7BQT8:0.1599894497)94.6:0.0541874113,(((((A0A0G2K8K3:0.0358790131,A0A1U7QNI5:0.0933323988)99.4:0.0668879805,G1SWF0:0.0388634718)93.1:0.0210229221,(((A0A1D5R9T3:0.0000020932,I7G968:0.0039937404)85.3:0.0081417783,G1QH37:0.0241975905)99.4:0.0462705969,(((((A0A1S3APS2:0.0922682796,((A0A2F0BF69:0.0685310273,(A6QPP2:0.0388056118,W5Q4Q3:0.3168240754)99.8:0.1092295198)100:0.1085494913,F1RKY2:0.0924398016)99.9:0.1066309180)87:0.0254865286,D2HUL0:0.0531560120)75.1:0.0057474868,L5KVY5:0.0625963584)79.6:0.0153550767,L5LJT7:0.0739509630)88.8:0.0155367369,G3SR15:0.1046883424)80:0.0109792579)85.4:0.0121304314)87.5:0.0221916772,I3MNY1:0.0422794728)98.6:0.0845810358,F6YK01:0.2465115557)99.9:0.1492759299)94.3:0.0701861913)82:0.0944920521,(A0A2G9SBX0:0.2635661632,(F6SP26:0.0327276258,O73839:0.0389096016)99.9:0.1629975850)88.4:0.1203449363)97.8:0.2818357694)99.9:0.7222250547,(((A0A146MPY4:0.0199865002,(A0A146VD86:0.0000020932,(A0A146VD87:0.0000020932,A0A146VD87_2:0.0037710395)0:0.0000025117)0:0.0000020932)0:0.0000023908,A0A146ZPG8:0.0037198557)99.7:0.4087633041,(H2SPS7:0.2238538104,Q4SGV7:0.2898183907)96.2:0.2658843565)100:2.3565321381)88:0.1982137350,((((((((A0A060VMR5:0.0491857189,(A0A1S3QSZ9:0.0000020932,A0A1S3QUH2:0.0000020932)0:0.0000983051)100:0.2320645431,(((A0A0F8AUS6:0.2127025190,(H2SQI7:0.1956850019,H3DJ13:0.6897009112)99.1:0.1650546382)73.4:0.0354477134,(G3NZC7:0.3091244986,J7MAK3:0.1168487361)59.6:0.0491403337)24.5:0.0213399986,((A0A146NU24:0.3186756419,A0A2I4BMF1:0.1533168544)95.7:0.0769350397,I3KW84:0.2650280648)96.7:0.0793946123)100:0.2954928642)98.6:0.1496559407,(A0A2D0RMH8:0.2493805937,W5L5F3:0.1005682581)100:0.2564479239)93.8:0.0903828402,A0A0E9X7K9:0.2523502743)96.2:0.1335915136,((((((((A0A146MLW2:0.0370881027,A0A146T8J8:0.0330880878)100:0.1799594305,M3ZZD2:0.3092969506)99.4:0.1193038647,((G3PKC2:0.4278688956,(H2UWN4:0.2038043176,H3CGT8:0.2523379366)100:0.3216254858)92.6:0.1065369683,H2MVE0:0.3577458077)93.8:0.0637158096)70.3:0.0375156666,(A0A1A7WJ93:0.1076575213,(A0A1A8DET6:0.0450598831,A0A1A8FQM6:0.0266773474)98.5:0.0854788376)100:0.2504168465)73.1:0.0745634058,I3IUL9:0.3833787398)100:0.6043273455,A0A1S3MC75:0.2526414563)99.7:0.3474697266,(Q5RIH8:0.5296631201,W5KHQ1:0.3770083965)99.9:0.3751783027)98.8:0.2393391274,((A0A1W4XM68:0.0000020932,A0A1W4XWN3:0.0000020932)0:0.0000026973,A0A1W4XXP2:0.0000024583)100:0.4309129403)99.4:0.2718011585)9.3:0.0952675193,W5N5S5:0.2702972081)100:0.5279847831,((((((((((((A0A091CQE4:0.0626903657,G5AXJ7:0.1160592748)59.4:0.0286775426,H0VQ25:0.1992123127)98.9:0.0705485410,(((A0A1A6GNW9:0.0708612010,G3I293:0.0693199959)41.6:0.0291208619,Q62975:0.1349241287)99.7:0.1137430458,A0A1S3EV82:0.2616951199)89.3:0.0467592153)87.9:0.0247164598,((((A0A0D9REX5:0.0085613965,((A0A1D5QAV9:0.0049608294,F7F6Y0:0.0000029225)97.4:0.0214557292,(A0A2K6BRS3:0.0000021702,A0A2K6BRX3:0.0000020554)0:0.0000023659)93.6:0.0128259721)73.8:0.0042709346,A0A2K6MUA5:0.0128562046)98.6:0.0349411683,((A0A2J8TLS8:0.0347131583,B2RBZ5:0.0453988950)71.8:0.0044551116,G1S627:0.0299061554)97.1:0.0302203275)97.2:0.0265232450,(A0A2K5EPM3:0.0129591781,(A0A2K5SHK5:0.0349892550,A0A2K6SY37:0.0172338272)75.5:0.0042036211)91.9:0.0171872735)99.4:0.0930361496)40.7:0.0205101666,A0A1U7SW57:0.2827983759)83.6:0.0581870819,(A0A1S3A4D4:0.4861279073,((G1PM26:0.0158333575,L5LLX3:0.0394808941)100:0.1935523995,L5JQE5:0.1159837030)35.9:0.0335939795)44.9:0.0216374159)66.4:0.0363688630,F6SUS2:0.2098304259)10.9:0.0331815030,(A0A212CSM1:0.0674847728,(L8II96:0.0698652467,W5PZH5:0.0404054884)84.7:0.0443783787)100:0.1812756129)99.8:0.1999791951,F7G300:0.2877390564)91.5:0.1089864851,(F7DYU6:0.0120207942,F7DYV2:0.0677175415)100:1.0437303268)99.1:0.2541721958,((((((((A0A0Q3R0M1:0.0563827996,(A0A218UF76:0.0140421410,H1A5K6:0.0206924851)100:0.1333800203)91.3:0.0230041414,(A0A1V4KAV8:0.0303385423,A0A2I0MP08:0.0201982820)98.6:0.0356140262)66.1:0.0133103584,A0A2I0UHB9:0.0522481651)92:0.0408527529,(F1NPN3:0.1504727896,(R0JS09:0.0000020932,U3IWL5:0.0000020932)97.7:0.0563679520)99.7:0.0978745525)100:0.2540005128,A0A151P8Q1:0.2428263781)92.2:0.0808885064,(K7FQM0:0.1138918224,M7BWC0:0.0579647044)99.3:0.1138605196)80:0.0827306550,G1KCG5:0.4579652324)92.7:0.1152412541,(A0A1L8F9K9:0.0625077025,F6UDW6:0.0773376160)100:0.7558960995)76:0.0718747385)99.3:0.2575211348,H3AI85:0.6407094551)99.2:0.3065521232)100:0.5176863402,((((((((((A0A060WX77:0.0347463016,A0A1S3NL72:0.0421695923)96.2:0.0683736799,(A0A060XWS9:0.0375079575,(A0A1S3PJ46:0.0000020932,A0A1S3PJ46_2:0.0000025898)95.1:0.0290339803)100:0.1297844919)99.2:0.1531586335,((((((((A0A096MCL0:0.2578964281,((A0A0S7LE73:0.3897073407,A0A147ACY5:0.2150473993)96.1:0.0993653165,((A0A146MJ92:0.0224768459,((A0A146MKJ2:0.0086844829,A0A146ML23:0.0083298006)98.4:0.0256123882,((A0A146UNK3:0.0219288707,(A0A146UP84:0.0048287827,A0A146ZFW3:0.1060066061)99.5:0.0701895698)95.9:0.0465395944,A0A146UNV9:0.0085394777)97.4:0.0432842648)72.6:0.0053059948)96.9:0.0367046351,(A0A146NJI2:0.0000020932,A0A146NJI2_2:0.0000020932)88.8:0.0189201875)100:0.1727069528)22.1:0.0453961714)92.4:0.0702022503,(A0A1A8VDS0:0.3036069611,((A0A2I4BIB0:0.0154028378,A0A2I4BIC3:0.0588453467)100:0.2858739749,((A0A2I4CAX0:0.0805421780,(A0A2I4CQA5:0.0000020932,A0A2I4CQA5_2:0.0000020932)100:0.1289712578)19.7:0.0299795293,A0A2I4CAY4:0.0699391820)100:0.5359451794)94.1:0.1165384233)69.7:0.0453335518)84.6:0.0774008047,(A0A0F7GBF9:0.0441462810,(H2MB91:0.0124729589,(H2MB93:0.0000020932,H2MBA1:0.0000020932)0:0.0000020932)81.6:0.0115249016)100:0.3677949579)56.2:0.0515260742,(((H2RTJ0:0.0000020932,H2RTJ1:0.0000023021)0:0.0000027846,H2RU96:0.0997187485)87.7:0.0080601835,H2RUW9:0.0000020774)100:0.2708576498)41.3:0.0497042589,G3PD63:0.2384229348)77:0.0819482880,A0A0F8CHZ8:0.4110115975)100:0.3144075998,F8KAZ4:0.5911185328)11.2:0.0490667975,(((A0A2D0PN66:0.0000023577,A0A2D0PN66_2:0.0000020306)99.9:0.3338439388,(W5LFN2:0.0000022672,W5LFN2_2:0.0000021558)100:0.6645309155)91:0.1166198344,((E7FF11:0.0950617284,F8W298:0.0511970896)92.2:0.0469200049,F8W5C3:0.0527411363)100:0.6596052950)99.8:0.2878618493)72.2:0.1171035077)99.4:0.2175309026,A0A0P7V580:0.5582646378)51.5:0.0988487602,(((A0A0P7TWR1:0.0097726972,(A0A1W5APL2:0.0000020932,A0A1W5APL2_2:0.0000020932)0:0.0000028592)100:0.2103175200,(A0A0P7TX57:0.0053542218,A0A1W5AID6:0.0000029506)100:0.1793235499)88.2:0.0610614868,(A0A0P7WHN5:0.0104744696,A0A1W5AIJ1:0.0000020685)99.9:0.1430816560)100:0.2666311142)97.9:0.2108342915,(W5MU53:0.1648474381,(W5MU67:0.0000020268,W5MU67_2:0.0000022436)97.7:0.0782095606)100:0.3606645837)100:0.4247051965,(((((((((A0A087Y2A6:0.0737178194,C1JZF4:0.0725642934)88.5:0.0564699376,((A0A146MPZ2:0.0047179708,A0A146MR99:0.0000028255)21.7:0.0042688120,((A0A146P8V1:0.0000026125,(A0A146VD96:0.0068755853,(A0A146VDA5:0.0000029879,(A0A146ZQQ8:0.0000020932,A0A146ZQQ8_2:0.0000025250)0:0.0000020197)0:0.0000021316)0:0.0041638461)0:0.0000011075,(A0A146VD98:0.0000024474,A0A146VDG4:0.0000027674)96.3:0.0194425084)96.2:0.0251247703)100:0.1390197246)100:0.2312684265,A0A2I4AS29:0.2804343300)95.9:0.1057591355,(A0A0F8APN0:0.2284803530,G3NMP4:0.2721778228)86.1:0.0434533448)63.3:0.0524799379,((A0A1P7ZVD7:0.3980985028,I3IY09:0.5733348663)78.2:0.0534045543,H3C561:0.4956941541)66.7:0.0314076667)100:0.2009374474,(((A0A0A7RS65:0.1309247859,(A0A2D0QLA0:0.0000020341,W5UK48:0.0572513376)100:0.4033925933)99.9:0.1815698858,(W5KQ72:0.0764385772,W5KQ76:0.3962578182)85.9:0.0586126610)76.5:0.0865930074,((B2MUP2:0.1150632947,(P32759:0.0729589361,Q90323:0.0646894326)71.5:0.0252204079)96.2:0.0504071955,((Q502P5:0.0123886028,Q6P5I9:0.0000020932)0:0.0000027888,Q5SPJ1:0.0463928493)98.9:0.0768671605)100:0.2284116889)99.1:0.1267851415)93.6:0.0688024089,Q7ZZW1:0.3398208279)98:0.1159541917,(A0A0P7TD44:0.0000029425,A0A1W4YQ59:0.0000020932)100:0.3731508204)76.4:0.0996045733,A0A0E9XP80:0.3770249197)100:0.3740690142)86.7:0.0764276319,(H2ZYY1:0.0000020932,H2ZYY1_2:0.0000025889)100:0.8337519048)95.2:0.1301528258,(((((((((((((((A0A061I181:0.0791008430,A0A1A6H675:0.1162020991)100:0.1971186895,(((A0A0P6K6P0:0.0000023810,G5BKR5:0.0000020932)100:0.0895274207,H0VDS1:0.1138413917)100:0.1171095693,A0A1S3FXK5:0.1855773685)22.6:0.0195354517)96.2:0.0367043657,G1TD06:0.1230134990)93.6:0.0195909062,((((A0A2K6Q1W2:0.0232338166,A0A2K6LL55:0.0000026189)93.3:0.0150432520,(F7DIN9:0.0039493415,G7Q3D5:0.0039394358)96.5:0.0247937125)86.4:0.0219116107,A0A2K6U8Z2:0.2149297840)99.7:0.0731520152,H0XN71:0.1810906034)90.6:0.0226150177)72.3:0.0041818169,L8XZ71:0.1584710000)96.4:0.0345837859,(F1PB85:0.0796230498,M3VYF6:0.1280434097)87.8:0.0234062136)40.3:0.0084422286,S7MZE9:0.0953270897)97.5:0.0699297758,A0A1S3WSE3:0.1522879425)100:0.3390994042,(((((((A0A1A6GEW9:0.0680045173,G3I298:0.0688313158)100:0.2436957525,G1SZQ0:0.4036246248)94.9:0.0983568945,G5B494:0.2650102501)6.9:0.0504897240,(((A0A2J8QMI1:0.0097694350,A0A2J8QMN8:0.0000020504)0:0.0000021187,H2R974:0.0000023325)89.1:0.0201484127,(A0A2J8TLP9:0.0000027072,H2NM55:0.1068635188)92.3:0.0319810551)100:0.2085818285)86.6:0.0382670420,(L8Y6T1:0.2128116777,(S9WT39:0.0000020932,S9WT39_2:0.0000020932)100:0.2245595910)84.3:0.0433981993)83.2:0.0273626227,(A0A2I2V0C9:0.1272820956,M3XVU7:0.1391873887)98.6:0.0774921889)84.4:0.0417321701,L5LLY9:0.2888042329)100:0.4375134060)42.1:0.1147826151,F6PZH1:0.4881853573)99.8:0.2877920286,(((((A0A091CTS0:0.4778328022,(A0A2K5MHP8:0.0091455179,(A0A2K5UG57:0.0046551396,A0A2K6CIN8:0.0093286207)75.4:0.0048243256)100:0.2270529637)48.3:0.0675678817,S7NV47:0.2792265126)100:0.8485724975,(((F6SYQ0:0.0000028150,F6SYQ0_2:0.0042198370)99.3:0.2284098578,K4PB98:0.5304690171)88:0.1505064639,F7A627:0.8759405337)100:0.9588460305)95.3:0.2064913741,(((((((A0A0D9REU8:0.0000022699,A0A0D9REU8_2:0.0087783297)95.6:0.0168990521,(A0A2K5NMF6:0.0099320466,A0A2K5VTE8:0.0073682947)75.6:0.0075126892)88.3:0.0158622425,H2Q8V2:0.0306984420)100:0.1257818438,(A0A1U8BKM7:0.2425600561,(G5B495:0.1944886145,I3ML97:0.1594355874)28.8:0.0289794098)99.4:0.0854829797)92:0.0300078487,(A0A1S3A4C4:0.5041289653,G1Q2S0:0.2287372058)74.5:0.0252513334)85:0.0141099838,F6W0I4:0.1299068180)95.7:0.0731836307,F1SCE6:0.0415240981)100:0.7080811096)46.4:0.1156493676,((((((((((A0A096NJJ8:0.0000020932,A0A096NJJ8_2:0.0041078079)0:0.0000021081,A0A2I3MVI3:0.0148087535)89.7:0.0123677066,A0A2K6E8R9:0.0082311883)95.6:0.0279761942,A0A0A0MXP1:0.0305234122)93.1:0.0511225502,A0A2K6U0U3:0.2609028843)97.3:0.1097674638,A0A1U7TTR5:0.4029873748)96.4:0.0889734854,L5JSI9:0.2853142130)43.6:0.0311030294,(((A0A286ZS02:0.2554902919,(E1BAV5:0.0414144526,E1BKX8:0.0419424909)100:0.5831931301)94.5:0.1050226218,M3WCX4:0.1332111822)15.9:0.0412349960,D2HEM7:0.1855667123)98.4:0.1062765623)97.4:0.0765064848,A0A1S3EXL3:0.5296849431)0.2:0.0115414720,G3TPD4:0.3857987385)100:0.4902549871)61.3:0.0398461432)86.7:0.0923761453,(((((((((A0A0A0MP88:0.4076214967,(L8IM56:0.1278908773,(Q27984:0.1600828848,W5PHP7:0.1383212367)96:0.0772700127)100:0.1709106522)37.8:0.0269067865,(Q3ZEJ6:0.1007246954,W5Q0X5:0.1263236165)98.7:0.1183671760)95.4:0.1234760110,S9WZP7:0.2998278132)64.3:0.0639166067,(A0A286ZYZ5:0.3337746264,(((A0A287AGW0:0.0000020932,A0A287B2Z5:0.0000020932)0:0.0000029895,A0A287AJE3:0.0000020932)98.4:0.0647797525,F1SCC6:0.0780270706)99.8:0.1881385517)98.9:0.1364933441)99.3:0.1539634790,D2HEM9:0.2438887124)97:0.1137068295,(A0A2K6T1B3:0.1076218768,F7GA13:0.2315105237)99.9:0.2053581748)49.6:0.0178660644,(A0A1U7U7J9:0.3256319893,L8YAY8:0.2772304210)89.3:0.0686191447)95.9:0.1183880489,((((A0A0G2JYK0:0.0000020932,(F1LM05:0.0000020932,Q7TMB9:0.0000020932)0:0.0000022902)100:0.3346843347,Q63556:0.2620014748)92.4:0.0878233865,((A0A0G2K9B1:0.0000020932,E0A3N4:0.0000020932)100:0.2630823571,(((A0A1U8BWB3:0.4948443377,(A0A1U8BWF2:0.1847797314,G3HBC2:0.2043201168)78.2:0.0350545754)81.9:0.0334221779,((G3HBC3:0.0000028341,G3HBC3_2:0.0082444253)100:0.1385439930,G3HBC4:0.1227185566)98.4:0.0781510803)97.9:0.0791992794,((Q3U0Y1:0.0135778725,Q62259:0.1137938693)100:0.1188288793,Q80X76:0.0844140203)99.8:0.1675088332)97:0.0658525564)87:0.0352724436)53.9:0.0287279199,(D4A4U8:0.4456775245,Q6P4P1:0.3739892787)99.3:0.1786293516)100:0.3453771424)100:0.2981288937,((((((((((A0A0D9REJ2:0.0438114917,(((A0A1D5QZ04:0.0096209498,A0A2K5MCJ2:0.0346725259)90.5:0.0193836465,(A0A2K5WK85:0.0000021043,G7MW29:0.0513511846)0:0.0000025376)85.6:0.0056492381,Q4R6X6:0.0000022662)78.1:0.0083586930)88.1:0.0105377919,(A0A2K5JNZ5:0.0253534007,A0A2K6PIF8:0.0372810456)84.5:0.0097867178)94.1:0.0232764020,((A0A2I2YDG3:0.0120386437,((B3KTV6:0.0313349305,B4DPC7:0.0232845361)86.6:0.0149002267,H2Q8V5:0.0044065636)0:0.0000021227)73.5:0.0054920072,H2NM57:0.0407100204)93.9:0.0305262031)97.2:0.0470414504,(A0A2K5BUG0:0.0574808419,A0A2K5Q5I2:0.0275022942)96.3:0.0587253797)99.4:0.0924307731,A0A2K6EKL0:0.2432843439)86.3:0.0346004893,(((A0A287BHS2:0.1279933637,(Q9N2I2:0.0580504063,W5Q0L2:0.0439287796)99.9:0.1389498683)95:0.0547610920,S9X216:0.1357587837)98.7:0.0807124997,(((A0A2I2V229:0.0000020932,M3WCX5:0.0000020932)100:0.1981753311,M3XVL4:0.1636459050)88.2:0.0507535072,S7MCW7:0.4165549250)36.7:0.0381994824)96.9:0.0682960720)39.7:0.0405206511,A0A250YHM9:0.2844738094)35.8:0.0293634734,(A0A1U7U5R8:0.3469547908,I3NE99:0.2793055065)30.4:0.0373528318)91.4:0.0580115079,(A0A1A6GG91:0.3622968632,F7EMJ6:0.2218757643)99.9:0.2256525318)60.7:0.1380429455,H0VZ56:0.5982606149)100:0.5500891665)83.7:0.1105987182)84.8:0.1189132622,((((((A0A091CTS9:0.0000020932,A0A091CTS9_2:0.0000020932)100:0.2633899351,H0W8T6:0.4850637541)99.2:0.1747049188,((G1LI85:0.2864062630,(G1PCX2:0.1512001918,L5JSI7:0.1801787563)99.7:0.1365395165)92.9:0.0616195215,(H0WSZ7:0.2577994883,P50451:0.2958794721)96.1:0.0734978776)81.8:0.0274223583)11.4:0.0138469540,(L8YAN0:0.4266867660,P23775:0.2643088511)79.4:0.0402046385)88.7:0.0856502848,(P31211:0.1257124053,Q06770:0.2436170443)100:0.4046011532)100:0.5780224654,((((((((C4PU73:0.0000020932,P46201:0.0041132041)99.3:0.0667141700,E1A441:0.0593190217)99.5:0.1179787274,Q5HZ62:0.1265939832)100:0.4031406141,A0A2F0AZQ1:0.1019027920)53.2:0.0745153089,P46202:0.4498463797)95.7:0.0977572991,S9WZQ0:0.2616520053)98.8:0.2735556586,(D5SHI5:0.5751247621,(F9W2V9:0.1330443833,M3XVV2:0.1646290136)100:0.3450441146)87.6:0.1163346338)100:0.9490094845,(G3VVG2:0.0000020932,G3VVG2_2:0.0000020932)100:0.7060335793)98.8:0.3520378805)61.8:0.0988055668)10.9:0.0522625699,((((((A0A1A6GRJ9:0.2053625748,A0A1U7QIJ6:0.3044230384)98.6:0.1692877743,(D3Z660:0.2779147687,Q7TN19:0.2457587448)99.9:0.3388057551)100:0.6835653731,I3MS09:0.6416725786)4.6:0.0558725146,A0A1S3F0H6:0.5484969838)98.3:0.1839005793,(((D2HEM2:0.0133476620,(G1LI90:0.0000020932,G1LI90_2:0.0043670418)0:0.0000025720)99.6:0.1818647845,M3XVV9:0.2525755077)100:0.3650302915,L8Y6T6:0.4157998781)18:0.0891484669)84.1:0.0951356290,H0XHX7:0.5984182350)100:1.3338280611)53.5:0.0881104401,(((((((((((A0A087R545:0.0261796516,A0A093P7R0:0.0116881479)98.7:0.0419467389,A0A0A0A8V0:0.0788989652)86.4:0.0154270626,A0A091LVG2:0.0673308285)68.7:0.0030249127,(A0A087VMC2:0.0783510325,A0A1V4KB04:0.1594268412)46.6:0.0113371706)98.5:0.0757763948,(A0A226NYG0:0.0727885510,E1C206:0.0634899562)99.6:0.1275782491)100:0.4163987491,A0A1U8D4Q1:0.2426345651)96.9:0.1264235041,(((A0A091NHT7:0.2166918353,((A0A091SYJ4:0.1051371233,((A0A091T9B9:0.0768663085,A0A0Q3S4D5:0.1659869560)64:0.0169223139,(A0A1V4KAM5:0.0478600374,A0A2I0MP09:0.0167470852)100:0.1042000166)32.6:0.0059308915)75.5:0.0123609667,A0A2I0UH78:0.0937956540)62.3:0.0353163435)83.8:0.0431870676,F1NPN5:0.2509988653)100:0.4624861999,A0A151P8V8:0.3071473748)100:0.3976269287)72.6:0.0551903730,((((((A0A091EGC4:0.0413416944,A0A218V2T8:0.0740107012)99.9:0.0592882285,(((A0A091LT78:0.0922632333,((A0A091RYJ8:0.1262264918,A0A091WA36:0.0655940916)61.2:0.0017996616,A0A093TME5:0.0568610801)50.2:0.0054430440)55.4:0.0058857673,A0A091RAD2:0.0609496140)71.7:0.0051495603,A0A1V4KAJ9:0.0638137670)88.8:0.0116120927)17.7:0.0108945514,(A0A226NKI5:0.0127089119,A0A226NYW6:0.0143728287)100:0.1333276176)38.2:0.0284994174,R0JRB7:0.0906253826)100:0.2508112719,(A0A151P8W0:0.2849889827,M7B3E7:0.2716472499)24.3:0.0334091284)99.9:0.2151465869,(((((((A0A091GSL7:0.2044448711,A0A093CUY6:0.1522114770)85.7:0.0187413172,A0A093IF25:0.0560441838)66.8:0.0064521936,((A0A091QVX2:0.2648690992,(A0A093PGJ8:0.1509393844,U3JIJ9:0.2713859856)96.6:0.0600243223)87.5:0.0307080992,(A0A093DUW7:0.0650102117,A0A0Q3UXM7:0.1719388241)65.4:0.0161865781)80.7:0.0097371309)97.5:0.0928363995,(R0L2Z6:0.0000023758,R9UTK9:0.0000020932)100:0.2899468207)100:0.2794881989,M7BA20:0.2634492875)61:0.0596342351,((A0A151P8Q8:0.0672231029,(A0A1U8DG90:0.0000020932,A0A1U8DG90_2:0.0000020932)98.4:0.0657486580)99.5:0.1534866139,(A0A151P8U9:0.0366546323,A0A1U8DGA0:0.0735407179)92.8:0.0646781725)100:0.3303219059)58:0.0606441438,A0A151P9P3:0.5332671325)34.1:0.0335268574)51.6:0.0533783437)99.4:0.1720786932,(((((((A0A091DEY5:0.1130649644,A0A0P6IZK4:0.0971904613)99.6:0.2054397140,(Q8R4Z1:0.0747659625,sp:0.1232037473)100:0.3191375422)96:0.1472793596,(A0A1U7SH37:0.3861141676,(G1S654:0.1289357449,H2NM56:0.0463514319)99.8:0.2401179752)29.9:0.0822084359)97.4:0.1058271090,(D2HEM6:0.1683331493,M3X4S5:0.1854608105)98.4:0.1192601313)84.8:0.0822762657,(A0A212CSI4:0.1488360981,L8IIA1:0.4668275728)94.6:0.1629601394)100:0.3623216246,(F6SC37:0.2897984059,G3VP32:0.2420156492)100:0.4867768287)100:0.3467637383,(((((((A0A091FZ04:0.1434544146,((A0A226NXP5:0.0867111594,R4GGU3:0.0375012086)100:0.1081357595,R0LHV1:0.0462614763)91.5:0.0337443954)56:0.0108090433,A0A091WAJ2:0.0516147358)60.6:0.0157742944,A0A093D728:0.0646191858)79:0.0099778899,(A0A091QCE9:0.0347926451,A0A093BQC6:0.1275463886)18.4:0.0105920689)89.9:0.0340134921,(A0A218V2U7:0.0779033693,(U3JIK5:0.0000020932,U3JIK5_2:0.0000020932)96.4:0.0420994426)93.5:0.0574130562)99.9:0.2783896013,A0A151P8P1:0.5712367795)4.1:0.0621794315,(K7FUS1:0.2907845911,M7BS84:0.1636133208)99.8:0.2452457855)100:0.4780379569)96.1:0.1514866088)78.6:0.0280491484,((((A0A091TLX8:0.1109903889,(((A0A093IEQ9:0.0805315898,((A0A218V2Q9:0.0000020932,A0A218V2Q9_2:0.0000020932)97.3:0.0566781179,U3JIJ8:0.1225621090)99.8:0.1045969354)37.7:0.0111849117,A0A226NXN1:0.2010177145)8.8:0.0077174238,A0A1V4KAZ0:0.0803028164)29.3:0.0118366900)98.7:0.1139055167,A0A099YY93:0.2882857212)99.7:0.1746918275,A0A151P987:0.2726406943)97.8:0.1632773947,(A0A2D4HJC4:0.0000021888,A0A2D4HJC4_2:0.0000020591)100:0.9154866516)97.4:0.1489680825)95.3:0.1065674213,(((((((((((((((A0A091CMN4:0.1632623985,G5ASH1:0.1754929657)96.9:0.1107503941,H0UTQ4:0.2704172848)0:0.0674604862,(H0V1Q8:0.0000023602,H0V1Q8_2:0.0000020932)100:0.2305370726)100:0.2744525984,(A0A1A6GDK0:0.1676248894,(A0A1U7Q4E1:0.1658682974,G3I295:0.1784937450)89.4:0.1523590099)100:0.4083256612)86.7:0.0596163243,((((A0A1A6GD05:0.2739076474,A0A1U7Q930:0.3006576364)99:0.2411782055,(E9PUC6:0.0000021934,(Q9DCQ7:0.0202840625,G3X9Z5:0.0000020575)81.5:0.0050870307)100:0.4752287013)100:0.8948638655,(A0A1A6HIQ3:0.3268903677,A0A1U8BN20:0.4726556362)100:0.5718353106)32:0.1017684605,(G1U822:0.0831189775,(G1U8K1:0.0000020932,G1U8K1_2:0.0000020932)86.6:0.0405957418)100:0.9567988158)37:0.0795522455)94.8:0.1003213991,((((A0A2K6NED0:0.0960646319,G3QXZ4:0.0357697682)72.5:0.0048911994,S4UD49:0.0458947330)37.2:0.0133890533,S4UGA2:0.0183343372)100:0.3708267989,(L8YCP1:0.0000020932,L8YCP1_2:0.0000020932)100:0.8835143335)89.9:0.0959512881)98.7:0.1836704514,L5LM06:0.4407571222)99.1:0.1835237032,(A0A2F0B6I5:0.1195250360,(S9YC53:0.0000020932,S9YC53_2:0.0167082891)100:0.1145587676)98:0.0876203374)26.6:0.0121082466,(A0A2I2UBI9:0.1577096101,G1LID2:0.1695861055)99:0.0986268215)93.3:0.0724115755,((A0A2J8QMJ5:0.0720595325,(A0A2K6MV15:0.0509160301,O00394:0.0323159139)94.8:0.0392676296)87.2:0.0319127661,A0A2K5DM58:0.1331621981)100:0.1990663151)87.3:0.0499074006,(A0A1A6GDH5:0.2123018919,P26595:0.4463367860)79:0.0889335916)96:0.0601265804,A0A1S3FA35:0.3617940255)12.2:0.0210814525,I3MK48:0.6311893909)35.2:0.0238342236,((A0A1S3WJ22:0.4080050305,(H0VT62:0.0830368048,P22324:0.0737803158)100:0.3222425176)85.3:0.0656354154,O62663:0.4155709113)37.6:0.0833258764)100:0.3693011746,((B7ZS59:0.0082852496,A0A1L8F9R6:0.0000029010)99.9:0.2240021148,(L7N352:0.0343813547,Q5M911:0.0178724088)100:0.3795394582)100:0.3880262028)63.8:0.0505413308)44.8:0.0475344925)99.2:0.1741804221)91:0.0919984447,((G5E2E4:0.3516771588,((Q5M8K2:0.0000020932,Q5M8K2_2:0.0000020932)99.6:0.1463791553,Q5U539:0.0980284477)99.1:0.2634516820)99.2:0.3385441394,(Q00387:0.0081791098,A0A1L8F9K5:0.0041439071)100:0.9942355192)98.7:0.2801350612)99.3:0.3328299497)99:0.2577191342)84.7:0.0881272438,((((((((((A0A061IBB8:0.0760717730,A0A1A6HVQ2:0.0484295680)28:0.0270219670,Q8VCN0:0.2291055652)100:0.1789284361,((A0A091DT37:0.3251968236,H0W695:0.1815310248)99.8:0.1461426039,A0A1S3F0R6:0.2713366612)88.2:0.0469711852)96.8:0.0748810829,(((((D2HXR8:0.0738920684,U6DDX3:0.1293123557)99.6:0.1022782017,G1NU85:0.2480145366)40.2:0.0419763741,(F1RG45:0.1314340334,(L8HX06:0.0508744135,P20757:0.0842804821)100:0.1744590492)97:0.0706331347)87.9:0.0634428227,G1SDD6:0.2844196465)65.1:0.0171691488,L9L433:0.5210763897)88.4:0.0380066048)70.7:0.0225583547,(((((A0A096N678:0.0082382020,A0A2K5YU13:0.0210005527)75.5:0.0069615985,A0A2K6M2G3:0.0406561550)92.7:0.0284461111,((G3QD84:0.0000020932,Q59EP2:0.0040464789)88.7:0.0130082096,Q5R9S7:0.0430610744)99.9:0.0748509658)96:0.0536053189,A0A2K6TCM5:0.0968772290)100:0.2681485027,H0X4H5:0.2436186492)14.3:0.0471322027)100:0.3547432998,(F6Z008:0.2838131013,G3WZG0:0.3480700867)99.4:0.2462211632)95.2:0.1779839666,F7FGX5:0.7248796449)98.6:0.3440968314,(((A0A091H7Q4:0.1910672887,(((A0A091S0K0:0.0509654527,A0A0Q3LRG0:0.1063658097)100:0.1198900440,((A0A093CQM6:0.1079923580,A0A093T3B3:0.0674132258)84.4:0.0124869752,(A0A1V4JKY8:0.1770074068,(F1NDH2:0.2266102815,U3J8B9:0.0965010843)99.7:0.1036178636)87.4:0.0388615796)77.2:0.0222721292)55.7:0.0167918649,A0A093P939:0.1527705152)14:0.0077462345)87.3:0.0230055057,U3JL95:0.3394259636)83.9:0.0522135472,A0A091JY70:0.0789011712)100:0.7104380805)100:0.7313545112,(((((((A0A077KEU4:0.2679590076,(A0A0F8CPG0:0.1909232996,(A1BLP8:0.1054595631,H2TRJ2:0.3722377627)80.4:0.0135772923)77.7:0.0101997739)88.8:0.0227535394,(A0A0S7GVG3:0.2449113689,((((((A0A146N2I8:0.0045603333,(A0A146N2K5:0.0000020932,A0A146N2K5_2:0.0000020932)0:0.0000027689)0:0.0039581168,A0A146N3N3:0.0377321839)79.4:0.0040074734,A0A146N4R2:0.0486646055)72.7:0.0041054035,A0A146N4T9:0.0091170170)96.7:0.0164663656,(A0A146WZF3:0.0000025295,A0A146X043:0.0091132225)76.5:0.0041972978)45.7:0.0040867236,A0A147A8Q3:0.0000028174)100:0.1484170834)100:0.2619145829)44.7:0.0176159226,G3P5J3:0.2027613211)88.8:0.0561567709,A0A1Z4VJJ3:0.2631404192)100:0.2022026258,B2RFS8:0.2071434521)98.8:0.1989447226,(A0A2D0QNI3:0.4094501684,Q502R9:0.4313328709)86.8:0.1386356711)98.6:0.2338262491,(A0A0P7UWH7:0.0000021854,A0A1W4ZWS7:0.0000020932)100:0.5118411667)99.1:0.4752334115)94.1:0.3867723441,(B7X9Y6:0.6231415774,(B7X9Y7:0.4406863699,(B7X9Y9:0.0000020932,B7X9Y9_2:0.0000020932)100:0.3122765945)97.4:0.3387271427)100:1.1591714776)100:1.1015518394)86.5:0.0922981142,(((((((((A0A060WF38:0.0650823485,A0A1S3SJI8:0.0432797900)100:0.3129255915,(((A0A0F8AUP9:0.2734519473,(H2SCJ6:0.2190175431,Q4T0G7:0.2611488580)100:0.2096711160)86.2:0.0553034620,A0A2L2P6W1:0.1695490943)11.4:0.0568268309,((((A0A146N141:0.0101718922,(((A0A146WRB8:0.0000020932,(A0A146WT69:0.0000020932,A0A146WU12:0.0000020932)0:0.0000020932)0:0.0000025483,A0A146WTQ5:0.0042642739)90.9:0.0124642211,A0A146WU12_2:0.0046227057)99.9:0.0612254740)99.3:0.1011850799,M4A665:0.2417724557)98.4:0.1090729857,(A0A1A8BL45:0.2808483854,A0A2I4BLM4:0.2813046570)87.1:0.0771692022)99.7:0.1502189639,I3KBA8:0.3270396657)66.3:0.0501630395)100:0.2676770119)99.8:0.2686454089,(A0A0E9XVI4:0.4856182514,(A0A1W4YIQ5:0.0000020932,A0A1W4YSS8:0.0000020932)100:0.5746786008)89.6:0.1140986395)82.5:0.1279648044,(B0V2R7:0.6301809042,(W5L599:0.5102904187,W5UKJ1:0.6173288504)88.3:0.1626350825)92.5:0.1582354025)100:0.6568462855,V9L4L9:1.4488008448)50:0.1297136643,(((((((((((((A0A091CVH6:0.1045827446,(G5BLJ5:0.0000020387,G5BLJ5_2:0.0048027571)100:0.1326937331)99.3:0.0974747377,A0A286XGF8:0.2434316470)99.6:0.1326936478,I3ME21:0.1469497445)66.9:0.0311123606,(A0A1A6HI00:0.0676678466,A0A1U8CDV4:0.1000481521)99.6:0.0870367763)94.3:0.0505865879,((((((((A0A096MRP6:0.0000020932,A0A2I3MBQ7:0.0000020932)0:0.0000026388,((A0A2K6BC47:0.1333646563,G7NDA2:0.0000020987)81.7:0.0042790047,F7F4G6:0.0000023470)83.7:0.0042615392)65.4:0.0037104773,A0A2K6A6Y3:0.0131832997)93.7:0.0248769407,A0A2K6QRB8:0.0058887636)89.9:0.0185990127,(A0A2I3G1J5:0.0042796246,(((((A0A2J8LC86:0.0000020932,A0A2J8LCA6:0.0000020932)0:0.0000021580,A0A2J8LCA0:0.0000020932)0:0.0000020124,G3RHZ3:0.0042472653)0:0.0000020078,(E9PGN7:0.0000027447,Q5UGI6:0.0047329843)90.9:0.0085118975)77.5:0.0042827539,((A0A2J8LC88:0.0188048517,A0A2J8WEF6:0.0000022048)99.2:0.0429727657,((A0A2J8WEE9:0.0000020932,A0A2J8WEH3:0.0000020932)0:0.0000020932,A0A2J8WEF2:0.0000020932)0:0.0000022711)94.2:0.0170788851)78:0.0042103788)72.2:0.0055901903)92.3:0.0329966540,((A0A2K5D7I0:0.0226839311,A0A2K5RCE8:0.0380026723)90.2:0.0163176346,(F7AQ70:0.0000020932,F7B8K7:0.0000020932)95.4:0.0208584941)97.8:0.0464392774)97.6:0.0592652876,A0A1U7SK17:0.1577970478)17.5:0.0155467780,(G3SNZ7:0.1921910908,H0WQ18:0.1712711571)83.8:0.0205169961)29.1:0.0176773257)92.6:0.0212291887,((A0A1S2ZHY7:0.2784490301,L9J994:0.1149188226)83.4:0.0422771704,F7CZW9:0.2448988456)69.2:0.0169901815)86.8:0.0133391353,(((A0A2F0B5C3:0.1297585544,(L8IX25:0.0613076457,W5PJZ1:0.0270469145)100:0.3081063579)96.1:0.0887860271,(A0PA00:0.1782237688,S9Z108:0.1865914604)19.8:0.0303225611)98.8:0.0870322413,((((D2HK65:0.0000020932,G1M7J1:0.0000020932)99.2:0.0568278667,M3XMG3:0.0651278894)98.9:0.0721626973,M3W683:0.1007959937)46.5:0.0226478022,F1PYX9:0.4153896265)97.1:0.0776211401)79.3:0.0148742807)91.1:0.0322483285,L5L2T0:0.1877670657)88.6:0.0353527041,G1PAA0:0.1571440726)89.9:0.0402993490,K9IYM3:0.1921147226)99.2:0.1718416158,(F6WZ62:0.4826062716,(F7ERZ3:0.1667266090,G3WSC8:0.1979695748)100:0.2213576852)95.4:0.1238815021)100:0.4781680737,((((A0A151NVG0:0.0086133329,A0A1U7SQN0:0.0000025817)99.9:0.3139978312,((((A0A1V4JQ75:0.0346696984,A0A2I0LJ10:0.0556274317)99.3:0.1064272437,A0A2I0TWP8:0.1593349748)93.1:0.0575651949,((A0A218UV33:0.0960116017,H0Z9E5:0.0631113737)91.1:0.0292574499,U3K9F9:0.0777325130)100:0.1615756161)99.1:0.2276478794,((A0A226MWQ8:0.0196796833,A0A226P205:0.0089896835)98.1:0.0588089886,(F1NA58:0.0542205290,G1NBE9:0.0510408409)90.4:0.0352720951)93.3:0.1248474389)100:1.0204154414)67.2:0.1045688392,(K7FDD1:0.3373906780,M7BHD4:0.1965372631)99.2:0.1805057989)96.2:0.1661881056,((((A0A2D4GD34:0.0000020932,A0A2D4L903:0.0000020932)98.4:0.0454199135,A0A2H6NG76:0.0126630363)98.8:0.1371806222,T1E5G4:0.0933367562)99.9:0.3028832811,G1KG82:0.2905494635)100:0.4872717891)94.5:0.1601421278)96:0.2314790383,((H3A3Z8:0.0000020932,H3A3Z8_2:0.0049449638)96.1:0.1078585314,H3A3Z9:0.0985497101)100:1.4587983125)83.7:0.1540449963)100:0.5575203415,(((((((((A0A060WR98:0.0183582798,((A0A1S3LQJ6:0.0000020932,A0A1S3LQW1:0.0000020932)0:0.0000020932,A0A1S3LQN1:0.0000020932)93.5:0.0182906382)98:0.0643966404,A0A1S3RM62:0.0839985380)99.8:0.1361679743,((A0A0F8AVR3:0.1234690542,((((A0A0S7IDH5:0.0190896875,A0A0S7IDI3:0.0035218347)99.6:0.1175621157,(((A0A146MLI0:0.0045804900,(((A0A146P9K0:0.0000020932,A0A146XX77:0.0000028838)0:0.0000025667,A0A146XWM0:0.0000020932)0:0.0000021145,A0A146XYJ9:0.0000020932)90.7:0.0162327887)0:0.0000028465,(A0A146N8T3:0.0000020932,A0A146N9Y0:0.0050378153)0:0.0000024770)76.6:0.0182511426,A0A146XWY2:0.2130121700)99.5:0.1180629387)95.3:0.0616102020,A0A2I4BIM8:0.1739937842)94.9:0.0536718112,I3J8N1:0.2055488968)97.6:0.0674188506)91.1:0.0405994445,(H2SJ77:0.2891317100,(H3CN12:0.0000022527,(Q4SPS8:0.0000021534,Q4ST24:0.0000020932)87.9:0.0097991425)99.6:0.1024162708)97.1:0.0701348144)100:0.2695008714)99.9:0.2585155293,(W5LQV2:0.1806815247,W5UDI7:0.1486648375)100:0.3826306712)98.7:0.1774438089,((((((A0A060XWD1:0.0412958091,A0A1S3NSZ8:0.0195630672)88.7:0.0305175425,(A0A1S3T0F6:0.0000020932,(A0A1S3T0F8:0.0000020932,A0A1S3T0H2:0.0000020932)0:0.0000020932)80.2:0.0106210074)100:0.2048783050,((((((A0A087XDG5:0.0000020932,A0A096LXJ7:0.0000020932)100:0.1170475239,(A0A146VS48:0.0717398070,A0A146ZUP4:0.0041624445)98.3:0.0794931684)99.7:0.1205862628,(A0A2I4CY29:0.0000020932,A0A2I4CY45:0.0000020932)100:0.1539032848)94.6:0.0620564148,H2LJA4:0.1583336170)98.8:0.0805998191,A0A0F8D0R5:0.1387035135)0:0.0123670268,((G3P9W0:0.1333851587,I3K5Y3:0.2301096228)73.3:0.0377046152,(H2S5C6:0.1319904168,H2S5C7:0.0009915623)100:0.2541006878)30.3:0.0210055652)100:0.2822182277)99.4:0.1379048176,(((A0A2D0SUS3:0.0000020932,W5UKG5:0.0000020932)100:0.1982222975,W5KM16:0.1472485410)97:0.0937664857,A1A5Y8:0.3538723861)97.6:0.1165859838)72.9:0.0612462226,(A0A0P7UIK8:0.0000020932,A0A1W4ZT69:0.0000024800)100:0.3810521914)79.4:0.0831340101,((A0A0P7U8F6:0.0000020932,A0A1W4Y2R6:0.0000020932)0:0.0000020932,A0A0P7U8F6_2:0.0000020932)100:0.4235231484)74.4:0.0530698707)99.1:0.2195475792,W5MH09:0.6493811290)99.8:0.3681229486,H3A253:0.7020544013)88.8:0.1059723185,((((((((A0A091D3B9:0.1178585672,(A0A1S3F7H9:0.0930830131,((A0A1U8BM09:0.0379732093,G3IKX1:0.0777239318)89.7:0.0421969204,F7FHF3:0.1489320131)100:0.1144921036)70.9:0.0310389203)90.8:0.0261275077,((A0A1U7U8L6:0.0469526778,((((((A0A2K5CYU4:0.0632148090,(A0A2K5SDT9:0.0228756873,A0A2K6RZJ8:0.0367340412)77.4:0.0085969095)42:0.0111226562,U3EWZ8:0.0131525524)100:0.1153255334,(A0A2K5M4Y6:0.0193240413,A0A2K5Y165:0.0000028225)86.4:0.0537280548)72.2:0.0070830951,G1S5N0:0.1993631093)0:0.0000025635,H2NS60:0.0266268016)75.7:0.0043610127,(A0A2K6NE52:0.0000020932,A0A2K6NE58:0.0000023283)86.4:0.0090682292)99.2:0.0504775315)86.3:0.0233238842,A0A2K6EGQ2:0.0716311512)91.9:0.0219780090)86.4:0.0203032092,(A0A1S2ZJV5:0.1270193247,(((((A0A287AJI4:0.0000020932,A0A287B9B3:0.0000020932)99.7:0.0480097902,L5LKQ4:0.1443036180)74.3:0.0106689204,P28800:0.1525566644)68.5:0.0029791877,T0M781:0.2258157772)88.2:0.0216388437,((A0A2I2U9A5:0.0244526257,M3W5N0:0.0050980967)98.1:0.0469891141,(D2H8C2:0.0281119717,M3YNY6:0.0345565960)85.7:0.0374818507)94.7:0.0358023869)84.8:0.0158992643)82.5:0.0149871683)83.6:0.0524504966,G3T3C5:0.0742707332)99.9:0.2608678072,F6VQ01:0.3978178151)94.6:0.1140196516,F7AER8:0.3267336168)99.6:0.2372984841,((((((((((A0A091HEC8:0.1517819400,(A0A093EQ61:0.0794015403,A0A2I0TKJ1:0.0948292291)89.2:0.0146508830)76:0.0073552090,(A0A091KBN8:0.0998847869,(A0A1V4K447:0.0084923293,(A0A2I0M204:0.0000020932,A0A2I0M206:0.0000020932)94.6:0.0181759741)100:0.0983566572)11.7:0.0083416162)79:0.0077635017,(A0A093BKP1:0.1407849180,(A0A218V2I7:0.1136843221,U3JVU3:0.1040084426)99.3:0.0726254787)86.6:0.0156230067)69.7:0.0052441611,(A0A091T4C9:0.0626863080,A0A093F493:0.0510265067)84.3:0.0093571966)0:0.0006347627,A0A091PDC4:0.0712993143)99:0.0660332556,(((A0A226MS83:0.0964209112,F1NAR5:0.0429451034)49.6:0.0090851560,G1N0Z7:0.0280179929)99.1:0.0713234030,U3IV19:0.2359503246)91.6:0.0460073867)99.7:0.1176824404,A0A093JTA4:0.1168810315)100:0.1933804272,A0A1U8DRB1:0.2066035006)91:0.0384887707,(K7FX72:0.1431774966,M7CAZ4:0.0710534919)68.1:0.0492040532)95.3:0.1713299873,V8N7L2:1.0620780964)65.4:0.1010513272)97.4:0.1909454017,((A0A1L8HD88:0.0435854738,Q66IN0:0.1279275039)94.5:0.0916800636,(B3DM34:0.0000020932,F6SM07:0.0000020932)97.4:0.1045568977)100:0.6388964774)99.2:0.2937160285)93.3:0.1809118629,V9KPZ5:0.7461048719)99.5:0.4577251430)98.2:0.3143022427,(((((((A0A060WQ76:0.0766616019,A0A1S3RKU6:0.0533068022)99.3:0.1237403198,((((((((A0A087X5D4:0.0010576956,A0A0S7LB26:0.0669417921)98.3:0.0479770785,A0A096MGU4:0.0089777782)100:0.1194387663,((A0A146MIZ3:0.0043880531,(((A0A146RK29:0.0000020932,(A0A146XWB5:0.0000020932,A0A147ANZ9:0.0000020932)0:0.0000020932)0:0.0000020932,A0A146XYJ8:0.0000020932)0:0.0000020932,A0A146XWB4:0.0042846782)76.5:0.0041484504)98.4:0.0439212901,A0A146XWB6:0.0000027934)96.7:0.0609104300)97.9:0.0801171458,(A0A1A8L7R3:0.0000020932,A0A1A8UHW8:0.0042565811)100:0.1822615166)78.3:0.0553490340,H2ME64:0.2355119889)27.5:0.0357245275,I3J8M5:0.1470696006)91.4:0.0572659718,Q45TX4:0.1965809357)24.8:0.0422620996,H3CN11:0.2543011815)100:0.2497740673)99.5:0.1542044204,(A0A1L2I8K0:0.2045029049,(A0A2D0SZF1:0.2930943741,W5LQV1:0.1217280701)97.6:0.0945529902)99.3:0.1429311416)76.1:0.0771095905,A0A1W4Y2J1:0.2473770162)97.7:0.1823119934,W5MH36:0.3572412760)100:0.7039390694,(((((A0A091DRT5:0.1568572161,((((A0A2J8JKS4:0.0106763612,F6WRV2:0.1045714315)79.5:0.0152116971,(A0A2K5LMR9:0.1379240453,(A0A2K5VM66:0.0000020932,A0A2K5VM71:0.0000020932)71.9:0.0046123180)94.3:0.0221870398)95.8:0.0363604351,H0X7R3:0.1162337417)87.4:0.0306149304,((D2H8C1:0.0545608786,G9KN63:0.0200650054)96.1:0.0404305958,K9J2I9:0.0979554321)75.2:0.0191011364)75.5:0.0215684106)56.3:0.0195160215,A0A1A6HZG0:0.1606733873)94.7:0.0635617398,(F7E9Q2:0.1588742078,G3VZE9:0.0891221735)99.2:0.1192434760)99.9:0.2443769465,(((A0A091S0I2:0.0047155411,(A0A0Q3PJM6:0.0203721340,((A0A1V4K2J4:0.0083681917,A0A2I0M207:0.0084909905)97:0.0250776005,(((A0A218V1T6:0.0000029264,H0Z5S2:0.0043143353)100:0.0657887231,(A0A2I0TKG7:0.0000023349,A0A2I0TKG7_2:0.0000020932)93.9:0.0170703578)75.5:0.0044515853,((E1C7H6:0.0149343535,G1N131:0.0065738263)93.4:0.0258339373,U3IVG2:0.0263041974)99:0.0413805642)73.4:0.0049642005)95.6:0.0281116119)64.3:0.0135630231)99.8:0.1660111592,A0A151LY00:0.1655382497)98.1:0.1438424655,H9GLD3:0.4869545687)92.2:0.1057907820)97.6:0.1752415360,Q6GN71:0.4775507082)99.3:0.3856163007)99.9:0.6644873045,((A0A068JHY3:0.0362993590,O42453:0.1463911347)100:0.9871327435,((C0MNS2:0.0041888933,C0MNS1:0.0043156130)85.8:0.0447845359,S4RUQ3:0.0112379188)100:0.6851808636)99.8:0.4757216339)64.1:0.1680180390)99.8:0.4065901151,(A0A1W2WIF4:0.0453909174,H2Y178:0.0127691314)100:2.0419690039)85:0.1146595869)89.7:0.1148682817,((((A0A068EEQ3:0.4743852985,(A0A0M5I212:1.0192618906,A0A1V0QG15:0.6855332106)83.9:0.2499986098)100:2.4863265709,((A0A068EGT1:0.0960859106,Q70HA6:0.0543292393)23.5:0.1541344660,(A0A1V0QG19:0.2117944691,A0A1V0S7S1:0.3367470179)99.8:0.7770854086)100:2.3172123441)93.8:0.7915856970,((A0A2I6BQK6:0.0355070209,Q08FI2:0.1772904669)10.4:0.0046934528,(Q08F12:0.0000020932,Q08F12_2:0.0000020932)60.7:0.0036958483)99.9:1.8892987942)95.1:0.5306428714,(((((((((((A0A0F6N7D3:0.0247328468,(A0A0F6N8C7:0.0000020932,Q5IXK0:0.0000020218)0:0.0000020213)90.5:0.0082351244,((A0A0F6N8C4:0.0000020932,(Q3I7C8:0.0000020932,Q3T6T8:0.0000020932)0:0.0000020170)0:0.0000021667,Q3I7X6:0.0000020932)0:0.0000029476)84.8:0.0041154045,A0A0F6N8W7:0.0000021723)86.5:0.0082344998,(A0A0F6N9H3:0.0000020932,A0A0F6N9U3:0.0000020932)88.6:0.0082274917)95.4:0.0181976275,((A0ERK4:0.0000020932,(((B9U162:0.0150635079,P20531:0.0000020479)86.8:0.0100546308,H2DZE8:0.0041287509)0:0.0000024797,Q1M1W7:0.0179693005)83.2:0.0083017335)0:0.0000024514,L7QJP4:0.0041937139)85.3:0.0108819655)58:0.0151825913,I0AZQ0:0.0566258320)23.9:0.0073246062,(((((A0A1X9T895:0.0168222478,U5TA97:0.0168321354)30:0.0042051837,A0A290GNQ2:0.0225448477)87.4:0.0109065716,(((A0A212PN97:0.0000020932,U5TLN7:0.0000020932)0:0.0000020932,U5TBH4:0.0000020932)0:0.0000023741,(Q88991:0.0381202310,U5TNG8:0.0083798199)72.5:0.0041998905)92:0.0129692858)90.8:0.0132848270,A0A212Q4R4:0.0259060333)87.8:0.0106465074,(A0A212PV11:0.0083381902,U5TG18:0.0000020344)87.9:0.0135258468)89.5:0.0215857649)89.5:0.0352651521,A0A1S5WLC6:0.0000022411)99.9:0.4417465735,(A0A223FN45:0.3565594414,G3EI69:0.4843209997)99.9:0.4589816138)99.2:0.3877943029,((((A0A0K2YTK2:0.0343426292,A0A1X9T7P5:0.0226289302)81.5:0.0326252962,(A0A0K2YU95:0.0175211170,((G0XTQ0:0.0174413277,Q0NLL7:0.0668356155)89.6:0.0163913478,M9WEJ4:0.0465013400)51:0.0243527017)74.4:0.0315719066)100:0.3882178623,A0A1C9KBZ2:0.3126126441)99:0.3150093633,(A0A223FN22:0.0269986685,A0A223FNM2:0.0627685098)100:0.6245899398)96.7:0.2943890139)98.5:0.4364800117,(((K4J0T2:0.0046876882,D2WN93:0.0000020922)100:1.2225757100,(Q6TUM5:0.1876298008,Q9DHG4:0.1591720822)99.9:0.4594635819)85:0.1877773877,((Q008X9:0.0465249955,(Q8JTY7:0.0088634858,A0A1C9HHK2:0.0000022988)81.1:0.0290549444)100:0.8852158805,(Q08F15:0.0724051908,Q08FI5:0.0531976614)100:0.6010562374)76.6:0.1213490754)98.5:0.3743181303)78.1:0.2774339271)99.7:0.7718276763)87.3:0.1211594657)97.6:0.1386921046)92.6:0.0514293606,(((((((((((((((A0A024R944:0.0076383172,A0A2I3HE10:0.0082263931)66.1:0.0044108350,A0A096N0R9:0.4717408509)16:0.0131120372,A0A2K6SZM6:0.0535171109)95.9:0.0359923861,(((A0A061I5K9:0.0000020932,G3GZL3:0.0000020932)99:0.0635843076,A0A1S3F5G8:0.1234252158)93.7:0.0298158777,(A0A091DDY3:0.0093782858,G5ARS6:0.0396550447)99.8:0.0501678864)89.9:0.0193973631)21.3:0.0168319167,(((A0A212CQN3:0.0792470902,A0A2F0B7Q7:0.0500370721)82.3:0.0130561487,(Q7M364:0.0610368145,(S9YS49:0.0000020932,S9YS49_2:0.0039701658)98.5:0.0348729313)43.4:0.0067541411)92:0.0265459609,(G1MAY6:0.0414749437,(M3Y047:0.0000024570,U6DAX3:0.0121934191)100:0.1025144861)99.3:0.0577591106)75.9:0.0181088503)13.2:0.0122758096,(G1PHH1:0.0000020932,S7PDU4:0.0000020932)100:0.0671885847)11.7:0.0230409393,L5KZ20:0.0845514743)99.9:0.1253509687,(F6XR98:0.0995191495,(G3VYH9:0.0000020932,G3VYI0:0.0000020932)100:0.1053967094)98.7:0.0977917781)67.4:0.0545586913,F6QFN9:0.2759602822)79.7:0.0856017060,(((A0A0Q3PLB4:0.0220053090,((A0A1V4JZC0:0.0221357441,A0A2I0MED6:0.0053745987)81.4:0.0206974001,H0Z0W4:0.6565831982)59.5:0.0203146259)40.8:0.0171675661,(((A0A1L1S0N7:0.0000023730,Q91422:0.0038668485)95.5:0.0313072701,G3UNT4:0.0372032991)99.4:0.0630744520,R0KEI8:0.0418117154)92.2:0.0363450088)100:0.1799677486,(K7GDP1:0.0908934327,M7C271:0.0814917103)95.3:0.0914977227)99.2:0.1388489677)85.7:0.1045883480,((A0A1L8GG09:0.0745138320,A0A1L8GML7:0.0671350510)98.6:0.1221807452,G5E3U3:0.2596696237)99.1:0.1603247622)81.5:0.0577719559,((((A0A060WIC1:0.0789775174,A0A060WX26:0.0654370774)96.3:0.0839860316,((((A0A087XIE1:0.0444992014,A0A0S7HK41:0.0426247903)98.4:0.0851465113,(A0A146NJ65:0.0000020932,A0A146UWD6:0.0000020932)99.9:0.1135044609)99.8:0.1178105795,A0A2I4AHY9:0.1617416169)94.6:0.0582881912,((A0A0F8C5A6:0.0751753109,(H3CC24:0.0170164217,Q4T9E4:0.0438852168)100:0.4178488218)89.9:0.0278129896,I3JLQ7:0.1267402717)89.6:0.0522175938)99.9:0.1610054610)66.7:0.0929984810,A0A1W4XS93:0.3487373843)99.9:0.2183319875,(H3B8H4:0.3963763365,V9KEF0:0.6733791832)67.1:0.0816402512)79.2:0.0679668516)100:0.9796984450,((((((W4XMB1:0.0000020932,W4XMB1_2:0.0000020932)99.9:0.1435928299,W4YS44:0.1598281220)87.6:0.0391482576,W4Z7Z3:0.0903591478)31.7:0.0375941143,W4Y0X2:0.1814286055)91.7:0.0427521612,W4YQW5:0.1137301606)74.2:0.0360767350,W4YC99:0.0341743162)100:0.9740144367)72.2:0.1721149514,(((A0A1S3H6F9:0.6642517669,((A0A1S3I064:0.0000020944,A0A1S3I064_2:0.0126782357)87.7:0.0730969976,A0A1S3JHC1:0.2170764741)100:0.5111162015)100:0.5557837310,((((A0A1S3HDX7:0.0000020932,A0A1S3HDX7_2:0.0000020932)99.7:0.0918332849,A0A1S3HE12:0.1269863647)80.3:0.0613216717,A0A1S3HFI0:0.0832552829)100:0.8747786939,(((A0A1S3J9H4:0.0808372579,(A0A1S3KAC6:0.0000020932,A0A1S3KAC6_2:0.0000020932)99.7:0.0825767795)93.7:0.0545609771,A0A1S3KAC3:0.0894605321)98.4:0.1601711309,A0A1S3KAW0:0.1502081973)100:0.9633349130)18.9:0.1166536380)98.2:0.2722159877,(((A0A1S3J819:0.0986008176,((A0A1S3JVD7:0.0000020932,A0A1S3JW14:0.0000020932)0:0.0000020932,A0A1S3JW14_2:0.0000020932)75.6:0.0209135962)100:0.9411901379,(((A0A2G8JRV7:0.1405931396,(A0A2G8JYP0:0.0000020932,A0A2G8JYP0_2:0.0079607230)99.7:0.0596733067)0:0.0021202002,A0A2G8JYT4:0.0626691528)74.3:0.0138920727,A0A2G8JVU7:0.1600132266)100:0.8000232829)41.3:0.1318244035,((C3ZCF8:0.3579181025,Q05HE8:0.1677310314)99.6:0.1990454822,(Q6HA07:0.0213690461,Q25B54:0.0241435610)99.9:0.2369052250)100:0.5477370542)81.5:0.1026021499)9.7:0.0947321521)87.9:0.1182081114,(B6EU39:0.1201881248,(C3YTM5:0.0000020932,C3YTM5_2:0.0000020932)99.4:0.2239320202)100:1.1106556246)63.1:0.0672872684)83.9:0.0494297815,((((((((((((((A0A024QZT4:0.0493168466,(H9F3G4:0.0210959144,A0A2K6NYN2:0.0023424920)86.4:0.0332655582)99.9:0.1604176008,((((A0A1A6HP48:0.0000020932,A0A1A6HP48_2:0.0000020932)100:0.1479351314,A0A1U8BF17:0.2431470944)94:0.0659994037,(A0A1A6HQN4:0.0740973300,G3GWX8:0.0981252786)90.6:0.0417326235)100:0.2421657778,(A0A287D4V9:0.0760908547,I3M0K8:0.0756166470)100:0.2393899384)96.4:0.0905628297)83.8:0.0492698924,(A0A212D4X6:0.3547267825,S9XI49:0.1495978412)98.8:0.1141427617)75.1:0.0378199936,U6DKH9:0.1951612337)100:0.3052829311,(((((A0A091CNG6:0.0670559891,G5B5Z9:0.0741281033)99.9:0.1452823419,(A0A0G2K7H6:0.1262777008,A0A1A6GZY4:0.0668658703)99.9:0.1677526855)85:0.0433206903,L9LBY6:0.2677636447)68.3:0.0362764747,(S9XIU7:0.1191977606,W5P4X6:0.2893026904)92.2:0.0734424934)76.1:0.0183850027,((L5MB00:0.0041283816,L5MB00_2:0.0000024560)86.5:0.0116921594,S7MKW1:0.0049273481)99.8:0.0998276423)100:0.2925027007)85.2:0.0974139020,(((A0A1A6HNL1:0.1849623712,(A0A1U8BEW1:0.1483404438,(Q8VHQ0:0.0082479149,W4VSP4:0.0000025960)100:0.2982200857)65.1:0.0296265848)100:0.1422889534,B6V685:0.2536003014)96.9:0.0881088595,(((A0A1D5RAG3:0.0000020932,(A0A2K6CZZ1:0.0000020932,A0A2K5LI71:0.0081838122)0:0.0000025870)99.6:0.0848561862,A0A2K6SCI0:0.0809592859)99:0.0850172788,((A6QQ02:0.0810658037,L8HK66:0.2303603650)100:0.2229392604,G1LA32:0.1409800685)76.4:0.0323155515)28.2:0.0144604644)99.2:0.1465987392)30.4:0.0709468003,((F7G5W4:0.2294008647,(G3VBP2:0.0096340978,G3VBP2_2:0.0176754424)100:0.2942177277)100:1.0626882554,(G3VJ14:0.0463133858,G3VJ12:0.0147593429)100:0.6165292892)71.3:0.0602007559)99.4:0.2043152127,(A0A2G9RHZ5:0.1712150004,(F7EKH6:0.0000020932,F7EKH6_2:0.0000020932)100:0.2833896856)100:0.2452641390)61.1:0.0532997799,(A0A218UQ52:0.2134759019,(A0A226NIP0:0.0000029213,A0A226PX63:0.0000029094)99.9:0.1790426482)100:0.2620530872)100:0.1828119207,((((((((((A0A087X3K4:0.0184408226,M3ZVD5:0.0380148813)97.8:0.0522825124,(((A0A146MY84:0.0000020932,A0A146NMH1:0.0000020932)0:0.0000022270,A0A146NMH1_2:0.0081981849)77.9:0.0070797438,A0A146W3J9:0.0139463775)99.7:0.1201879277)100:0.1282200640,A0A1A8IP88:0.1645402368)25.7:0.0418790548,H2MB07:0.2014528831)90.8:0.0618345134,H2SWJ0:0.1322945313)95.4:0.0879581237,A0A1S3PAL3:0.2168186156)96.8:0.1351480896,(A8E4T6:0.1826679879,Q5RIK7:0.2065908267)100:0.4251814543)100:0.3206925096,(((((A0A093FDM2:0.0670204736,A0A1V4JWN7:0.0441574426)80.3:0.0187358014,A0A226NJ17:0.1563903312)100:0.1397492585,(A0A151NFA0:0.0000020932,A0A151NFA0_2:0.0000020932)100:0.2749555258)93:0.0800745874,(A0A2D4M4M6:0.0395246381,(V8P0N6:0.0000020932,V8P0N6_2:0.0040252348)99.8:0.1151051893)100:0.4132846028)84.6:0.0655190812,((A0A2K5SGG3:0.0712694592,(A0A2K5TTB9:0.0743654902,A0A2K6BQN1:0.0089889873)99.1:0.0593274388)98.8:0.0732449434,(((L5JRG4:0.1033434805,((L5MBT3:0.0180021120,S7PGJ5:0.0217923425)75.7:0.0085237301,S7MYS5:0.0861815454)100:0.1011567546)89.9:0.0397700313,M3WA16:0.1904002090)0:0.0168625561,S9XC01:0.2423918375)88:0.0375446172)100:0.2787609688)99.6:0.2005437467)96.1:0.1446909811,(((((A0A0S7FVR2:0.2778098162,((A0A146XXT0:0.0000020932,A0A146XXT0_2:0.0078769764)75.6:0.0038506075,A0A146XZY1:0.0039797529)100:0.3626514712)36.9:0.0343542435,((I3JZB1:0.0222172072,I3JZB1_2:0.0000021967)96.1:0.0179461767,I3JZB2:0.0000024912)100:0.5929660085)62.7:0.0752609997,(((H2LKS3:0.0000020932,H2LKS3_2:0.0000020932)0:0.0000020932,H2LKS6:0.0000020932)73.6:0.0044203365,H2LKS8:0.0086806668)100:0.4350050878)99.1:0.1850311140,((((((A0A0S7FVT8:0.0000029045,(A0A0S7G0Y3:0.0171669385,A0A0S7G2U0:0.0000020672)100:0.0389450100)0:0.0000025268,A0A0S7G4L9:0.0171407896)99.7:0.0814558816,M3ZDH5:0.1079729729)99.1:0.0847751820,((A0A146R5N6:0.0000020230,A0A146XY68:0.0104264666)82.6:0.0070763822,(A0A147APQ0:0.0000020932,A0A147APQ0_2:0.0033830611)0:0.0000027311)100:0.1814270291)98.1:0.1003849314,A0A1A8B5T1:0.2008350906)98.5:0.1383534283,((H2S3T9:0.0250370169,((H2TG59:0.1517106318,((H2TG62:0.0691385018,H2TG65:0.0000029246)91.7:0.0569945004,H2TG64:0.0711773540)97.4:0.0868547073)98.2:0.1231118998,H2TG61:0.2489192000)100:0.2929966139)36.2:0.0269466153,H2V9I8:0.0438715596)100:0.2783787123)81.4:0.1047581194)97.8:0.1696195104,(E7EXC4:0.0591552197,Q6P2U6:0.1521310678)100:0.3911334839)99.9:0.2556687358)75.2:0.0760884698,(((((((((A0A091D0H5:0.0163624810,G5BH00:0.0283011526)87.9:0.0181900099,A0A286X9H9:0.1207785351)93.8:0.0228896169,A0A1S2ZTA4:0.0989088410)76.8:0.0083738094,(((((A0A212C748:0.0201046037,L8HPG3:0.0176500597)97.8:0.0358199023,S9X5F1:0.0404695866)93.2:0.0251558038,E2REC1:0.0355119694)85.4:0.0151155805,(A0A2K5C970:0.0145250103,A0A2K5P004:0.1915246062)99.3:0.0562784290)62.4:0.0045712850,G1TCD0:0.0640157181)41.1:0.0068475478)87.5:0.0202468332,A0A1A6GIV5:0.0646717816)84:0.0519900720,G3X0L4:0.3360299176)100:0.2801312129,(((A0A091S8B1:0.0000020932,A0A0Q3X7F0:0.0185091009)74.6:0.0193510757,((((A0A226PYM8:0.2564351052,U3INS9:0.2361501053)99.9:0.2201669119,E1BTE2:0.0000022138)92:0.0298646611,A0A2I0UCZ0:0.0248850371)88.5:0.0136083270,(H0YV05:0.0090170329,U3KEX6:0.0241884057)97.2:0.0248531942)25.1:0.0027373365)100:0.1844598700,(A0A2D4KQD4:0.1224583090,H9GPF6:0.3172544104)99.1:0.1273214187)99.5:0.1621449197)98.9:0.2639700939,(A0A1L8FXR7:0.0750017479,(Q6GLQ1:0.0000020932,A0A1L8FS92:0.0000020932)96.8:0.0604501394)100:0.4415558595)100:0.5946447772,V9L3B5:0.6172740434)94.8:0.1850486015)33.9:0.0315570799)96:0.1172541683,((((((A0A091CLG4:0.2731744749,(((A0A212C6J3:0.1069150194,A0A212C6R3:0.0954004145)97.2:0.0744048856,((A0A287AND4:0.0000020932,F1SMW7:0.0000025329)99.8:0.1295975726,A0A2F0B7K9:0.2631995114)49.2:0.0147714829)97.7:0.0524007355,((A0A2I2V2C5:0.1226228210,D2HUT0:0.1415410813)99.1:0.0760671550,(L5KIF4:0.1861589093,L5MAU4:0.1661424483)97.1:0.0566915447)14:0.0213734709)43.4:0.0254184446)61.7:0.0302522951,(A0A2I3RHP6:0.0450548555,A0A2K5CDV1:0.0293088728)98.7:0.0874528544)13.6:0.0319327782,A5HC63:0.1004348610)100:0.2512709855,((F7CGR3:0.0000020932,F7CGR3_2:0.0000020932)100:0.2143419294,G3X255:0.1443048323)94.7:0.1216726228)100:0.5148326190,(((A0A0Q3TTD6:0.0946203433,A0A1V4JWH5:0.0786187957)76.3:0.0154939409,A0A2I0UCT7:0.0740137211)100:0.3196629123,(A0A151NFP0:0.1835304096,M7C7U0:0.2239100406)96.2:0.1151636604)99.7:0.2496854727)38:0.0972944765,(((((A0A091MST7:0.1276790568,(A0A093HJX7:0.2717593057,A0A093HV46:0.0568553068)36.1:0.0279465679)71.7:0.0280634345,(G1MYV1:0.1925588160,R0JNI0:0.1506987961)99.3:0.1083882469)85.2:0.0735800601,A0A091W2G4:0.1843282557)100:0.3671861264,(A0A1L1RT19:0.2526387126,A0A1V4JWG3:0.0749589754)100:0.2387271530)99.8:0.2971837288,((A0A250YGF1:0.1490681027,(A0A287APV0:0.1513719746,(F6VP61:0.1548361332,M3YYS7:0.1387619825)77.5:0.0213776925)54.5:0.0237398149)66.7:0.0160498755,S9WA76:0.0848148577)100:0.5826642826)91.4:0.1416634503)92.8:0.1185020580)97.9:0.1444350563,((((((((((A0A091CXH3:0.0745198600,G5BH02:0.1825059841)100:0.2456601714,G1SLZ4:0.1566851189)53.3:0.0459912950,(A0A1S3FEF7:0.2700491931,D3ZKA0:0.2470943986)99.3:0.1153526509)61.4:0.0296158939,(A0A2K5VPU1:0.0260309510,H2QEN3:0.0315375694)99.8:0.0898306328)90.9:0.0313167229,(A0A2I2V305:0.1903718649,E2R066:0.1417464554)99.8:0.1048579827)4.9:0.0122933822,((E1BIP8:0.0449104026,L8HR37:0.0000021768)85.3:0.0208957414,W5P964:0.0662235868)100:0.3357503707)67.5:0.0143622703,G1P8R5:0.2758096459)86.2:0.0291330110,F7AWT6:0.1076484241)100:0.4434832528,(((((A0A091D2R0:0.3915777153,((A0A091DNV6:0.3345418267,G5BH04:0.0826597114)99.9:0.1802479035,H0W3W6:0.3054947985)35.5:0.0431539298)98.8:0.1284117650,((A0A1A6HHA6:0.1645994609,A0A1U8CMK3:0.1921229506)91.6:0.0490313852,((G3X9V8:0.0610061316,A2RSF9:0.2457145408)95.9:0.0885533681,Q6IE44:0.2973829737)89.4:0.0577410039)100:0.2819018609)93:0.0907479148,(((A0A287AAT5:0.3179517299,S9WFE9:0.9282454318)70.8:0.0605924665,((A6QPZ4:0.0664696682,L8HTU9:0.0121556840)70.4:0.0571005818,W5P9U5:0.2694819557)99.7:0.2103049619)19.5:0.0508961687,G1PX37:0.4240651583)81.5:0.0894826895)92.9:0.0719862693,(C3PT32:0.5347016859,H0X9C8:0.6492058461)95.1:0.1243111892)44.6:0.0261560201,(((A0A2J8ND58:0.0108527865,(H0Y5H9:0.0000020932,Q9BYF7:0.0000020932)97.6:0.0279333365)98.7:0.0377908853,(G1RC58:0.0811736321,H2NWI1:0.0829071257)87.4:0.0245894131)69.4:0.0056273925,((A0A2K5VMV4:0.0700708888,(A0A2K6KQK7:0.0000020945,A0A2K6KQL9:0.0089371770)99.1:0.0766466040)23.8:0.0206523846,(A0A2K6V5B7:0.0873559555,F7I645:0.0754803411)99.9:0.1204984450)61.1:0.0368216045)100:0.2208053593)97.7:0.1632573778)100:0.3222824714,(((((((((((A0A091FJ42:0.1723295976,A0A091TWJ7:0.0785325484)77.1:0.0280022300,A0A093F528:0.0733924221)98.3:0.1006985449,A0A218UP19:0.1596552665)50.3:0.0274371418,(A0A1V4JWI2:0.0817046587,A0A2I0MW30:0.0833776274)99.9:0.1513802621)99.5:0.1031458359,R0L887:0.2548852664)38.3:0.0446442018,(A0A226PYM0:0.1084646137,E1BTF2:0.1324242521)93:0.0676634386)100:0.4108917215,(A0A2D4JJV3:0.0237836754,V8NU09:0.2010271826)100:0.7314191588)99.6:0.2734920680,((A0A1L8FXT2:0.1939167711,F6W2F7:0.2007601243)99.8:0.3310423755,((A0A2G9S5Y3:0.0023543080,A0A2G9S645:0.0000020932)0:0.0000024878,A0A2G9S645_2:0.0108520983)100:0.6875656938)100:0.4568197850)90.1:0.1194194776,((((A0A0D9S025:0.0175808758,(A0A2K5VRK4:0.0000024296,A0A2K5VRP9:0.0000021158)97.1:0.0259484864)100:0.1106143072,(((((A0A1A6GWG6:0.0961328194,A0A1U7R835:0.0959759674)97.1:0.0558044692,D3ZPF9:0.1623520202)100:0.1397080314,A0A1S3FDN1:0.1802268783)97.9:0.0741214947,L9L9D0:0.1952348800)86.8:0.0178591038,(((((A0A212C6I3:0.0366334844,E1BDF5:0.0674802238)72.2:0.0058713196,W5P8Y8:0.0658972945)100:0.1317477880,S9YEQ8:0.1562282085)46:0.0485938915,(B2KI27:0.1463105682,((G1PJ51:0.0353098443,(L5MAU2:0.0480577355,(S7NLU2:0.0000020932,S7NLU2_2:0.0035916029)91.6:0.0161596688)26.5:0.0150722335)100:0.1425246865,L5KK02:0.1275147585)71.4:0.0221601953)97.3:0.0644895931)72.4:0.0123177065,M3YYL4:0.1435658104)94.6:0.0367443081)83.8:0.0178051064)88.3:0.0580414717,G3SLX2:0.1871240211)99.5:0.2220214998,(F7DM10:0.1991417210,G3X0Y6:0.1993705049)99.6:0.2243325464)100:0.6510306235)57.6:0.0755856939,((((((A0A091UX33:0.0568201096,U3KEY9:0.1897815010)53.1:0.0264889640,A0A2I0MXI8:0.0408721783)100:0.4427704813,((A0A1V4JWM0:0.0000027655,A0A1V4JWM0_2:0.0036620176)95.3:0.0480714558,A0A2I0MW21:0.0512604883)100:0.5253895175)88.7:0.0693992647,(A0A151NFI2:0.0040236865,A0A151NFI4:0.0043757717)100:0.5689548136)0.5:0.0164269105,((A0A1U7SVE6:0.0000021029,A0A1U7SVE6_2:0.0000020932)100:0.3372549829,(A0A1U8DNM8:0.2027942781,(A0A1U8DR37:0.0000020932,A0A1U8DR37_2:0.0000020932)95.6:0.0694785669)99.2:0.1721666781)99.4:0.1839045966)99.7:0.1868642294,(((((A0A0Q3PS33:0.1708912752,(A0A226NI85:0.0438586443,R9TNA6:0.1179987559)100:0.1744281409)96.6:0.0958123895,(((((A0A1R7T3L5:0.0000020932,R7VQC2:0.0790824278)90.2:0.0216816304,A0A1V4JWE8:0.0251967270)100:0.2206220053,(A0A218UPK0:0.0000020452,A0A218UPK0_2:0.0250038530)100:0.2663792615)82.4:0.0613531218,A0A2I0UCT9:0.1256937960)93.8:0.0663642119,A0A226NIP0_2:0.3503997358)82.8:0.0854588147)87.2:0.0829198308,((((A0A1Q9WIS6:0.0000022484,A0A2H4Y889:0.0036910922)97.8:0.0549671193,P19104:0.1068933296)99.8:0.1268552719,R0LBJ2:0.2591673635)92.8:0.0882742193,A0A218UPS8:0.3542323382)100:0.2962865201)100:0.3032512460,((A0A151MNV3:0.0000020932,A0A151MNW5:0.0000020932)0:0.0000028410,A0A151MNW5_2:0.0037029827)100:0.4308632038)100:0.3398732100,((((A0A1S2ZT78:0.2826360287,(A0A1U7QV00:0.1812232722,Q9CQV3:0.1067543767)100:0.3374587727)91.9:0.0641482298,(((A0A2J8W3N7:0.0651030398,G7PWX7:0.0192544108)91.4:0.0289796970,(A0A2K6U2W4:0.0045736084,F7H852:0.0358688196)98.5:0.0393278522)98.9:0.0684408706,M3YYS1:0.1562527595)74.6:0.0258314344)82.7:0.0350067420,(L5MA52:0.0333949369,S7MK65:0.0193949779)98.5:0.1069070990)100:0.5802909624,((((((((A0A212C7G8:0.0332001141,W5PAA6:0.0965178358)99.4:0.0860792043,E2R082:0.1051516968)79.1:0.0376663461,G5BH06:0.3818064612)16:0.0108056315,((A0A2K6LZ70:0.0395896906,F6TWV3:0.0087899504)67.6:0.0158823458,H2NWI4:0.0570828100)100:0.1592135295)61.1:0.0173981675,((G1PX40:0.0208492150,L5MB44:0.0260949607)100:0.1926644368,L5KHQ2:0.2215117553)98.5:0.0776825358)55.1:0.0396735655,(L9L815:0.0041235762,L9L815_2:0.0000077690)99.9:0.1393619874)97.5:0.1853824518,G3X1R0:0.3522085742)100:0.7510884079,(((A0A287BF75:0.0000024756,A0A287BS51:0.0086659627)100:0.1754210015,F7C0V8:0.1509021504)45:0.0515393345,L5KK05:0.2353776280)100:0.8317185074)80.1:0.1379174208)77.7:0.0905184564)94.1:0.0843818071)86.8:0.0446657530)80.9:0.0726502400,(M7BLP6:0.6701719529,((V8N7I6:0.0000023046,V8N7I6_2:0.0000020932)99.9:0.4192485350,V8NSU5:0.4935030111)100:0.8989948185)95.9:0.2143921697)27.1:0.0703156058)95.3:0.0981536221)79.7:0.1311197087,((A0A1L8FSA2:0.0000020932,A0A1L8FSA2_2:0.0000020932)99.7:0.4410843899,A0A2G9SBS8:0.8506045816)100:0.7254954159)98.8:0.2706648545,((((A0A0B7BRR7:0.0000020932,A0A0B7BSG0:0.0000020932)0:0.0000021696,A0A0B7BSG0_2:0.0083285447)97.9:0.0746262051,(A0A0B7BU60:0.0000028187,A0A0B7BUT6:0.0000022229)0:0.0035628033)100:1.0672686059,((A0A1W0WXG7:0.2156046393,((A0A1W0WXI4:0.0000026492,A0A1W0WXL1:0.1074952338)93.5:0.0498965089,A0A1W0WXI4_2:0.0512527245)99.2:0.1919146555)94.6:0.2222110795,A0A1W0WXH4:0.4958974309)100:0.8782265561)90:0.2317126289)95.1:0.1984119265)99.5:0.1979887519,(((A0A0F9IC74:0.0026915181,A0A0F9IC74_2:0.0171437492)100:1.7572951455,((A0A1H8AL45:0.1188664787,(A0A1V5DRG5:0.0000020932,A0A1V5DRG5_2:0.0089164468)99.3:0.1052833630)17.2:0.0650836466,A0A1V4XQ60:0.2654241857)100:1.0694917768)85.4:0.1377180657,((((((A0A1E7H945:0.5590073145,(A0A1F9NJS6:0.0000020932,A0A1F9NJS6_2:0.0042513871)100:0.5404440586)96.2:0.1890847557,(A0A2D8VC25:0.0983147168,(A0A2E9RRA1:0.0000020932,A0A2E9RRA1_2:0.0040655949)95.6:0.0770364740)100:0.7374912073)59.1:0.0943379725,(A0A1V4R014:0.7047180108,(X1CFH2:0.0050756918,X1CFH2_2:0.0000021405)100:0.5483987676)65.1:0.1814610626)66:0.0795902621,((A0A1F8TSA0:0.0000020932,A0A1F8TSA0_2:0.0000020932)100:0.8095579559,((A0A1J1L595:0.1432933148,(A0A1J1LLL4:0.0000020932,A0A1J1LLL4_2:0.0000020932)100:0.3174284118)100:0.6734179202,(A7BYH7:0.0000027774,A7BYH7_2:0.0000020932)100:0.6073275691)55.9:0.1064737711)63:0.0613015736)96.8:0.1365339455,((A0A1F3VFT1:0.0040425132,A0A1F3VFT1_2:0.0000025007)100:0.9497038164,(((A0A1Q3GVL9:0.0000020932,A0A1Q3GVL9_2:0.0000020932)99.9:0.2289330688,A0A1Q3GVM0:0.2959438462)99:0.2635066413,A1ZEB9:0.3811804561)100:0.6566499817)46.1:0.1584504427)77.1:0.0708301316,(A0A2H0XYK6:0.0000025357,A0A2H0XYK6_2:0.0000021127)100:1.3820763148)50.4:0.0428261802)95:0.1073887952)90.6:0.0758052201,((((A0A073J4H5:0.5934960879,A0A1Y4GGU8:0.5326428417)54.8:0.0633446960,(G9PYX8:0.1054381011,A0A1B2I6L5:0.0970071008)99.7:0.2234616956)99:0.3066331022,A0A2N1QTE5:0.8533429083)100:0.7456638649,((((((((((((A0A098EA57:0.4293950965,(A0A2I0QGI9:0.0171918451,(A0A2I0QQ26:0.0000020051,A0A2I0QQ26_2:0.0042403774)77:0.0192293641)99.9:0.2125662964)63.5:0.0559771730,(A0A1W9MNT6:0.2225863779,A0A2G9NSH5:0.4778102129)99.7:0.2689229074)99.5:0.2049756674,(A0A1D2RCG2:0.3479681836,A0A2I0QIC2:0.2659375269)72.6:0.0512108768)93.9:0.0847856779,X0ZXE3:0.3502816092)92.1:0.1035000410,A0A151EEQ0:0.5772174491)31.9:0.0120777267,(A0A0U9I9N2:0.0565607796,(E4TH65:0.0000020932,E4TH65_2:0.0000020932)90:0.0378794371)100:0.8989945209)85:0.0692452920,(A0A1Q7NM30:0.4525692245,A0A1V5TL06:0.3919863529)100:0.3360279601)93.5:0.1036699240,((((A0A0N8W6R4:0.3936730245,A0A1V5IJP8:0.4094944281)94.5:0.0914984334,((A0A0Q1FK46:0.3741257779,A0A1V4U5J1:0.5017174346)91.9:0.0848051430,(A0A0W8FJH6:0.2619310945,((A0A0X3BIL6:0.2163251053,A0A2I0NMH3:0.2984553934)50.6:0.0760371936,((A0A101GR32:0.0077242367,A0A101IVS9:0.0447616568)100:0.1677072001,(A0A1G8ZDP2:0.1559511343,A0A1M4ML26:0.1859845800)99.6:0.1150233664)92.6:0.0752275696)97.7:0.1318781460)100:0.2293143791)62.9:0.0658672860)89.7:0.0709968473,((E1RK56:0.1631194748,E1RK57:0.1124478577)99.6:0.1908484350,H1Z2V9:0.4369410251)100:0.2632645530)83.2:0.0686210983,A0A1V5AB68:0.5583165963)100:0.3146649751)95.7:0.1244187962,(A0A2H9LQJ9:0.0000025188,A0A2H9LQJ9_2:0.0000020128)100:0.8187350440)92.9:0.1651453825,((((((A0A099T0Q1:0.1727227086,Q12V94:0.1432590044)98.9:0.1466623537,A0A1I4P0U2:0.3481258574)97.5:0.1577930793,((A0A139CRG5:0.0000020932,A0A139CRG5_2:0.0000020932)100:0.5578528074,A0A1X7N8Z5:0.1993967555)76.6:0.1875525216)99.9:0.2667683795,(A0A1I4QSN4:0.1249248999,(W9DQC4:0.0000028189,W9DQC4_2:0.0039445064)99.4:0.1104964556)100:0.2973768907)92.5:0.1554467293,((((A0A0E3PYK3:0.0461557373,(M1Q6U3:0.0041456162,A0A0F8HN82:0.0046735529)95.5:0.0417259043)100:0.1993933275,((A0A0E3SE23:0.2111725467,A0A0F8QLL0:0.0838180150)0:0.0429410751,A0A0F8D4N2:0.0832188912)95.6:0.0798429168)83.8:0.0542918368,(A0A0E3RCQ5:0.3478996754,A0A0F8SB41:0.1334196750)74.7:0.0407577438)95.5:0.0915307442,Q8TMP0:0.3755949856)99.4:0.2769606153)100:0.6135145475,(((((A0A0M3V8G7:0.0695521753,A0A197F4T1:0.0700653679)40.6:0.0229838989,A0A1Q8DV26:0.0796125450)99.6:0.1311630238,A0A2I0GLK7:0.2018507163)50.2:0.0646576065,A0A197F4D5:0.3762598451)64.1:0.1098755829,(A0A0M4T0X5:0.1853467023,A0A1R4GQH8:0.2073071190)99.5:0.2833610939)100:0.9834374893)94.2:0.1945523944)63.6:0.1096301385,(((A0A0X1KQT0:0.0000024558,A0A0X1KQT0_2:0.0000022938)100:0.8418468002,((A0A1R1MKN5:0.0000020932,A0A1R1MKN5_2:0.0000020932)99.8:0.6654915486,A0A238YXT4:0.8320299539)99.9:1.0332905824)14.3:0.1954885085,((((A0A1F9RFS0:0.3255129093,A0A1F9SLG1:0.2687390085)98.7:0.1946286769,((A0A1F9UXD8:0.1820422788,A0A2M6Y6Y2:0.1765827767)98.7:0.1417423054,(A0A1F9WER0:0.0000020932,A0A1F9WE99:0.0000020932)100:0.3842184594)98.6:0.1590363534)99.3:0.2042440618,A0A1F9TTG8:0.4337812735)24.6:0.1330967425,(A0A1F9VVG0:0.0000020944,A0A1F9VVG0_2:0.0043789972)99.6:0.2743376030)100:0.9188642683)94.3:0.2153161862)89.7:0.0836902072,((A0A218P6A9:0.4065256949,((H3ZLU8:0.0000026988,H3ZLU8_2:0.0043227896)99.7:0.1779535041,Q5JJ64:0.2401263588)11.7:0.1081376388)100:0.7857817300,((((A0A257A5P4:0.5384864855,(B5ICM5:0.0404631089,B5IAX0:0.0526966245)100:0.6886593711)95.9:0.2256736332,B5IEP5:0.5449527231)99.8:0.3878614918,(A0A257A647:0.7524695158,L0HLP6:0.5762699492)97.6:0.2718641442)97.9:0.3339917157,((A0RV03:0.2745489707,A0RY08:0.3181290198)97.6:0.2288147675,(A0RY82:0.2934817793,A0RWY5:0.2416219648)97.4:0.2135653686)100:1.4444606378)29.6:0.1293790620)97:0.1960093513)20:0.0652647564)88:0.1012149960)90.2:0.1063612768,((A0A0W0TMA7:0.5938038184,(A0A0W0VYG3:0.0000020932,A0A0W0VYG3_2:0.0000020944)99.9:0.6261497910)99.5:0.6035476359,(A0A1W2WJJ9:0.0000020328,A0A1W2WJJ9_2:0.0040659068)100:2.5551220806)99.4:0.4715525510)92:0.1390553211,((((((A0A017T6F4:0.0000023914,A0A017T6F4_2:0.0082835879)99.9:0.2776159972,A0A0K1ECH9:0.3339340958)99.7:0.4219677686,((A0A1M3MW51:0.0000020932,A0A1M3MW51_2:0.0000020932)100:0.3325286531,A0A1M3NBL6:0.3703166510)100:0.4908671229)99.9:0.4123632910,(((A0A150PCI1:0.1273850923,A0A150RY46:0.0768011696)80.7:0.0281095333,((A0A150PQZ3:0.0000020932,((A0A150TKM7:0.0000023833,A0A150TKM7_2:0.0000024478)94:0.0043897854,S4XW60:0.0000020984)0:0.0000020911)78.3:0.0045587784,A0A150TAN6:0.0043968997)100:0.1116814822)62.2:0.0767590052,A0A2L0ERG3:0.2151709512)100:0.6010610333)56.3:0.1201930891,(A0A1Q7Z6A9:0.0000020933,A0A1Q7Z6A9_2:0.0000020932)100:1.5408626980)95.4:0.2085295109,(((A0A1F6CRM8:0.0000020932,A0A1F6CRM8_2:0.0000020932)100:0.7926207580,A0A2E0AWM7:0.6315860794)100:0.5576634627,(A0A2D6PXJ9:0.8829986180,(A0A2D6PZI4:0.0000025288,A0A2D6PZI4_2:0.0087300960)99.7:0.5053636740)100:0.8924926220)59.1:0.0711870151)74.1:0.0742637839)89.2:0.1038854169,((A0A1N6W4M1:0.0000023937,A0A1N6W4M1_2:0.0000026606)41.3:0.0160588226,A0A257UZ55:0.0000021349)100:1.9008700537)0:0.0000026491,((((((((((((((((((((A0A022Q9K3:0.3399181899,(A0A022QFR1:0.3777559479,A0A022QZ95:0.6365575450)86.6:0.0610470449)62.1:0.0486546812,(A0A022Q9L3:0.2744555358,A0A022QCK1:0.4655125752)75.5:0.0929259879)97.8:0.1359399655,A0A022RTU5:0.5154685098)98.7:0.1702429703,(((((((A0A078H0C0:0.3861042293,(A0A078H1P3:0.0359181199,A0A0D3BRR9:0.0728877471)100:0.2409654809)98.8:0.1236275093,(R0HCP2:0.2145870696,R0G1V1:0.1375717709)85.8:0.0517046001)74.2:0.0477853653,((A0A178VMB2:0.1547970437,A0A178VXL9:0.1306128916)70.8:0.0718964931,O82283:0.2543893246)94.8:0.0609851381)89.9:0.0540433010,A0A1J3H8L8:0.2042027689)100:0.5191392802,(((((A0A078H590:0.0176192937,(A0A0D2ZVV0:0.0000023784,A0A0D3B3X7:0.0000020932)83.6:0.0125720676)98.8:0.0977151646,M4EK36:0.0617980071)100:0.2557546884,((A0A078JNH7:0.0599549985,A0A0D3EFX1:0.4674940940)100:0.3053125411,V4LSK6:0.2415880369)49.9:0.0666443419)99.3:0.1500570270,(((((A0A078HK16:0.0241151020,M4EG54:0.0000024209)95.8:0.0659892626,A0A078J0X0:0.1569804718)100:0.2187491403,V4L7S1:0.3649776783)79.3:0.0727794943,((((A0A178WES9:0.0034926868,(Q9SH53:0.0000020932,Q9SH53_2:0.0000020944)75.8:0.0051330941)99.9:0.1255410788,R0HY86:0.1701472695)92.9:0.0411907571,R0FHU7:0.2262246203)99.6:0.1095228614,(((D7L1U0:0.1190585393,Q9ZQR6:0.1790197601)67.2:0.0408629253,R0G9N0:0.2199322411)99.8:0.1332324921,R0IDW1:0.2620590640)72.9:0.0234855040)94.2:0.0564455135)0:0.0225086862,((D7KUT6:0.1612379887,(F4HX48:0.0000020932,O04582:0.0000020932)100:0.1837299218)99.1:0.1014526241,(R0ESQ0:0.1694762283,R0GFZ2:0.2040226571)99.1:0.1137740438)99.2:0.1154781761)97.9:0.1092479630)95.3:0.0968433096,(((((A0A087HD29:0.2893675505,M4E6R2:0.1711578119)57.8:0.0356142519,(A0A178W605:0.1649067821,((A0A178WBW4:0.0188816335,O80810:0.0774909407)100:0.2048780933,R0GFB4:0.2484860853)71.6:0.0525588091)73.2:0.0536091911)99.9:0.2273658203,(A0A1J3D8G0:0.1171618912,M4EFW3:0.2599341810)100:0.2865244333)90.8:0.0984667651,((A0A0D3AA99:0.4096184325,A0A0D3CEB0:0.2055074968)99.3:0.1957336706,(A0A0D3E4D7:0.1289840525,A0A0D3E4D8:0.2639390300)100:0.4815076721)88.8:0.0887427771)92.1:0.0638309894,(A0A178W2M9:0.2952297342,R0I5W8:0.2466345105)99.9:0.2413429725)40.4:0.0582516217)100:0.3529065175)93.8:0.1383084490,((A0A178VIP4:0.3189749010,(O48706:0.2306307484,Q9SIR9:0.1783380316)61:0.0412293737)33.3:0.0355250565,(A0A1J3JA59:0.0070468398,A0A1J3G6X5:0.0081767557)100:0.2095536100)100:0.3716710008)93.5:0.1046784163,A0A1P8API2:0.3684724174)98.8:0.1582538087)84.7:0.0687935989,((A0A0V0I360:0.0964348917,A0A1J6IS77:0.5563043108)97.6:0.1110107838,((((A0A1J6IGA4:0.0443613571,A0A1U7UWN7:0.0515701457)91.3:0.0336909723,((A0A1U8GJJ3:0.1023220940,A0A1U8GKU2:0.0634401390)95.5:0.0357422351,M1AUC9:0.0637239070)90.2:0.0307094203)99.9:0.1564236376,(A0A2G2X0W9:0.1117589508,A0A2G2X0Y4:0.3633718737)92.7:0.1336721438)94.5:0.0904535396,(A0A1J6IZA1:0.3034571705,(((A0A1S3YK88:0.0000020748,A0A1S3YKM4:0.0000022847)100:0.2590157313,(((A0A2G2WRE1:0.0866666698,A0A2G3A1I4:0.0546925186)90.9:0.0351828211,A0A2G3A1J9:0.0772947124)75.6:0.0310686267,(A0A2G2WRH0:0.0416938044,(A0A2G3A1N0:0.0174524051,A0A2G3AW96:0.0104940920)79.6:0.0410526530)99.7:0.1681583926)99.2:0.1449814394)89.7:0.0855510043,A0A1S4DIE2:0.2406961030)93.1:0.0875592386)99.9:0.2051075787)99.9:0.1703954791)93.1:0.0724464418)94.9:0.0596449944,((((A0A059BJ10:0.2784514996,A0A059BKH6:0.1138605392)98.8:0.1169095775,A0A2I0J4B0:0.5808987502)91.5:0.0558814205,A0A1Q3CTZ6:0.2843227994)22.8:0.0357725649,(((A0A067H9R0:0.0000022652,(A0A2H5NGX7:0.0305810459,((A0A2H5Q892:0.0351322299,A0A2H5Q8J8:0.0014394709)77.6:0.0149172988,V4TWE6:0.0071471381)100:0.4975106415)84.4:0.0245165568)99.9:0.1703256203,(A0A2G5E9W5:0.3124068821,F6H1E8:0.1769328078)95.8:0.0708428934)56.7:0.0199233399,A0A2N9IVA4:0.3020831196)39.9:0.0309913001)74.7:0.0546091000)67.7:0.0304936720,(A0A103XYS6:0.1667113269,(((A0A251SVC7:0.3501965329,(A0A251SX70:0.3025350445,A0A251VG51:0.3246466729)96.9:0.0972604063)40.8:0.0280353021,(((A0A251UPK8:0.0235700048,A0A251UPL3:0.0256136536)99.9:0.1367712688,(A0A251UQY4:0.0559121436,A0A251UT36:0.0747703806)99.2:0.1011057552)99.8:0.1382940055,A0A251URV5:0.2217871041)100:0.2201690055)52.2:0.0629618938,A0A251VFD8:0.4895666294)99.8:0.1500125984)100:0.1959896217)74.5:0.0317784113,(((((((A0A072TYJ8:0.2300554753,A0A072UMV3:0.2800629001)99.6:0.1636952821,(A0A072VCB8:0.4449159354,G7IXX4:0.2582019702)95.9:0.0862954837)34.5:0.0305568768,A0A1S2Z237:0.6692868127)62.8:0.0356052405,(A0A2K3N879:0.3585988479,(G7IVY4:0.4377108210,G7J5S5:0.3497457623)67.1:0.0652656346)95:0.0915685742)61.1:0.0431924944,((A0A2K3M7D6:0.5365658722,(A0A2K3MMT8:0.1528247574,G7J5R0:0.3534084374)5.8:0.0335699574)9.3:0.0155444068,A0A1S2XP21:0.2255446798)82.4:0.0368198644)74.3:0.0691731890,(I3S0S8:0.0107819926,I3S0S8_2:0.0075282292)100:1.0649181866)81.4:0.0673781790,(A0A151TBW6:0.1166752336,((A0A1S3VGE4:0.0000020932,A0A1S3VGE4_2:0.0000020932)99.9:0.0983786662,V7ATN3:0.0600931843)98.8:0.0783876093)94.1:0.0661120538)100:0.1707704622)89.8:0.0841232326,(((A0A166JBL7:0.0556492911,A0A166JBS5:0.0764668866)82.7:0.0286314773,A0A166JC06:0.0642554453)100:0.5525008978,((((A0A218WEX2:0.0000020244,A0A2I0ICI4:0.0645234095)100:0.4127965759,(A0A2I0ICI6:0.0000021269,A0A2I0ICI6_2:0.0943000242)98.7:0.1641167735)71.3:0.0619897131,A0A2I0ICG9:0.1831400421)100:0.8809127296,(((A0A251P3K6:0.0000027671,A0A251P3K6_2:0.0241627571)83.5:0.0221169932,M5WE40:0.0037479246)100:0.7785554403,(A0A251P3L0:0.0000028039,A0A251P3L0_2:0.0089628144)99.1:0.2821316939)99.1:0.2672004217)93:0.1412631673)78.9:0.1173650237)95:0.1143574104,(((((A0A0B0PNV8:0.0335817309,(A0A0D2UGA7:0.0000020932,A0A0D2UGA7_2:0.0000020932)93.4:0.0437550738)100:0.7877664094,(A0A161XZK4:0.3918017641,(A0A166B227:0.0322686098,A0A166B221:0.1588260665)99.9:0.2437562204)100:0.4078276883)84.5:0.1402519692,(((A0A0V0HX21:0.1447047190,(A0A2G2X134:0.0089310930,A0A2G3CQ90:0.0345983079)100:0.2457249103)89.8:0.0928542435,((A0A0V0I081:0.1699112468,K4BV21:0.1198352517)94.9:0.0631128261,((A0A1U8GHI8:0.1542395764,A0A2G2X109:0.1932353095)99.5:0.1589633036,M1ADU5:0.0591866727)57.2:0.0452439630)95.9:0.0804658331)99.8:0.2572237693,(A0A1S4BBB9:0.3040247293,A0A1U7W0E2:0.1326409331)99.8:0.3815487883)100:0.7648063953)63.6:0.1325569329,((A0A1Q3CC43:0.0020383350,A0A1Q3CC43_2:0.0380869793)100:0.7822175839,(A0A2C9U437:0.0372039249,A0A2C9U437_2:0.0839035934)100:0.6859163678)97.4:0.2336514250)99.8:0.3212672708,((A0A200QJ09:0.5848310643,(A0A200QJ76:0.0271119967,A0A200QJ76_2:0.0000024890)99.9:0.3107981600)98.6:0.2421865087,(A0A2G5DCW5:0.2155295597,((A0A2G5EPN3:0.0000020932,A0A2G5EQ25:0.0127373401)75.9:0.0076037196,A0A2G5EPN3_2:0.0438513972)98.9:0.1923683223)100:0.8188441065)98.8:0.2107977729)99.3:0.2059405741)96.6:0.1357754354,A0A1D1XWS9:0.4506139937)87.9:0.0962450807,M0T1G2:0.4459897530)47.7:0.0283853791,((A0A199VX03:0.0000021008,A0A199VX03_2:0.0210499552)98.7:0.0896464464,A0A199VX48:0.0642308732)100:0.6482173298)75.6:0.1048810565,((((((((A0A0D9ZAH6:0.0000020932,I1PDF3:0.0000020932)0:0.0000029891,A0A0E0GQH4:0.0040599790)0:0.0000027689,A0A0E0NY66:0.0040594237)43.8:0.0040698917,A0A0D9ZAH7:0.0000029806)75.7:0.0039847026,Q75H81:0.0081747831)86.2:0.0134152054,A0A0E0KG40:0.0234145485)39.3:0.0301328425,I1PDF4:0.1747394140)98:0.0781989792,((A0A1D5YD18:0.0105404996,M7Z7Y3:0.0413315535)100:0.3122109022,(((((A0A1D5ZTV0:0.0353918668,M7Z1Z4:0.0303285211)98.9:0.1185137417,M8C629:0.2106235956)99.9:0.1412936264,((A0A287SR97:0.0163180434,Q43492:0.0076239305)100:0.1899404066,M8A993:0.2161002486)99.6:0.1482471235)98.3:0.1059499834,A0A287N9R7:0.0962248938)90.1:0.0381544648,((M8AJN3:0.0175238789,W5DL70:0.0000021957)95.6:0.0576291837,M8C135:0.1549851078)100:0.1502083947)79.8:0.0331176897)75.2:0.0388768946)100:0.2650574131)98.5:0.1822114835,((((((((A0A0D3HJS2:0.1981943380,A0A0E0ME04:0.0655058490)99.8:0.1271225307,(((A0A0D9XQG1:0.0012278604,A0A0D9XQG1_2:0.0302082066)99.9:0.0990989355,A0A0D9XQG3:0.2039832982)98.5:0.1082212267,A0A0E0K3H3:0.3747413034)84.4:0.0428838308)97.5:0.1139417021,(((A0A0E0BGX3:0.0060718663,A0A0E0R607:0.0110623453)98.3:0.0349180934,B8BJR6:0.0192191324)86.8:0.0192244292,(A0A0E0J9Q3:0.0049500768,Q53P09:0.0186428902)0:0.0000020776)100:0.3225316462)99.9:0.2000125980,((((((((((A0A0Q3EP95:0.0191383413,I1IN70:0.0087369103)99.6:0.1421953576,A0A0Q3L9J8:0.2083142235)96.8:0.0842183729,A0A2K2CPV4:0.1974334736)97.9:0.0917781239,(A0A0Q3ISX8:0.0000020956,I1IN71:0.0000020932)100:0.2864735138)94:0.1016647127,(A0A0Q3H730:0.2727802027,A0A0Q3ISQ7:0.5986347995)81.4:0.0884190416)100:0.2570183508,(((A0A1D5WZM6:0.3330346799,T1LND2:0.0157993403)96.9:0.0565296594,A0A1D5XQI5:0.0665202628)81.9:0.0115219668,A0A1D6S002:0.0467174143)100:0.2510562311)48.6:0.0764079240,(M8AL58:0.1988346645,M8B487:0.1572966838)91.9:0.0924997569)99.9:0.1905257999,(((A0A1D5T7H6:0.0116825685,T1M2U0:0.0176933850)100:0.2918673158,((((A0A1D5T7H7:0.0595101524,M8A521:0.0419048650)97.1:0.0760811449,A0A1D5U4I3:0.0845100929)97.3:0.0748270435,(R7W536:0.0778176813,T1NBD8:0.1767188438)99.5:0.0934089291)77.6:0.0430736429,M8BUG7:0.1286340523)94.5:0.0825372756)97.4:0.0914473655,A0A2K2CHK9:0.3897936781)79.4:0.0711696521)70.2:0.0499967410,((A0A1D5X1J6:0.0765694265,A0A1D5XTD5:0.0639701778)99.3:0.0985082494,(((A0A1D5YXA8:0.0735472429,T1LYB8:0.1137023812)84.2:0.0244776182,(A0A1D5ZUR0:0.0044435793,M8C1Z3:0.0243480391)99.7:0.0856787550)99.2:0.0701836884,((A0A1D6DAB2:0.0842312581,R7W003:0.0332717686)99.4:0.1354975442,T1NNG0:0.4083123088)93.9:0.0700683157)61:0.0302576408)99.8:0.1762217482)97.9:0.0989309960,((A0A1D5UWN8:0.2651438181,(A0A1D5ZPF2:0.0190051782,M8B1N6:0.0015814865)99.9:0.1847859273)100:0.3073146538,((A0A1D5YQR4:0.1401074110,A0A1D5ZD85:0.1805305557)81.7:0.1657746508,(T1LH66:0.0000020341,T1LH66_2:0.0744631599)100:0.2088717049)100:0.4302186823)96:0.1189013666)98.9:0.1323879060)99.1:0.1415635844,(((A0A0E0BGX0:0.0326726838,(A3C9V4:0.1289682882,Q53P13:0.0000026825)95.4:0.0742964814)87.9:0.0485103331,A0A0E0ME07:0.1579558230)100:0.6731447279,(A0A0E0ME26:0.3230142080,(A0A0D9XQJ3:0.1651115484,A0A0D9XQK0:0.0961648952)100:0.2869309561)99.7:0.2578215551)96:0.1582088898)80.7:0.0712496682,(((((((A0A0D3HJV1:0.1262396622,(((A0A0D3HJZ0:0.0105744654,(A2ZCX9:0.0000020932,(A3CA14:0.0096066084,Q53KS8:0.0000021074)37.1:0.0052321110)95.2:0.0310263615)99.9:0.0984324895,(A0A0E0J042:0.0062620521,(A0A0E0R672:0.0395805613,Q53KS9:0.0000020932)78.1:0.0065455746)100:0.1687532677)30.5:0.0296138860,A0A0E0ME61:0.1411452858)67.8:0.0867607246)27.1:0.0816687835,A0A0D9XQJ0:0.3290668000)100:0.5079115094,(((A0A1D5TLD1:0.0881950776,(T1LUI8:0.0208833284,T1LUI8_2:0.0166380661)99.7:0.1086146946)100:0.1804135376,((A0A1D5UE60:0.3717666703,(A0A287GYG3:0.1402681481,T1NM55:0.2396019480)92.8:0.0952721162)96.2:0.1346499758,(A0A287GVK8:0.0000020932,A0A287GVW6:0.0000023740)100:0.3056442589)49.7:0.0704942289)56.7:0.0360574458,(((A0A1D5XLQ5:0.0668643704,(A0A1D5XZL5:0.0000020932,R7W7K9:0.0000020932)97.6:0.0299285508)72.3:0.0201766277,M8AKI2:0.0480659704)99.5:0.0899085064,(A0A287PTN7:0.0141340173,(A0A287VGP1:0.0086548956,A0A287VGY6:0.0000020932)100:0.0891492645)99.9:0.1011873478)98.7:0.1101644019)100:0.3845527814)19:0.0683634051,(A0A1D5YLI3:0.0000023489,(T1LFZ2:0.0056221015,A0A1D5YLI3_2:0.0082534036)0:0.0000025497)100:0.5613134938)17.7:0.0619643401,(((((((((A0A0D3HJV5:0.0000020932,I1QYS3:0.0000020932)99.3:0.0467369187,A0A0E0BH12:0.0838458018)97.2:0.0341391082,(A0A0E0F3X1:0.0000020338,A0A0E0F3X1_2:0.0138482769)91.6:0.0171988522)0:0.0000027653,(((A0A0E0IZX5:0.0042417132,(A0A0P0Y0A4:0.0042456842,Q53Q31:0.0000020932)0:0.0000020005)0:0.0000020429,A2ZCU9:0.0000020932)0:0.0000021435,A0A0E0R627:0.0042524005)79.9:0.0043946077)99.9:0.0525422131,A0A0E0F3X2:0.0000025193)99.9:0.0686804277,A0A0E0F3X3:0.0020788267)99.3:0.0862730541,(A2ZCV1:0.0000026120,Q53Q32:0.0000020986)100:0.1720011792)98.9:0.1326030100,(A0A0E0BH14:0.0371174612,((A0A0E0IZY7:0.0040495079,A2ZCV3:0.0000027458)77.5:0.0040963017,A0A0E0R629:0.0040133793)94.1:0.0255879273)100:0.2445762837)39.7:0.0561044714,(A0A0D9XQK7:0.3437095648,A0A0E0ME33:0.3343756544)42.5:0.0702913253)100:0.5337035259)83.8:0.0670255320,((((A0A0D3HJW0:0.0723857840,((A0A0E0IZZ1:0.0000020932,Q53MC8:0.0000020932)0:0.0000025939,A0A0E0R632:0.0092153568)92.6:0.0260549001)100:0.2256376468,(A0A0D9XQK6:0.4023957978,((A0A0E0BH18:0.0084819887,A2ZCV7:0.0343284810)100:0.1499094043,A0A0E0ME34:0.2817586509)15.2:0.0709663234)15.3:0.0401485918)100:0.3224383391,((A0A1D5VMQ8:0.1261731153,M8C7Q5:0.3024121221)92.1:0.0670419252,(A0A287KCJ0:0.0000020932,A0A287KCJ0_2:0.0000020932)99.2:0.1007920023)100:0.3971993371)99:0.1869008221,((A0A1E5V0Y5:0.0000023668,A0A1E5V0Y5_2:0.0315325617)99.9:0.2465581845,A0A1Z5RHG4:0.2311650512)100:0.5728844578)26.1:0.0315876668)91:0.0634819022,((((((A0A1D5VDC8:0.0000020932,A0A1D5VDC8_2:0.0000020932)99.9:0.0890403958,A0A1D5WB14:0.0839512978)96.7:0.0734633898,R7W319:0.1770582089)90.7:0.0565764337,A0A1D5W3M2:0.1684516870)93.3:0.1064278135,M8C048:0.3100082070)100:0.8165473025,((((((A0A1D5YWQ6:0.0000020932,A0A1D5YWQ6_2:0.0000020932)0:0.0000020932,A0A1D5YWQ7:0.0000020932)92.9:0.0323491293,T1NX41:0.1945631949)99.6:0.0948659169,R7W1R1:0.1382249275)58.9:0.0336334957,M8BD57:0.2435264788)99.4:0.2369102302,(A0A2K2CMV3:0.3431618770,A0A2K2CMW5:0.5851200661)99.8:0.3781879494)85.4:0.1211967816)99.7:0.3500266087)94.5:0.0869981650)99.4:0.1916079809,((((A0A0D9XTJ1:0.0069587722,A0A0D9XTJ1_2:0.0099698584)100:0.2670724295,A0A0E0F6Z7:0.2779811724)97.2:0.1555346523,A0A0Q3H3V2:0.3818958584)57.4:0.0580207327,(A0A1D5TUQ7:0.1904827507,R7VZ31:0.0563770284)100:0.5006316100)100:0.5968602014)74.8:0.1559057192,(((((A0A0D9XQF6:0.2548414282,(A0A0E0F3U0:0.0084510363,Q2R8P2:0.0000020932)0:0.0000020946)83.2:0.0106021342,A2ZCR3:0.0514201808)72.8:0.0075634456,A0A0E0MDZ1:0.0241588628)99.9:0.1627604331,(C5Y1N3:0.1402824461,K3ZIG4:0.1582401640)98.1:0.1096347553)38.4:0.0556987071,((A0A287ND58:0.0187265675,(W5DSP3:0.0000027767,W5DSP3_2:0.0000020932)98.5:0.0419781695)99:0.0812483009,(A0A2K2CPF1:0.0000023845,I1IMH8:0.0000021532)99.4:0.0764628977)97.5:0.1229037463)100:1.0231570910)98.5:0.2354329137)74.5:0.1081073011,((((A0A077RVG2:0.0271306371,A0A1D6D042:0.1670334486)99.9:0.2650536372,((((A0A0D3EUE6:0.0000020932,A0A0E0FTL7:0.0080082636)61.4:0.0029596913,A2WVE7:0.0178518470)97.6:0.1206330801,A0A0D9V635:0.2301334649)100:0.2297075213,((A0A1D5WN08:0.1006220468,T1M2P2:0.2426794492)99.9:0.2300134988,(M8BNL9:0.0977671071,T1NE66:0.0642914401)100:0.4378748954)99.6:0.2201722551)14.7:0.0688570671)47.3:0.0539439948,(A0A1E5W4K7:0.2444921606,(C5XKX2:0.1938975363,K3XS20:0.3655313696)99.9:0.1938611740)90.2:0.0938253341)99.9:0.3900760475,(((((A0A0D9WII8:0.7494010203,(A0A0E0DTR7:0.1128443262,(((A0A0E0HGT7:0.0000021287,A0A0E0HGT7_2:0.0117871281)0:0.0000028143,B8B018:0.0132163795)0:0.0040136424,(B9FL30:0.0000024746,Q5TKI0:0.0000022520)83.9:0.0203585617)61.5:0.0262727001)98.7:0.1858202779)90.3:0.1139254381,C5XAD7:0.4319290580)99.7:0.3382863055,((A0A1D5X4F6:0.0000020932,A0A1D5X4F6_2:0.0915600609)99.7:0.0858023226,F2EKR9:0.0404582892)100:0.6029511131)94.1:0.1493102592,(((A0A1D5TX31:0.0000020932,A0A1D5TX31_2:0.0124535881)93.5:0.0421327095,A0A1D5UNZ6:0.0392278031)100:0.5333316110,(K3ZLC2:0.2883588884,(K4A0R9:0.0000021601,K4A0R9_2:0.0995205431)100:0.3797852924)100:0.2877876302)93.1:0.1519118248)99.6:0.3259403911,(((A0A1D5T688:0.0881673345,(M8CHX2:0.0000021275,M8CHX2_2:0.0411903082)100:0.1057232500)87.3:0.0274873832,M7ZSQ5:0.0502706532)100:0.3710122931,(I1H7M3:0.5601937792,M8B2Y8:0.2836028529)16.6:0.0534237807)99.9:0.3836130009)99.8:0.3273254407)100:0.3768849759)63:0.1009417825,((((((((A0A0D3FYC0:0.0469082415,Q7XMK0:0.0365347838)100:0.4629287886,A0A0E0DGM0:0.1028513455)99.3:0.1508666362,((((A0A0D9ZNI2:0.0000020932,A0A0E0PBZ8:0.0041991366)0:0.0000029056,Q7XMK1:0.0000027889)0:0.0000021207,A3AVW0:0.1511199931)99.2:0.0719855203,(A0A0E0KT79:0.0000021915,A0A0E0KT79_2:0.0134170370)99.4:0.0699637593)93.7:0.0572181569)76.1:0.0502443973,A0A0D9W7J3:0.7817679987)92.2:0.0628802103,A0A0D9W7J4:0.2616854469)99.9:0.2010967275,((A0A0Q3H6D4:0.0000020932,I1J020:0.0000020932)100:0.2740454103,(A0A1D5U2S2:0.0719593386,A0A1D6RI22:0.0677173599)100:0.1861227596)91.6:0.0746632173)88.8:0.1103210201,(A0A1E5W2F1:0.2320271350,(C5YCX4:0.5342880759,K3YBW8:0.2525647035)12.2:0.0376056680)91.7:0.0948766936)100:0.9342657349,((((A0A0D9UZE7:0.3615577549,(((A0A0D9Y6I9:0.0089047323,A0A0P0V0Z0:0.0000020932)0:0.0000027383,B9EV44:0.0000020932)97.1:0.0541402076,A0A0E0JGT8:0.0877105940)83.3:0.0635739878)89.7:0.0430336743,J3KYL9:0.2153171687)100:0.2095572912,((A0A1D6B1C7:0.3900070340,(A0A1D6MQ86:0.1175707274,A0A1W0VWZ4:0.1210977021)100:0.3308703519)53.8:0.0670728046,((A0A1W0VX10:0.1899166559,K3XTB2:0.3148045060)0:0.0297766936,B4FT53:0.2891274777)97.1:0.1025611546)70.1:0.0495554086)94.9:0.0797897290,((((A0A0Q3ERW3:0.0000020932,I1IMQ5:0.0000020932)99.9:0.2025249145,I1IMQ2:0.6222231556)99.7:0.1925743181,((A0A1D5YMH0:0.1029850337,((A0A1D5Z9V6:0.0797072142,(A0A1D6S1Q7:0.0367902084,T1NGV5:0.0403231862)96.3:0.0439811928)92.9:0.0423627843,A0A1D5ZN35:0.1389019807)97.8:0.0677335003)100:0.1722118545,((((((A0A1D6AJV3:0.0000020932,A0A1D6AJV3_2:0.0131685901)92.8:0.0304631972,(A0A1D6CYR6:0.0450460022,R7W289:0.0127838188)99.9:0.1188135174)83.6:0.0414794084,((A0A1D6BFK5:0.0042738566,N1R022:0.0000026746)99.8:0.0762204658,M7Z7A1:0.1008678563)92.3:0.0334201930)61:0.0397636130,M0X2K0:0.1981375725)97.9:0.0717264653,((A0A1D6AZ51:0.0275233168,(M7YQK1:0.0325335437,N1R0I7:0.0643530020)26.8:0.0110225314)99.4:0.0809950334,(A0A287T8Q7:0.2368078354,(M7YPG6:0.0432343263,N1R1Y5:0.0556131277)90.2:0.0397065434)77.1:0.0468991163)97.6:0.0723326977)94.5:0.0821185740,(M0X8P9:0.1018412573,R7WB19:0.1935439795)98.3:0.0949191671)97.3:0.0909120318)51.2:0.0567610383)98.2:0.1178250182,(A0A1D5RZU1:0.0388574439,A0A1D5SCK1:0.0580933129)99.9:0.1658834126)77:0.0869517199)100:0.6130296138)99.7:0.4195862366)97.7:0.2912107465,(((A0A2K1JUA8:0.0000026970,A0A2K1JUA8_2:0.0040481311)99.9:0.3814540631,A9SJW0:0.2622101660)100:0.6418506054,((D8RS41:0.0000027527,D8RS41_2:0.0000020932)79:0.0076852149,D8SJF8:0.0090148780)100:0.7220771456)97.6:0.3342441017)99.8:0.4938088850,(A0A2N2GVN1:0.0127055756,A0A2N2GVN1_2:0.0000026917)100:2.1468123216)87.6:0.1916998674,((((((A0A059DKR4:0.1517171037,(A0A069E645:0.0000020932,A0A069E645_2:0.0000020944)97.4:0.0522471385)97.1:0.0625672117,A0A2E7B1V5:0.0566656255)14.3:0.0258758153,A0A059FES4:0.0671020546)93.7:0.1276011877,A0A0F2QER1:0.1885311308)100:0.9325344997,(A0A1B1AF88:0.4153885015,(A0A1W9IA01:0.0000020932,A0A1W9IA01_2:0.0000020932)99.8:0.3617219888)100:0.6577538854)97.8:0.4141548997,(A0A0R3S9G4:0.3856924395,(A0A291I2P3:0.1606093894,(U6IXU7:0.0000020944,U6IXU7_2:0.0000020932)99.7:0.1496825782)90.8:0.2170780961)100:3.9446585586)9.3:0.0719102563)94.6:0.1661824973)71.5:0.1006721844,((((((((A0A061NGQ6:0.0879061430,(A0A061P1J8:0.0000029222,A0A061P1J8_2:0.0085406369)99.7:0.2373244071)100:1.5829483464,((((A0A080UAQ9:0.0000020932,A0A0H3E6R8:0.0000027355)91.8:0.0464316128,A0A150L0S6:0.0311258430)99.9:0.4565994611,((A0A0K6JVN2:0.0081730261,A0A0M0KZ22:0.0086124186)96.3:0.1277641193,A0A2L0Q5V4:0.0878057798)100:0.6717711204)99.7:0.4516365945,((((A0A0D7XML0:0.0042636915,A0A2N4T9E9:0.0000020614)96.6:0.0572929041,A0A1Y0XVN3:0.0650561671)100:0.3617152995,M5NXY5:0.3636646962)36:0.0640364846,A0A1R1QFT9:0.2932976233)99:0.3513768769)99.9:0.6501411625)98.3:0.4243273968,(((((((((A0A069DCL0:0.0252523136,(A0A1H2X692:0.0081619629,A0A1R0W9S7:0.0041699524)98.9:0.0585424458)77:0.0788156560,A0A1I6SPQ6:0.2492303039)100:0.9239189514,((A0A0M9BM23:0.0540911905,(((A0A1H4HD12:0.0641142653,A0A2G7LX97:0.0749567468)28:0.0116642065,A0A1H8QUZ3:0.0391997156)97.5:0.0502265298,A0A264DIP5:0.1312885558)62.6:0.0286230522)95.6:0.1826625425,A0A268B1R0:0.5207077158)100:0.7735027349)95:0.2330866604,(((A0A0B0IAZ9:0.8989650328,A0A1R1EAK6:0.5833530540)68.2:0.1614542198,A0A0D3VHF7:0.7232364821)70.4:0.0733585272,(((A0A1B2E3U0:0.4500375889,V9G9N2:0.4260326033)82.6:0.0715924233,(((A0A1H7K545:0.0168624878,D3EEX3:0.0089469626)99.4:0.1245146775,W4B7H5:0.2010425764)89.8:0.0836151574,A0A1S2F091:0.2093948334)96.8:0.1276413548)100:0.3529269863,A0A1X7GTA6:0.4926580485)100:0.3823694268)35.4:0.0886459156)85.7:0.0908943358,(((A0A089LK16:0.1774487441,W4CTH3:0.3494206520)100:0.3406611739,((A0A0E4HD23:0.0048327412,A0A132U0G2:0.0219673254)98.9:0.1431817832,A0A1Q5XTH5:0.3068982117)97.7:0.2042189097)98.7:0.2146121637,(A0A117T0C2:0.0621919145,A0A1G8IEN3:0.1023851719)100:0.4252980326)100:0.5399094170)63.5:0.0804323254,((((A0A0F5R0Z5:0.0000020932,A0A0F5R0Z5_2:0.0042160327)0:0.0000022434,W8YPD4:0.0041905624)99.2:0.1630623741,A0A1N6XIU3:0.0944045044)100:0.6931965814,(A0A1H1SSI4:0.7058053118,A0A2N5N7P0:0.4610028115)99.7:0.3910240362)100:0.6459743688)99.6:0.2925341689,(A0A1G4T2S4:0.6386115772,(((F8F9V3:0.0000020932,F8F9V3_2:0.0000020932)0:0.0000022883,(H6NBF0:0.0588780953,I0BS60:0.0130080237)80.4:0.0215316639)100:0.5458227193,H6NBF1:0.6489766655)98.3:0.2924854760)100:0.4583536057)97.7:0.2569887595,(((((A0A0G1CWT9:0.0000020932,A0A0G1JS03:0.0000020932)0:0.0000020932,A0A0G1JS03_2:0.0000020932)100:1.0258547157,(((((((((((A0A0T7BTI4:0.3692986156,A0A218QKV6:0.1719056426)94.8:0.0760047072,A0A1Z4IQ04:0.1649283192)78.6:0.0501938569,((A0A1U7I0P1:0.1414856651,A0A2L2NZA4:0.2392027038)97.3:0.0946759018,(((A0A1Z4HA35:0.1077523803,A0A252CZI8:0.1028864784)67.7:0.0515364065,A0A1Z4G8P1:0.0615180432)96.4:0.0895034043,(Q8YYR8:0.3339706739,W6FX53:0.2043233835)86:0.0884765775)0:0.0356634701)99:0.0973589068)65:0.0483575650,(A0A1Z4NK21:0.3338946098,(A0A1Z4RAV4:0.3615764981,A0A1Z4T5Q1:0.3102802678)63.9:0.0445369637)84.8:0.0406492202)92.3:0.0613314861,A0A2N6LF17:0.2896342086)91.7:0.0723556862,A0A0V7ZHK2:0.4435589511)99.3:0.1470438640,A0A2G7GGY8:0.3943983458)87.3:0.0899084793,F4XTN9:0.4462543063)95.5:0.1212309723,(((A3IWZ5:0.2647725165,B1WU01:0.2095185085)77.4:0.1015053802,((Q4C4X0:0.0040415203,T2J801:0.0000020932)73.5:0.0040352970,G5J3S4:0.0000028692)99.9:0.3202642173)100:1.0157549750,(B7KEY4:0.5040902966,E0UDK5:0.2030252456)99.8:0.3930754633)94.6:0.2328215369)7.3:0.0313644595,(A0A1E5QDR2:0.0000020602,A0A1E5QDR2_2:0.0000029930)100:0.3905564129)97.9:0.2176331652,((A0A2G8PDL1:0.0119606380,(Q2JXM5:0.0000020932,Q2JXM5_2:0.0000020932)74.9:0.0055515729)99.4:0.2130254376,Q2JKP8:0.1183661079)100:1.0408482600)84.3:0.1452220020)81.7:0.1641103112,(((((A0A1F2PJI9:0.0000020932,A0A231NV30:0.0000020932)0:0.0000020932,A0A231NV30_2:0.0000020932)99.9:0.2555412087,H6LJ24:0.4080447993)98.6:0.2565311469,(A0A1V5KZL9:0.0000020932,A0A1V5KZL9_2:0.0000024940)100:0.6697253709)99.1:0.2958958396,(((A0A209DNE5:0.0000024001,A0A209DNE5_2:0.0171131954)98.6:0.1614070526,A0A254NUM0:0.2388279142)99.6:0.3016828267,(A0A209DNJ4:0.6300355775,A0A254NMG5:0.5093951456)81.5:0.1704781688)100:0.9198094140)77.8:0.0730522849)86.5:0.1086146458,((A0A1E5K789:0.4482655994,(Q8CX66:0.0000020932,Q8CX66_2:0.0000020932)99.6:0.4389447344)100:0.9021551233,(A0A2M7G5J5:0.7632623317,((A0A2M7G5J6:0.0000022497,A0A2M7G5J6_2:0.0000026707)100:0.4838972162,A0A2M7G5M2:0.6420378878)5.9:0.0981348684)100:1.0742782039)69.1:0.0813378517)78:0.0787791752)93.4:0.1455065050,((((((((((A0A074KSK0:0.4453491817,A0A1W2HAP3:0.1873984650)69.7:0.1115898000,(K1L767:0.2429591924,R7ZXZ0:0.3452630452)99.5:0.2353694564)99.6:0.2343153456,((A0A0H4P719:0.4306211539,A0A1H7AQ86:0.4903725157)90:0.1454719126,R7ZY80:0.7164177012)83.8:0.1223235904)98.6:0.3252395696,K1LGN1:0.5243160367)100:0.8488649094,(A0A1T5GMA2:0.0000024351,A0A1T5GMA2_2:0.0000023819)100:1.0944398176)92.9:0.2028284133,((((((A0A0P7BVD9:0.5913054972,A0A286IL73:0.4902971355)100:0.3732530216,(A0A2N4XJ42:0.4461167485,I2ETU3:0.2420486997)99.3:0.2296038417)98:0.2157236440,(((((A0A1I1P4M7:0.2319629989,A0A1Q3W8X5:0.1991002612)81:0.0612943345,A0A1P9X1M1:0.2326308104)70.3:0.1003005886,(I2GRX6:0.0000020932,I2GRX6_2:0.0000020932)99.3:0.1545695294)99.4:0.2173993018,A0A1S2VFB8:0.5095223865)98.3:0.1950649750,F8EDV5:0.5716951438)71.4:0.1328080019)82:0.0805123483,(((A0A0Q5SQD9:0.4059815814,(A0A1H7AWA1:0.1482582458,C6VV46:0.2215564671)99.8:0.2725590323)99.5:0.2827156023,A0A1H4B608:0.9134409722)25.9:0.1309652549,A0A1Q3K627:0.7416985256)96.2:0.1940401851)52.9:0.1233084106,A0A1I2JE64:0.7975733660)97.8:0.3112501681,(((A0A0P7WAS2:0.8233499060,A0A259U359:0.8746852631)66.1:0.1436524039,A0A2G6R9P8:0.7911793613)77.3:0.0577989341,(((A0A0S7C7K0:0.2871277208,A0A2N2WIM3:0.4540175771)100:0.3233800553,A0A2J6HZ28:0.3660943246)95.3:0.1547091516,(A0A1F3D4M5:0.3801362129,A0A1V5JKN2:0.3332221034)99.5:0.2556650661)59.9:0.1489356079)100:0.5424354306)95.7:0.2571375112)83.7:0.0653012710,((((((((A0A0E3UW74:0.2281480868,A0A1I2Z6T9:0.2477270099)50.1:0.0684440632,((A0A1R3XSR0:0.0000020932,A0A1R3XSR0_2:0.0000020932)99:0.1115742804,J0LLQ5:0.1035350669)100:0.3756571662)92.5:0.1002533593,A0A0P0CV94:0.3765121085)87.7:0.0882500473,((A0A1G1T4D2:0.0021608409,A0A1G1T4D2_2:0.0316738432)99.4:0.1775294866,A0A1I5ZSY6:0.2542529073)100:0.4718341538)100:0.5687382767,(A0A0S8J5D3:0.0000020932,A0A0S8J5D3_2:0.0000020932)100:0.7115754156)22.4:0.0747455744,(((A0A143BPD1:0.4511722964,(C1A4V4:0.0000020932,C1A4V4_2:0.0000020932)99.9:0.6418147918)100:1.2626260762,((D5HBT3:0.0000020932,D5HBT3_2:0.0000020932)85.8:0.0592682363,Q2S034:0.1641101978)99.9:0.6359270011)64.2:0.2486396682,((A0A1Q7R3Z7:0.0000020932,A0A1Q7R3Z7_2:0.0000020932)58.6:0.0049178451,A0A1Q7VJ96:0.0573040401)100:0.9153794222)95.6:0.2665746189)63.3:0.1395138977,((((((A0A142HRS6:0.3065147648,A0A1S9PGW5:0.3333583395)100:0.2965083782,H1YB73:0.4805955101)21.2:0.0673968451,A0A1M7QRS4:0.6101326312)85.6:0.0989736823,((A0A1G4SKG1:0.2165158965,A0A1H8Q295:0.2803458955)99.9:0.2591195080,A0A1H8Q2W6:0.5842839534)75.6:0.1272194874)98.1:0.1744891238,((A0A1I0S8Y8:0.7950211171,(A0A1W2DF68:0.1803539006,W6TZQ5:0.2655956168)97.3:0.1632341377)40.4:0.1358948033,A0A1I2WPE5:0.6059089644)82.7:0.0839453545)98.9:0.2603605798,A0A1I1EEZ7:0.7595915873)100:0.4300760704)52.8:0.0765307264,(A0A1G7EMQ2:0.0000026062,A0A1G7EMQ2_2:0.0000027088)100:1.3052904790)88.4:0.0927549955)85.1:0.0741589719,(((A0A0K8QWC4:0.0000020944,A0A0K8QWC4_2:0.0039516992)100:0.3136174254,A0A1V6CRT9:0.3804083520)99.5:0.3079244063,((A0A1M4VFD5:0.0000020932,A0A1M4VFD5_2:0.0040121162)100:0.3617629783,A0A1M6JRD7:0.3538405467)100:0.4254615680)100:0.4783947467)35.3:0.0670231562,((((A0A098BZE3:0.3798278045,((A0A1F3GS85:0.3272428883,((A0A1H3XG67:0.0475377119,(A0A1R3T533:0.0089894333,A0A1I3ZJ59:0.0073683059)76.7:0.0213352489)99.8:0.1730632806,A0A1M3ERL8:0.1881099685)99.2:0.1312957778)95.6:0.1133458400,A0A1Q3QF43:0.2831740064)99:0.1951804862)100:0.6033095044,((((((A0A098YRQ3:0.0373913196,D1W6K7:0.0712385161)100:0.6340643806,((A0A0S2KNF5:0.0125468447,U2MPU0:0.0000022976)100:0.6044248482,D1PT24:0.6789953155)87.2:0.1567986207)99.2:0.2911815366,((((A0A1H1ACY9:0.0000020932,A0A1H1ACY9_2:0.0122999078)97.1:0.0858932361,(A0A1H6LLS0:0.0000020932,D5EX65:0.0000020932)99.3:0.1225860795)99.7:0.2695101484,((A0A1I0QCY5:0.3435185879,A0A1M7HRI2:0.3557410968)95.2:0.1079153728,A0A1K1LP07:0.4814802220)48.9:0.0756883892)100:0.8110670103,(((D3HWJ4:0.0015501475,E6K695:0.0192198864)100:0.4688201102,L1N085:0.4965686421)37.1:0.1074193318,(E7RLW4:0.0140387675,V8BUZ0:0.0195085211)100:0.5149258218)96.8:0.2227731980)78.8:0.2721097846)84.3:0.1436199193,(((A0A0D0HBJ2:0.4413757451,R6X2S9:0.6169652200)58.6:0.1069542330,R7H247:0.4911061314)95:0.1726393470,(((((A0A229IAS9:0.3187993664,A0A255R7E2:0.5613202428)61:0.0792832186,(R6BZN8:0.0000020932,R6BZN8_2:0.0000020932)100:0.3283548300)99.3:0.1969020977,A0A255SZR9:0.5777825362)34.1:0.0836942119,(R5B704:0.0502463362,R6X7K7:0.0345551882)100:0.6297231540)14.4:0.0899291531,R6XNV9:0.4117910689)44.7:0.0888112994)100:0.5197077042)99.5:0.3085400386,((((((A0A146KB85:0.7941075537,A0A146KBY6:0.7698079875)97.1:0.3029935826,(A0A146KMK1:0.0000020932,A0A146KMK1_2:0.0000020932)100:0.4158450272)12.5:0.1181460585,A0A146KIS8:0.6495820383)99.7:0.5410900378,((A8BKC8:0.0000026361,A8BKC8_2:0.0000020932)95.4:0.1812301629,V6U4D9:0.0659655694)100:1.2877943478)86.4:0.2429529090,(V6LNY1:0.0000026361,V6LNY1_2:0.0000020932)100:1.1997304927)100:1.2472628327,((((A0A1G8EN88:0.5005992195,(A0A255TDY9:0.0983332391,(W4P5G1:0.0045055368,W4P5G1_2:0.0236500775)88:0.0539898646)100:0.4060191495)86.9:0.2414842876,R6CHL9:0.4683868202)100:1.2878112960,((A0A1Q6NWJ2:0.0000028626,A0A1Q6NWJ2_2:0.0000020932)0:0.0000021669,R5G5F1:0.0757782440)100:2.1688185577)84.2:0.2630325591,(((((T1KBE2:0.0635320958,T1KBJ2:0.0452679982)46:0.0261870441,T1KBJ3:0.1039395866)100:0.4315037965,(T1KFY2:0.0114262792,T1KI42:0.0789309456)99.6:0.1668080732)87.8:0.1354745326,(T1KFX9:0.1743351258,((T1KFY0:0.2409118438,T1KFY5:0.1555770128)89.2:0.0642976038,(((T1KFY1:0.0193128269,T1KI38:0.0038469925)100:0.1407322230,(T1KI41:0.0000022847,T1KI41_2:0.0000020932)100:0.1279347887)82.4:0.0624311232,T1KFY4:0.1598764909)84.9:0.0626754847)98.8:0.1224932998)94.3:0.1387134442)98.7:0.3313512757,T1KT55:0.7241875174)100:1.0936705009)68.5:0.1025692406)97.5:0.2978841065)49.7:0.0795742619,(A0A2N2W5N0:0.0979344078,(A0A2N2WSK7:0.0028843089,A0A2N2WSK7_2:0.0099375647)99.3:0.1847207571)100:1.0454889450)75.3:0.0501734446)76.2:0.0907321612,((A0A0F5JFJ2:0.0000020932,A0A0F5JFJ2_2:0.0000020932)100:1.1480618519,((A0A173TYL7:0.0067560271,((A0A1Y4I4H9:0.0041007749,A0A069SLU2:0.0000020932)83.4:0.0052881383,E1YXV5:0.0000022007)80.7:0.0088511835)100:0.3996608937,A0A1Q6FMX2:0.4733955920)98.7:0.3496197114)100:0.7231342558)46.7:0.0694793430,(((A0A0L8V9Z6:0.4340232305,((A0A1F3GSC4:0.0000020932,A0A1F3GSC4_2:0.0000020932)100:0.4424964235,A0A1I4CN33:0.3898925559)99.4:0.3480533540)100:0.7657176682,((((A0A1D3UWW8:0.0000020932,A0A2A6EAP9:0.0000021429)0:0.0000028980,(G8UQY8:0.0000020045,G8UQY8_2:0.0000020054)38.3:0.0040862317)100:0.4707699928,((((A0A2N8NAJ0:0.0333645560,A0A2N8NGP5:0.0050176170)100:0.2866866586,W2C1Q2:0.2171679447)99.2:0.1747235947,((A0A2N8NGP0:0.1636410816,A0A2N8NGW5:0.0954249228)93.6:0.0531169279,((W2C261:0.1106272117,W2CP83:0.0305757348)87.2:0.0349489505,W2CD23:0.0898100194)97.3:0.0884445004)100:0.1901538422)98.5:0.1478780683,(A0A2N8NHI4:0.2486074261,(W2CN66:0.0015901727,W2D1M2:0.0378075249)99.8:0.2437143122)100:0.3431849064)12.6:0.0871748676)99.6:0.3796738260,(A0A1M3MDC1:0.5217346359,A0A1Q3M4R2:0.5715742502)99.5:0.3735131575)97.8:0.2393860940)94.2:0.1480226396,(((((A0A139KN99:0.2320649986,R5M9N2:0.0895224679)100:0.2708415291,(A0A174B252:0.0055935218,(A0A285S5M9:0.0000020932,A0A139KHA6:0.0041665716)78.2:0.0071382359)100:0.2966684596)95.9:0.2075101745,(A7LR73:0.0171560126,D4VL31:0.0428799940)100:0.8993158373)97.1:0.2293521262,((A0A174S1T3:0.0082461316,A0A174S1T3_2:0.0000028560)99.1:0.3455613923,J9CSX3:0.6274813404)100:1.2600196208)78.9:0.0883951151,(A0A1V6HPH9:0.2552407148,(A0A1V6J4A9:0.1540612491,A0A1V6J5Y4:0.0779703637)99.3:0.2271620839)100:0.7803351125)99.1:0.2860849584)90:0.1375966489)97.4:0.1515353023)100:0.2516354393,(((((((A0A117S3C3:0.3903142404,((A0A2N2DSR1:0.0000020932,A0A2N2SAZ0:0.0000020932)0:0.0000026862,A0A2N2DSR1_2:0.0042378347)100:0.8829441584)15:0.0668809868,A0A1T5KYM4:0.8333855039)94.5:0.1418630280,(A0A2K9E611:0.2476336675,(A3DBV2:0.2156277345,((A3DBV3:0.3762621816,W4V2T9:0.2580687007)14:0.0583837033,A0A1E3BZ25:0.2194410834)90.8:0.0749100227)98.6:0.1667591886)100:0.6502522016)40.3:0.0547371254,((A0A124IKJ0:0.2228170126,F0SWY2:0.4424837888)62.8:0.0490019870,(G7W8T9:0.0000026473,G7W8T9_2:0.0042652909)99.9:0.2589269948)99.9:0.2946044711)97.7:0.1809466790,(A0A1B1YFB6:0.0000023882,A0A1B1YFB6_2:0.0086144102)100:0.9794243201)92.5:0.1673752376,((A0A1F2WZD3:0.0000020932,A0A1F2WZD3_2:0.0000020932)99.8:0.3044225259,X1N494:0.3112823413)100:0.6038786102)98.9:0.3036383871,((((A0A162JB05:0.0000020956,U5RYV7:0.0323790266)82.2:0.0527810500,A0A1A6AKM9:0.0469175115)100:0.3731779481,C6Q1X4:0.4445539278)95.7:0.1940114423,(B9E2F9:0.3897854172,(D8GLE5:0.0000020932,U5RPS0:0.0000020932)100:0.3937726335)99.6:0.3349659614)100:0.8188134357)79:0.0597435067)94:0.1101933345)70.9:0.0520620234)40.5:0.0709960198,(((((((A0A076JJA2:0.0761187513,(A0A126SUW7:0.0000021870,A0A126SUW7_2:0.0086592357)98.7:0.1248305115)100:0.6674937290,(A0A1V8Q572:0.1211953346,W4N9P8:0.2453843744)94.4:0.1838494115)100:0.6826935700,((((((A0A083WZN8:0.0000023590,((A0A087DGZ0:0.1701220177,((A0A1Y0BRG6:0.0000020932,A0A2K9BGJ3:0.0000020932)0:0.0010544511,D6ZV99:0.0347674522)96.5:0.0465660665)97.6:0.0458239088,A0A1Y0BRG9:0.0043036035)78:0.0051221243)90.7:0.0302883870,(A0A2N0STW3:0.0000023008,A0A0A0UGE5:0.0086053328)96.9:0.0497173093)100:0.4976502264,(A0A2M9HR47:0.2730608044,A0A2N5IPY1:0.3799519585)99.3:0.2257016722)69.8:0.1204165134,A0A087DPW0:0.8920317191)97.6:0.2518264050,A0A261FMY4:0.6860385807)6.5:0.1009598620,A0A087AFS6:1.4826575849)96.1:0.2717235168)99.3:0.5086590516,((((A0A096LHC3:0.0000020932,T4C4K8:0.0000020932)0:0.0000021334,A0A096LHC3_2:0.0223177478)99.9:0.5991613887,(A0A1Y4G0G7:0.0989616008,D6E807:0.0950535588)100:0.6082007426)100:0.6523318265,((((((A0A0K8J2D7:0.4507225677,A0A1A5X6V0:0.4385006539)95.9:0.1679594488,J1H2H7:0.6161390888)96.8:0.1970809344,(A0A1I0JJK0:1.0624087281,(E7GL08:0.0176171345,U2C0R2:0.0762988414)99.8:0.4476238426)100:0.5701401022)88.1:0.1506992738,(A0A1M6FVB7:0.9811784027,U2DD15:0.6144480221)97.9:0.3340512670)21.7:0.1788496746,R5B6G3:0.8288872844)75.3:0.1644781814,(A0A175A8I7:0.0122130918,A0A1C7HVN7:0.0133320270)100:1.4036480030)21.4:0.1443293172)100:0.5687691764)100:0.7719882617,((((((((((A0A096BB72:0.0248258626,U2B6R0:0.0125511097)74:0.0062018029,G9YQW3:0.0140079247)73:0.0074153716,A0A1C7FPN3:0.0340722692)97.7:0.1900587495,(A0A1Y4CDE5:0.3997946176,A0A1Y4WN82:0.2906967055)80.7:0.1504277752)100:0.3844720280,(A0A1Y4WJ06:0.4125423619,V2YHS1:0.6585640614)99.9:0.5237709148)91.5:0.1623719156,A0A1C6G097:0.7583373589)99.7:0.4380834328,A0A1W1ZJ70:0.6991970132)96.1:0.2632472580,((R7R5C4:0.0354387162,A0A1Q6SVC3:0.0056383974)99.8:0.6636652390,(R9JFZ3:1.0236394461,R9JGA9:0.4171004254)98.7:0.4586934469)100:1.0667873668)46.1:0.1001505737,((A0A0B7MFE9:0.4999164382,A0A2N1RIQ8:0.9187613098)59.7:0.2223355671,(A0A1V4M4G4:0.8497831399,(I4A4B5:0.0874355065,A0A098AW65:0.1019126035)100:0.5929679699)73.3:0.2084780331)99.8:0.4910966342)95.8:0.1981804798,((((((((A0A0F5PLJ9:0.0122716240,Q8R9P5:0.0000020225)100:0.5275401887,((A0A1F8UWJ8:0.3888895366,A9KIC9:0.6017427933)87.4:0.0895128110,(A0A1I5XV84:0.2053342755,A0A1V5MBR4:0.4937642326)77.4:0.0662322141)77.9:0.0662241788)83.5:0.0781450192,(A0A1D3TUZ2:0.4568196835,V7I798:0.6207540744)0:0.0723310546)99.2:0.1893470371,A0A1Y4N7Y5:0.8964093823)54.5:0.0740125120,R6SK36:0.9704481227)82.8:0.0804664690,((A0A1Q6SF26:0.0091539917,(R6UB57:0.0000020944,R6UB57_2:0.0224556369)96.2:0.0479423182)100:0.7227685643,R7EJW9:0.7829181728)100:0.6631685351)65.5:0.0524003387,(((((((((((A0A117J408:0.0355921164,A0A1H9YW70:0.1240426223)100:0.3921304811,(U2TSH8:0.2839587858,X8HSW8:0.2685000015)96.7:0.1457793321)99.8:0.3453387116,((((A0A1Y4AKP9:0.0096588843,A0A1Y4AKP9_2:0.0065844447)99.9:0.2297611660,A0A1Y4DZB4:0.2212860825)100:0.3845760582,G1WLC8:0.8217582264)9.2:0.0504817468,A0A1Y4HI01:0.9669202032)91.5:0.1102550151)94.8:0.1262839262,A0A1Y4CPY7:0.6133428125)0:0.0762264558,(A0A1Y4BGF2:0.5140673644,A0A1Y4BTG0:0.3984029718)94.1:0.1894293018)100:0.5312684096,(A0A1Q6R0P0:0.9670329344,A0A1Y4HGM8:0.8689300588)69.6:0.1472600544)89.1:0.1430942502,((((A0A1G8HGP1:0.5519051197,A0A1G8QDA7:0.5784313352)66.9:0.1687081091,((A8RT73:0.0041792305,R0AZU3:0.0000024035)74.3:0.0204036282,N9XIK5:0.0093429056)100:0.9549282308)64.9:0.1269828939,A0A2K4ZDQ2:0.7750228064)75.8:0.0813741915,R9M6T0:0.8020559174)38.6:0.0589047760)50.1:0.0614355830,(A0A1Y3SSF0:0.5432397578,(A0A1Y3YI04:0.0836349389,A0A1Y4MER1:0.0944769287)100:0.6081920628)98.6:0.2558148344)95.1:0.1210488613,((A0A173UZL2:0.0327130487,R5I3J2:0.0354800965)100:0.7072807675,((A0A174BVU3:0.6093380705,((A0A174U2Y4:0.0000020932,A0A1E3UAD2:0.0000020932)100:0.4086978297,U2AN56:0.5763342653)97.9:0.2453110107)98.1:0.2718108154,(D4KMK0:0.0029969026,R6BU77:0.0191768244)100:0.7584753740)97.9:0.2504776019)94.1:0.1583544364)98.8:0.1872123041,((((A0A1G4R1A2:0.6546543040,((A0A1G4R1A9:0.0000025632,A0A1G4R1A9_2:0.0296920443)99.8:0.3752192223,W0FG72:0.6312614052)97.3:0.3150179327)100:0.6816200191,(((A0A1H7HWH8:0.0000026075,A0A1H7HWH8_2:0.0000020944)100:0.2597413840,(E6UED4:0.2301177272,E9SGF8:0.5287459882)56.3:0.0644893653)98:0.1519720367,E6UB82:0.3755887196)99.8:0.4015824375)88.4:0.1331658917,((((A0A1H5WJ65:0.5038768098,A0A1H5YAX7:0.4788978781)76.7:0.1793014238,A0A1H5YA86:0.5524261449)95.4:0.1833193457,((A0A1T4Q985:0.5086072804,A0A1T4Q9U5:0.2439050071)34.1:0.1103314912,(A0A1T4Q9B9:0.0000023740,A0A1T4Q9B9_2:0.0217753320)100:0.2011157144)100:0.7042860538)99.1:0.2892231772,R5K8Z6:0.8102318722)86.6:0.0788174712)82:0.1661924285,((A0A1H6LAL9:0.0042375513,A0A1H6LAL9_2:0.0042654708)100:0.3762383670,(A0A1K1LK91:0.3413969574,W7UFD9:0.3608234559)88:0.1106750055)100:0.6281478938)98.7:0.2055946126)84.8:0.0749779718,(((((((A0A1H6KIT0:0.0000028438,A0A1H6KIT0_2:0.0082314301)99.9:0.1839453057,W7UUT4:0.2993489305)33:0.0752397517,A0A1M7KFJ8:0.2144914816)98.7:0.1533772547,((A0A1H7FDF9:0.5283659894,A0A1K1PR74:0.2430263787)76.3:0.0520140768,W7UIP9:0.3445374249)67.1:0.0519697824)98.1:0.1992212993,A0A1K1MJ44:0.6423712385)86.1:0.1475824424,(A0A1K2B4N6:0.4172744772,A0A1K2B4T4:0.3590582691)99.8:0.3192306447)100:0.7790968571,(A0A1Q6NVA6:0.3316396968,B0MM18:0.4716139489)99.8:0.3602541032)92.9:0.1520980905)84.1:0.0508599371)91.8:0.1139096795,(A0A1M2Z8Y7:0.9991939260,R6ITA7:0.7724850349)47.7:0.1586319110)99.8:0.3815526207)98.2:0.2655598153)86.9:0.1085372198,(((A0A0F7FGN6:0.3895098880,(B1L3Y2:0.8762221068,(S5ZIX8:0.0431412722,S5ZIX8_2:0.0087987274)100:0.5217646908)3.9:0.2225550844)100:1.1091553505,((((A0A0K1E5C9:0.0568796399,A0A101WXY5:0.1339834582)99.9:0.2588454228,(A1RSI9:0.0716492569,B1YBN4:0.0595691631)100:0.4091337106)96.5:0.1518933568,(((A4WIQ4:0.0000022902,A4WIQ4_2:0.0000020932)100:0.3120691611,Q8ZZW3:0.3204192317)65.2:0.1262741562,G7VAT5:0.5112968811)59.7:0.0992781714)76.6:0.1772140664,A3MTC0:0.5299373952)100:1.4812899574)88.8:0.3408992987,(((A0A1C5VXJ4:0.0195811537,A7VHU6:0.0011553211)100:0.3150239148,(R6KX07:0.0461482298,A0A174G974:0.1013730456)99.6:0.3162797577)96.9:0.3276570908,R6BYQ0:0.5955758474)100:1.2938207808)57.3:0.2500574779)85.3:0.0954288552,(A0A2N2C8R9:0.0000022147,A0A2N2C8R9_2:0.0000022717)100:1.8979699114)95.2:0.1777530318)93.4:0.1664090993,((((((A0A0A1WBH8:0.0000020932,A0A2D8D4T1:0.0000022846)99.2:0.0509717800,((A0A158SRT8:0.0000020932,A0A196MJY7:0.0000020932)0:0.0000024283,A0A0Q8QQZ8:0.0412891978)76.2:0.0058654888)93.9:0.0726629839,A0A258GTL6:0.0777909653)97.7:0.1213333410,A0A2A2SIY9:0.2039648603)99.4:0.3527938470,((A0A0H4W0H3:0.2649905858,A0A2D6NP04:0.1895945750)93.7:0.0872283966,A0A2D8MGK9:0.2148064100)98.9:0.3795790909)100:1.2646595319,((((((A0A1H1Z6W3:0.0236408634,A0A1H5KAU5:0.0340073619)99.8:0.1269826365,A0A1H2KAS1:0.0786101910)100:0.4035164516,A0A1H5KB22:0.1553745425)56.6:0.0574129718,(A0A1H2KBE9:0.0000024573,A0A1H2KBE9_2:0.0094172034)99.1:0.1026814200)36:0.0455427454,A0A1H1Z6Y0:0.1592265118)99.6:0.4461020847,A0A1N6E7F6:0.5704058640)100:0.9541851766)95:0.2734279747)58.9:0.0767255156,((A0A0M4FLE9:0.0000022390,A0A0M4FLE9_2:0.0042607950)99.1:0.4270353564,A0A1V9WYW4:0.5854992839)100:1.8774942452)70:0.1150622484,((((A0A061RXC6:0.0079506811,A0A061RXC6_2:0.0000025686)100:1.9781608811,(((A0A0D2MHQ5:0.1529367939,(A0A0D2N1U1:0.0000028586,A0A0D2N1U1_2:0.0039079691)87.8:0.0927863962)100:1.0728852236,((A0A150H0L9:0.2583389658,A0A150H0X4:0.3211646384)89.2:0.1937341638,(((A0A2K3CV60:0.0051129815,A8J3U1:0.0000020932)74.4:0.0034070172,A8J3U1_2:0.0140781244)100:0.4493068376,D8TSW3:0.6103081621)84.4:0.1328993238)99.8:0.6953282009)98.3:0.5693246048,((K0RI18:0.1308675642,K0RVA0:0.0084732157)78.7:0.0051710193,K0RVA0_2:0.0000021806)100:1.9580109915)89.7:0.2806280656)89.3:0.2401177162,((((((A0A0G2J735:0.0563913245,(A0A2B7Z844:0.0063838997,A0A2B7Z844_2:0.0193405302)100:0.1701545118)99.8:0.1501998425,(A0A1B7NW14:0.1886693209,A0A1J9PQ36:0.2553907181)92.2:0.0660847453)68.2:0.0457571880,(A0A0H1BNG9:0.1085690989,A0A2B7XKW2:0.1288651054)100:0.2871202084)99.8:0.2330837385,((A0A1D2JLE5:0.0128218057,(A0A1E2XYR3:0.0156176275,C1GFJ9:0.0719906637)94:0.0198265828)94.7:0.0384126028,C1H5B7:0.0678105463)100:0.4690466091)51.9:0.1371101590,A0A2B7WV32:0.2942486595)98.5:0.7216387432,(A0A2J6QJD9:0.1708992793,(A0A2J6R992:0.1719662512,(A0A2J6TGL2:0.0000020415,A0A2J6TGL2_2:0.0382302501)100:0.2697913054)94.5:0.1719443899)99.7:0.7594069448)100:1.4289756253)75.6:0.1421918299,(((((((A0A0S4PJF2:0.0000022773,A0A2H5WL92:0.0371402631)47:0.0122672632,A0A0S4PJF2_2:0.0000022280)100:1.6336965284,A0A257B4V2:0.4782091122)95.7:0.2609246939,(A0A2H5WNF5:0.0000020932,A0A2H5WNF5_2:0.0000020932)100:0.5155018268)95.7:0.2017168907,A0A2H5WWH1:0.5674187983)99.5:0.4843460945,(A0A0T7HG28:0.6396353315,((((((((A0A1B1CLS1:0.0318900351,A0A154IAC9:0.0092557259)62.7:0.0059645170,A0A1L3ZLH2:0.0371823998)75.1:0.0090415209,A0A1S9GCD4:0.0374844932)94:0.0277105256,(A0A246T3I2:0.1084103405,K0VNX7:0.1179235416)99.5:0.0893235191)78.8:0.0205397210,A0A1Q8HGS2:0.0609601213)99.7:0.0810504813,A0A1W6KX48:0.0888585944)59.3:0.0260975198,A0A2A6JFA5:0.0436760700)77.4:0.0554303480,J0KLB4:0.0438754232)98.1:0.5105564420)100:2.4052762279)34.6:0.0861637883,(((A0A1Y2T648:0.0000020932,A0A1Y2T648_2:0.0000020932)0:0.0000028224,Q67JZ1:0.0134467360)99.9:0.4743155691,Q67JZ0:0.3868931209)100:1.0162389919)87:0.1254390684)92.5:0.1465394312)90.6:0.1140414581,((((A0A1C7PD78:0.5878183799,A0A1C7PDQ8:0.4994157190)96.9:0.2428842223,(A0A1C7PDD0:0.0000022692,A0A1C7PDD0_2:0.0000020932)100:0.5380016454)100:0.7215968200,((A0A1C7PEF5:0.0084513006,A0A1C7PEF5_2:0.0000028283)100:0.8037595752,A0A1C7PF05:0.7159099722)98.9:0.4659058348)94.8:0.3456514278,((A0A2N8HMF8:0.0100849018,R7DTK3:0.0045373957)67.4:0.0210160901,A0A2N8HUN1:0.0197322842)100:2.3569125250)98.5:0.5240671537)65.5:0.1035535890)100:0.2652126264,(((((((((((A0A0F7GEV3:0.4117643943,((A0A142V9M8:0.0000026361,A0A2J1DS83:0.0000020932)86.7:0.0539190767,A0A223Z9T3:0.1331977434)100:0.8095393444)94.5:0.1605209710,A0A1F8LMX5:0.5505837608)54.6:0.0819972271,X0UGJ8:0.7438349197)85.4:0.0659071844,(A0A1W9WY22:0.6799406118,A0A1F8NW86:0.7192182190)74.7:0.0589401968)84.9:0.0397433736,X1IEI5:0.3096312629)93.1:0.0759766684,(((A0A1V4MQP5:0.0000020932,A0A1V4MQP5_2:0.0000020932)99.8:0.2250457622,A0A1V4RRP1:0.3192431791)99.4:0.2140409896,A0A1W9XEM7:0.4567224860)86.8:0.0682140845)36.2:0.0723428440,(A0A1V6G7D2:0.5740542750,A0A2M7KR54:0.5631901811)27.9:0.1148209323)96.6:0.1370084482,((((A0A0K1EMR6:0.3286052700,(A0A0K1EMY9:0.0002382466,A0A0K1EMY9_2:0.0163198085)100:0.3357626937)100:0.3737015614,(A0A150QYC4:0.0894379025,(A9FUE0:0.0600914322,A0A150TPG9:0.0746847828)87.8:0.0572386181)100:0.4225786080)23.1:0.0762333014,(((((A0A150PCE9:0.1579220780,(A0A150QHZ0:0.0922859278,A9FD28:0.0809080539)55.6:0.0254706932)14.6:0.0399056929,A0A150Q0H6:0.1414337852)100:0.3210543858,(A9FXR0:0.0000020932,A9FXR0_2:0.0000020932)100:0.2585759077)92.1:0.0907822714,(A0A150PYI6:0.1182999069,A0A150QQY5:0.1230054933)100:0.2570640487)43.5:0.0651645397,A0A150PD07:0.2904243804)100:0.6382402995)89.3:0.1371811278,A0A150PT18:0.3992950347)98.6:0.1936999557)92.9:0.1198057473,((A0A1M3MWY7:0.0000020932,A0A1M3MWY7_2:0.0000020932)98.5:0.1798862908,(A0A1M3N8W7:0.1509146355,(A0A1M3NHF8:0.2329775168,A0A1M3NHL6:0.1807269338)96.9:0.0998117591)97.4:0.2395021670)100:0.7963207814)42.2:0.0938864387,(((((A0A1H7JCV7:0.0000020932,A0A1H7JCV7_2:0.0000020932)99.2:0.1022412759,A0A1H9ZIW8:0.0427300877)100:0.3968802897,(A0A250JHP6:0.0827721157,(S9R8E0:0.0000022142,S9R8E0_2:0.0000025997)97.1:0.0743439054)100:0.5714227329)19.2:0.0897700928,(A0A1L9BGU1:0.2394349769,(S9QSR9:0.0000020932,S9QSR9_2:0.0000020932)99.8:0.2040901416)99.9:0.3102586656)100:0.6345508940,(A0A1J4RMT0:0.0153073154,(A0A2M7CMT3:0.0000020932,A0A2M7CMT3_2:0.0166071098)61.9:0.0088865035)100:0.7830465437)74.3:0.1409627775)91.1:0.1316819206,((((((((A0A0K1IVL0:0.0216239831,M0HAR4:0.0084679476)95.9:0.0339844690,M0G6H7:0.0354053734)97.2:0.0526591077,(L9V7B4:0.0000020932,D4GWF5:0.0000020932)96.5:0.0503437377)100:0.2292840414,(A0A1H7R4R4:0.0803901527,M0HHV1:0.1271327080)99.6:0.1467688243)74.7:0.1268849742,(A0A1I6L8N3:0.1579365223,U2DND0:0.3980366607)91.6:0.0871480166)100:0.4739550706,A0A1V4C005:0.8688996857)94.9:0.1919081864,((A0A161ZHT3:0.2831073203,A0A1D2QAS6:0.3578939094)100:0.4370808193,(A0A1G9PXT7:0.1885028811,A0A1H8QD96:0.1911888920)100:0.3749514433)96.2:0.1937831231)19.1:0.0798567523,(((((((A0A1H0Z0S6:0.0000027123,A0A1H0Z0S6_2:0.0000020932)99.4:0.1071685700,A0A1H0Z1T1:0.4656645324)22.8:0.0484276661,(A0A1I1CZH6:0.2261914241,M0MBW3:0.2313846242)95.6:0.0705623307)86.3:0.0340777771,(A0A1I0Q2G7:0.3667574281,(D2RV02:0.0557496702,M0CL36:0.0843155510)99.9:0.1535967086)91.1:0.0660898344)39.3:0.0228881502,(A0A1N7GGI9:0.1910694207,A0A202E6D2:0.2785186144)95:0.0682553853)95.7:0.0774617155,((A0A1J4LPA9:0.0700333961,M0B6F2:0.0999439326)23.6:0.0199711927,(D3SW18:0.0000025884,L9UY94:0.0000020932)100:0.0914163129)100:0.2432633065)78.6:0.0776994406,(A0A1J4LPC0:0.0400974885,L9ZX77:0.0281259639)100:0.3203955168)100:0.5366697940)99.6:0.2520078876)99.2:0.2173226183)80.7:0.0590394269,(((((A0A164EQF3:0.0360885920,A0A1X0L9J0:0.0417996880)95.9:0.0319490342,U5WT63:0.0668554209)99:0.0653146814,A0A1A2YM73:0.1662855459)42.5:0.0300907712,((A0A1A0U2A8:0.1444431600,A0A1A2VAV1:0.1549464982)95.4:0.0547669808,(A0A1V3WLT1:0.0042049169,U5WJP9:0.0000020255)99.3:0.0866488705)96.8:0.0871046466)100:1.1649026631,((A0A1V5XR14:0.0036508040,A0A1V5XR14_2:0.0000027101)99.5:0.3031153998,A0A2N2HI49:0.3214556057)100:0.9418035335)81.1:0.1732299931)99.1:0.1997595086,(((((A0A098YD22:0.3843825824,A0A238YNC9:0.2756707174)29.2:0.0574839275,(A0A1I2EIC9:0.0000020932,A0A1I2EIC9_2:0.0000020932)100:0.2961350908)93.2:0.1652359114,A0A1H0JM49:0.3013513212)100:1.1579552751,((((A0A0F2TI39:0.1351233430,(A0A1L9DNP8:0.0000020932,A0A1L9DNP8_2:0.0000026037)99.8:0.1208252903)99.9:0.2493301756,(A0A1H2CV09:0.3870176258,A0A2L0N723:0.1883741171)26.1:0.0659948837)36.3:0.1594411964,A0A1Q4XP83:0.2760306435)100:0.4271214547,(A0A1H7ZCP5:1.1350741776,C7QHC0:0.6385854522)15.3:0.1734391876)99.9:0.4139152253)49.4:0.1023699549,(((A0A0K3BMZ4:0.2193404212,(A0A0N9I2H1:0.2131671639,(A0A1V2PGN1:0.0000029252,A0A1V2PGN1_2:0.0388108132)100:0.1720290961)77.2:0.0857779723)42.7:0.0792475528,S5TK78:0.2766129235)96.9:0.1850168970,A0A1H5H6S1:0.3411927907)100:0.8652670903)95.9:0.1977772173)42.1:0.0922968900,(((((((A0A073B913:0.4792547178,(A0A1I6TVH5:0.3662807181,A0A2N3XWA4:0.2283234843)56.5:0.0953726509)93.4:0.1124296224,A4F9V1:0.4390845151)95.3:0.1470296018,((A0A1G9E1X1:0.0972070289,A0A1I1U9F0:0.0485383928)33.4:0.0327401716,A0A1I6YQ65:0.0878204745)100:0.8482877653)96.2:0.2248282339,(((((((((A0A075UWP6:0.0178421734,(A0A1H2I6A0:0.0000020932,A0A1H2I6A0_2:0.0000020932)91.3:0.0196330931)79.7:0.0145517643,M2ZFQ3:0.0689417672)100:0.4631553008,A0A1H4ZE13:0.5005711051)88.7:0.1378551691,A0A1H3H9M4:0.6228372178)18.5:0.0653841012,((A0A076MTH2:0.7032106574,((A0A0C1LAD5:0.5159120716,(C7MQC6:0.4470182827,H5X6G8:0.3917896158)96.9:0.1966112075)96.8:0.2093256656,A0A238XHT0:0.7515248641)71.8:0.0874269891)57.5:0.1178693713,A0A2A9FIZ7:0.6748211861)70.2:0.0853472095)98.6:0.1827769247,(((A0A0M8XX83:0.0396483355,A0A1Q4YFQ9:0.1085266336)100:0.4201440796,C6WRH0:0.5124391114)99.7:0.3313986535,(((A0A0N0T6H8:0.2525059019,A0A1I6F2V1:0.1365320039)89.1:0.1043396425,A0A1G8BW84:0.1051749641)99.4:0.2673383765,A0A1H0U363:0.5571451769)100:0.4895207814)61.8:0.1214688282)86.8:0.0649790069,W7SF79:0.6997252296)96.4:0.1287991429,((A0A1D8C1W6:0.3215200525,A0A1L7FDS7:0.2670440992)99.9:0.2659657746,A0A2I7YR16:0.6011720520)98.5:0.2013323274)54.3:0.0906672069,((A0A1G6YK31:0.4311968322,W7IXU4:0.4620428157)67.5:0.1091280241,A0A1Q9LTT9:0.5737114818)99.9:0.3200334351)52.8:0.0696327094)99:0.2679503273,((A0A0C2JN28:0.8281804559,(A0A147KKA6:0.3889069511,Q47NK3:0.4676764475)99.8:0.3616357854)86:0.1402210395,(A0A1M6PFD6:0.8037813004,((A0A1R3UU37:0.0000020932,A0A1R3UU37_2:0.0000020932)100:0.3178852393,J7L897:0.3504105630)99.9:0.3909291699)99.5:0.3098038326)99.8:0.4000691497)100:0.6893188353,((((A0A0Q8E1C6:0.0000020672,A0A0Q8E1C6_2:0.0000024036)99.7:0.4924189916,(A0A0Q8PY11:0.2515401316,A0A0Q8UN76:0.4578514265)93.3:0.2242096594)100:0.7723380192,((A0A1S1RPA5:0.3142504690,E3IWZ9:0.5924873848)84.3:0.1556452077,(A0A1V2IE54:0.0000020350,A0A1V2IE54_2:0.0000020932)100:0.3500178513)98.5:0.2125285488)95.3:0.1673994154,((((A0A120F846:0.1327206904,A0A1C4ZDG1:0.1039890841)93:0.0613031189,A0A2N3SJT1:0.1371606736)93.5:0.0578955002,(A0A1I1P3H8:0.0000022204,A0A1I1P3H8_2:0.0043119575)100:0.2425764638)21.6:0.0206832342,(A0A2N7T276:0.0284971131,F4F3U0:0.0169254271)99.7:0.2316575087)100:0.8988762506)95.4:0.1814561694)82.5:0.1397364753,(A0A1F8S434:0.3032869166,A0A1F8SEJ2:0.3313416455)100:0.4627439812)58.6:0.1372120077)96.5:0.2012950239,((A0A022KSY0:0.3509636259,((((A0A0M8KPQ1:0.0365346689,A0A1F1WYH3:0.0385605486)100:0.4116125555,A0A1X6XZE2:0.2478977579)43.3:0.0631037563,A0A1P8NKX0:0.4516195861)66.1:0.0708763571,((((A0A1X6Y160:0.1607259682,C7MGU7:0.1680984665)99.8:0.1632706338,(A0A220UGX1:0.2320949055,(A0A291GJN8:0.0043196335,A0A291GJN8_2:0.0175603204)99.9:0.1744565936)96.6:0.1227349458)95.6:0.1058465796,A0A291H0H5:0.3476444369)24.1:0.0490253048,A0A2N6U024:0.5355635134)75.4:0.0835600862)93.1:0.1441845722)96.3:0.2553126609,Z9JP99:1.0473070805)100:1.0063587574)54:0.1504385659,((A0A171DGN3:0.4063365324,(A0A1I3Y858:0.0810275439,D2BC83:0.0302620637)100:0.3124071665)81.3:0.2031507398,A0A1H1I501:0.4528296024)100:0.9536353281)92.8:0.2323881212,(((((A0A024H603:0.1747412996,A0A1H9L3Y1:0.1005709283)99.9:0.2176620536,(((((((A0A0Q5P1H2:0.1617890504,(A0JSH1:0.0664855232,A0A0D1C8J1:0.1122671313)78.3:0.0171318907)91.4:0.0352476485,((A0A0Q9MXS7:0.0705794678,A0A2L0R3K4:0.2262095087)24.7:0.0246797878,A0A0U3PHB0:0.0850960267)95:0.0611057034)97.9:0.0741937852,A0A1G9JB07:0.3140022245)92.1:0.0405458284,A0A2J8GCR0:0.2504782750)85.3:0.0565930460,A0A1H0UJK6:0.4237151521)80:0.0581846405,(A0A1H7AGA4:0.1276950635,A0A221NG69:0.1080732953)100:0.3167038678)97.8:0.1087819473,(A0A0S9C5W5:0.3751684393,A0A1E8FRX8:0.4171166727)92.6:0.1149013573)43.8:0.0962492986)99.8:0.3054339588,(A0A1H0ZB07:0.6566377171,((A0A1Y3LSV4:0.3492605985,A0A1Y3M5A6:0.2990450238)91.3:0.1329399671,A0A2L0UC86:0.5368428669)98.5:0.2458177624)96.5:0.1753130445)99.7:0.2963332140,((A0A0Q5QV28:0.7140771989,((A0A138ANS8:0.1510101075,(A0A1H1GZG1:0.0050360540,A0A1H1GZG1_2:0.0000020562)99.7:0.1332713658)90.9:0.1424249483,D5UUI8:0.2569643341)100:1.2007669305)74.6:0.1486873874,(A0A1N7DVH5:0.5220100960,(A0A1X1ALP9:0.0000021392,A0A1X1ALP9_2:0.0136463671)100:0.9317123395)92.2:0.2569969793)99.9:0.4383833972)98.9:0.2904844463,(((((((A0A0M4H460:0.2727430935,(J1HJT0:0.0000020944,J1HJT0_2:0.0000020932)99.9:0.2538474866)98:0.2642296798,A0A1Q2TKQ6:0.4648838783)100:0.8847122260,((A0A1H0F0Z4:0.3902861165,(A0A1L7RM43:0.2465143305,A0A1M4S3T4:0.2168953889)45.3:0.1196935211)99.9:0.3393106474,S3X4W8:0.9814953759)97.1:0.2571854140)56.7:0.1731167303,(((((((A0A1Q8HXA8:0.1171292934,A0A1F1V7H1:0.1570591016)95.6:0.0496858660,A0A1Q8VZL9:0.0288121533)88.7:0.0392746155,A0A1Q8WHQ2:0.0355076692)98.1:0.0715034511,A0A1Q8VKK7:0.2437018251)97.8:0.0745722889,A0A2I1KJK5:0.1007137361)4.9:0.0486037815,U1RLC1:0.1950853522)63.5:0.0494568457,F3PBN1:0.0754567021)100:0.7073472711)98.4:0.3693467876,(((A0A1H2DSP3:0.0000022343,A0A1H2DSP3_2:0.0000020361)100:1.9432673514,(((C0E7E5:0.0000021503,(E0DIF2:0.0000026433,E0DIF2_2:0.0000020932)72.9:0.0566316295)100:0.4547564724,C0E7E7:0.6669172186)80.8:0.1599943271,E0DIF3:0.6696136328)100:1.3924325851)83.8:0.2263538349,(A0A239QQU5:0.0000027756,A0A239QQU5_2:0.0000020310)100:1.4764334129)43.6:0.1528230134)89.8:0.2310504403,((A0A1C0AM22:0.8108689245,(A0A1M6E346:0.6938107397,I6X2P1:0.8885750609)80.5:0.1996686463)36.4:0.0676490027,(((((A0A1M6JUH8:0.4303405603,A0A1Q2CYW8:0.4575617665)94.6:0.2743034137,A0A1Q2CPU6:0.7167392139)46.9:0.1514615127,A0A1Q2CYU3:0.7029438500)12.4:0.1199204423,A0A1R1I0N0:0.4210757419)13.4:0.1245067010,((A0A1R1I0Q3:0.0020331834,A0A1R1I0Q3_2:0.0372021889)100:0.3279620484,A0A1R1I0S6:0.3888736322)97.2:0.1877989041)99.5:0.2788188431)100:0.5661427667)39.7:0.1060185383,((((A0A1Q4B0N7:0.7843943603,((((A0A1W6DMQ4:0.0000020972,A0A1W6DMQ4_2:0.0320921792)100:0.3203190557,A0A1Y0I1N9:0.2346674598)98.4:0.1654005239,A0A1Y0I2E7:0.2839163950)99.7:0.2816966947,C5C5L1:0.6653281993)85.1:0.1564453661)70:0.1465454453,A0A239FTV1:0.8984762206)42.4:0.1173833614,D1BTD7:0.5855510417)92.4:0.1474908133,(A0A1U7MQ08:0.2545044767,A0A285VLB4:0.5155421123)100:0.6613796960)98.4:0.2371944459)99.8:0.3251787891)60.5:0.1671249569)96.3:0.4558948988,(K0YQM9:0.0000020349,K0YQM9_2:0.0142130629)100:2.8708289695)90.8:0.4311394785,((((((((((A0A087KA31:0.0493375457,((((A0A1A9CCG4:0.0195645836,((A0A1C5CY37:0.0051953780,A0A1X2N1Z6:0.0000022208)81.1:0.0101643141,A0A2M9LSI4:0.0152450256)76.2:0.0061364188)75.1:0.0064306018,W9FPI6:0.0123570068)0:0.0000025194,A0A1L6PP99:0.0394794838)77.8:0.0193308933,A0A1B9EQ76:0.0569732098)76.6:0.0182410011)94.2:0.0537465084,(A0A0M8TAG3:0.0087360687,A0A1V0U8X7:0.0181031958)99.9:0.1780987716)70.4:0.0808831684,((A0A0Q8ER38:0.0288749800,H0BPG1:0.0359042601)79.4:0.0391231322,A0A209CV61:0.0149203906)99:0.1112452974)95.6:0.0995023564,((((A0A1C4LAI8:0.1257935583,A0A1V2MWM3:0.0834425841)90.2:0.0547214604,(A0A1C6P986:0.0390107765,A0A233RY23:0.1132035946)99.9:0.1404836273)63.7:0.0389551054,A0A1Q5FUE5:0.1271451994)0:0.0313648627,((A0A1C6LQI7:0.0100141822,A0A1W5ZAF2:0.0000020932)96.3:0.0329398890,A0A1E7LN23:0.0173899584)99.3:0.0852028899)98.4:0.1358483701)99.1:0.1679665075,((A0A0Q7VNH2:0.2460237721,M9TNE9:0.3070097216)98.4:0.1624772732,A0A1Q5MXJ4:0.5214162607)88.7:0.1240031544)96.3:0.1558199913,(A0A1G9ZG99:0.5235343673,V6JTG2:0.4165121681)50.5:0.1251392025)93.8:0.1431631655,A0A1H8IJR7:0.5764969572)18.3:0.0619640136,(((A0A126Y8B8:0.0489847834,V4I0Q7:0.0539067188)46.1:0.0167439148,A0A2N3JU92:0.0359631740)100:0.2250058276,A0A2M9I869:0.2359599908)100:0.5682610353)31.3:0.0466603450,(((A0A0L8JRT7:0.1827619602,A0A0M8YLI8:0.3226399953)97.8:0.1228577380,A0A1Q5JJ85:0.1736164713)83:0.0812854330,(A0A0S2HD87:0.1605823032,A0A0T1QHB7:0.1646674699)98.3:0.1172853533)100:0.6302361966)93.5:0.2261590741,A0A1T3P677:1.1697284827)97.1:0.3965120563)99.8:0.7578715668,((((A0A0H5RTQ9:0.3411088193,A0A0N1CKM2:0.7409402403)51.6:0.0914379983,A0A132PHA4:0.1711145441)100:0.9562488822,A0A1M7JGW0:0.6296212439)70.5:0.2263505125,((((A0A1A8Z674:0.4758653343,A0A1A9BE21:0.2971112652)65.3:0.0514936061,A0A1C4Y7L1:0.1805073568)91.1:0.1083270720,(((A0A1C4X9A8:0.1873599883,A0A1Q4ZZ96:0.3788020777)46:0.0288083647,A0A1N7DTX7:0.6880294880)95.5:0.0908394602,(A0A1C6SF36:0.2117939670,A0A1Q5HEK4:0.1892557528)78.2:0.1681579128)43:0.0825136679)58:0.1345047745,A0A1C3N1G8:0.4250285536)99.6:0.4493844817)100:1.3162921988)99.1:0.5806425723,((((A0A164NC87:0.4590449162,(A0A231H3V7:0.3939945490,W5TJF6:0.6892905732)97.1:0.2015384442)97.3:0.2862166262,(A0A2L2JTK8:0.1458529360,H6R1A5:0.4729259374)100:0.6581674815)71.4:0.1322507773,A0A1J0VUX5:0.9324432773)94.8:0.2112346745,A0A1E3SAG1:1.2841688868)91.4:0.2158554194)21.3:0.1676321424,A0A1I5XDU0:0.8956337234)43:0.1336869318,(A0A1G9BAT0:0.7392130307,D1AAN2:0.7733257209)95.1:0.2013785964)96.9:0.1683581266,((((((((A0A086MYD4:0.0531682205,A0A269U126:0.0748173219)99.9:0.2304798308,A0A1A9C1B1:0.5458158763)91.3:0.0857138264,(((((((A0A0G3AH30:0.0605333516,A0A1R0LNH9:0.1694363083)96.5:0.0610032229,(A0A0L8NY64:0.0240849191,A0A0S2P563:0.0524395905)100:0.2012948765)18.7:0.0437941974,(A0A1B1ARP4:0.2310298159,A0A2N0IYE6:0.1432007360)99.6:0.1548057221)91.8:0.0790899889,(A0A1C5C655:0.0229574674,A0A1X4GUA5:0.0027934602)100:0.2625841008)100:0.3124982024,(A0A0Q6YEV4:0.0745927905,B5HXQ1:0.0990317299)100:0.3330094379)99.7:0.1747473033,(((A0A0M8TSP1:0.4253790721,(A0A101QCW8:0.0843386280,A0A1V4E7L4:0.0714737585)99.9:0.2796783425)100:0.4049154662,A0A2G5J0N5:0.4949046126)78.7:0.0763057198,(A0A1C6MCM4:0.8641815830,A0A2G7C176:0.3796933552)65.3:0.1020008302)95.2:0.0801383645)39.9:0.0360400068,(((A0A101JPE6:0.2218608343,A0A101QCR9:0.2220926925)98.9:0.1170932502,((A0A101PBT8:0.3121037648,A0A1Q5KYY0:0.3333608206)81.7:0.1084669598,A0A1V9WJ31:0.3626722401)98.6:0.1334206977)86.9:0.0608067600,((A0A101UJE9:0.3720195504,A0A1H5IPB0:0.3368790120)77.4:0.0854584727,A0A1M5XJW1:0.3687158865)97.8:0.1370295886)93:0.0671194772)95.8:0.0661083419)99.1:0.1193237457,A0A0U3EQZ2:0.3439111618)97.3:0.1298074962,A0A1Q2ZM65:0.7536848984)86.3:0.1444894209,A0A1Q5IRL0:0.7317820491)69:0.1031276587,(((A0A0F4J811:0.3776650435,D9VTZ8:0.3358190104)85.9:0.1396409904,(A0A1L7GNS9:0.1780677367,A0A1U9P7R8:0.2052377970)100:0.2890132700)98.7:0.2108906150,A0A0M5J0B5:0.7353941925)89.5:0.0981762688)87.7:0.0884678178,((A0A1C4Q3P3:0.1411796832,A0A1H5HTF1:0.1711561596)97.4:0.1202776120,A0A1H8MWQ2:0.1694973378)100:0.5900918756)95.5:0.1362670394)49.1:0.0597945659,(((((A0A1G7AHR2:0.0251018649,A0A1G7AHR2_2:0.0914652651)98.7:0.2862054288,A0A1G9HSK7:0.8036229999)42.8:0.1810707908,A0A1G7DUU2:0.5405537659)100:1.1211185013,((A0A1Q5EB74:0.4383416070,A0A2G7DK66:0.7085203443)68.8:0.1291604715,E4N859:0.7546888126)99:0.3899850269)94.4:0.2453341173,A0A1H5Y226:0.9622707482)94.3:0.1679096908)89.9:0.0695866651,(((A0A0D4DGE7:0.2887651869,A0A0D7CGW1:0.3104172060)100:0.3773596247,A0A239BP90:0.9584083069)84.6:0.0931462023,(A0A136PIU5:0.6501534642,(((A0A1C4VT26:0.4285861507,A0A1C5GS13:0.2702209862)23.6:0.0948368856,A0A1C4YN99:0.2808701849)100:0.3379413068,A0A248YHJ8:0.6701811701)60.4:0.1179956244)100:0.4492165559)33.3:0.0825717110)99.2:0.2537094889,M3B217:0.5920825217)100:0.4783066704,D9WSA5:0.2476221279)93.2:0.1574017679,A0A1C5CVZ1:0.1924312521);
[truncated: 1,940,253 more chars]
