# Supplementary material for: A Comprehensive Phylogenetic Analysis of the Serpin Superfamily
Source: Mol Biol Evol. 2021 Mar 21;38(7):2915–29. doi: 10.1093/molbev/msab081 (PMC8233489; doi:10.1093/molbev/msab081)
Supplement: msab081_Supplementary_Data [file msab081_supplementary_data.zip › Serpin_superfamily_aln.txt]

>A0A014MPH1
--------------------------------------------------------------------------------------------------------------------------------------------------------------------------------------------------------------------------------------------------------------------------------------------------------------------------------------------------------------------------------------------------------------------------------------------------------------------------------------------------------------------------------------------------------------------------------------------------------------------------------------------------------------------------------------------------------------------------------------------------------------------------------------------------------------------------PDTPAGPLTLS--------------------------------------------------------------GNGLDVHLVLGAEDAV----G---------------G--------E--V-LEAG---------IGAV---------A-------G-EYPGLPGSALPLG-EAGPGVRVMEVPSWDPTPRTTLTTPQFTVTARHDLLRRAELFGLRTAQDTARGHFPGISP----------------------------------------------------------------------------------------------------------------------------------------------------------AALALSSAEQSMTASFSAEGFRAAAVTAFALAPGSAPP-----------------------------------------------------------------------------------------------------------------------------------------------------------------------------------------------------------------------------------------------------------------------------------------------------------------------------------------------------------------------------------------------------------------------------------------------------------------------------------------------------------------------------------------------------------------------------------------------QRTAKLISVAYDRPFGFLAVHRATGLVLTAGWVTEP
>A0A016UUR6
-----ADFAVDLLKLTSV----KESVVVSPLSLVAALSILERGAGGDTQSQIVDALKRK--------------------------------------------------------------------------------------------------------------------------------------------------------------------------------------------------------------------------SHNDVPELIRK----LAAA-------------------------------------------------------------------------------------------------------------------------------------------------------------------------------------------------------------------------------------------------------------------DGVAMAVATKFFLANGLKIGQQYNDAITKDFNVTAERLDF-RDQGLTVKTVNDFVSEATRQMIPSLLSGDFYQP----------------------------------------------------DMRAFLVNAVYFKGQWATRFDPDVTQEDTFHGMN---------------------------------------------------------GDRKESFMIHALKDCRFTVA--HGTQVLALPYK--------------------------------------------------------------DKEYEFVIFLPLESV---------------------------------------------------------------------------KFEDFRENL----TGAVMKELLEKATKTGVNVTIPKFKTTSQPQMKQMLQRLGISHLFES-GCDLKGVCE---------------------------------------------------------------------------------------------------------------------------------------------------------TEDLFVDDVIHKAVVE----------------------------------------------------------------------------------------------------------------------------------------------------------------------------------------------------------------------------------------------------------------------------------------------------------------------------------------------------------------------------------------------------------------------------------------------------------------------------------------------------------------------------------------------------------------------------------------------------------------------------------------------------------
>A0A016VZY2
---AELDFGLSMLRQVPV----TQQLVVSPISVIFALAMVQAGARGKTKMQIDQAISRG-------------------------------------------------------------------------------------------------------------------------------------------------------------------------------------------------------------------------AADGAVVDYYSKLSRAIMTSN------------------------------------------------------------------------------------------------------------------------------------------------------------------------------------------------------------------------------------------------------------------NGTQARIANGFFIDKRFNISNEYANTVSSMYSAKIESLDF-TQPEQAAKTIENFVSQVTSGKLQNIANAD-TVK----------------------------------------------------DAFAVLINAIYFNAEWEYKFLKGSSSNRTFNTTN---------------------------------------------------------NTGRLVEFVNESDEERLYA---QDMQLLSLRYK--------------------------------------------------------------DPSYALNIFLPKNRF---------------------------------------------------------------------------AIEQLREKL----DGAYIQHMFSQLNMTSLRISIPKIKIETDFRLEEALMAMNVSEMFND-SADLTGITD---------------------------------------------------------------------------------------------------------------------------------------------------------SLRLKVSSATHKAIIEVDEDGTTAAAVTLFKLIPRFA---------------------------------------------------------------------------------------------------------------------------------------------------------------------------------------------------------------------------------------------------------------------------------------------------------------------------------------------------------------------------------------------------------------------------------------------------------------------------------------------------------------------------------------------------------------------------------------------------PPESVIFSADHPFIFILTK--DKNPLFIGQY---
>A0A016W0H3
---AELDFGLSMLRQVPV----TQQLVVSPISVIFALAMVQAGARGKTKMQIDQAISRG-------------------------------------------------------------------------------------------------------------------------------------------------------------------------------------------------------------------------AADGAVVDYYSKLSRAIMTSN------------------------------------------------------------------------------------------------------------------------------------------------------------------------------------------------------------------------------------------------------------------NGTQARIANGFFIDKRFNISNEYANTVSSMYSAKIESLDF-TQPEQAAKTIENFVSQVTSGKLQNIANAD-TVK----------------------------------------------------DAFAVLINAIYFNAEWEYKFLKGSSSNRTFNTTN---------------------------------------------------------NTGRLVEFVNESDEERLYA---QDMQLLSLRYK--------------------------------------------------------------DPSYALNIFLPKNRF---------------------------------------------------------------------------AIEQLREKL----DGAYIQHMFSQLNMTSLRISIPKIKIETDFRLEEALMAMNVSEMFND-SADLTGITD---------------------------------------------------------------------------------------------------------------------------------------------------------SLRLKVSSATHKAIIEVDEDGTTAAAVTLFKLIPRFA---------------------------------------------------------------------------------------------------------------------------------------------------------------------------------------------------------------------------------------------------------------------------------------------------------------------------------------------------------------------------------------------------------------------------------------------------------------------------------------------------------------------------------------------------------------------------------------------------PPESVIFSADHPFIFILTK--DKNPLFIGQFL--
>A0A016W0N8
---AELDFGLSMLRQVPV----TQQLVVSPISVIFALAMVQAGARGKTKMQIDQAISRG-------------------------------------------------------------------------------------------------------------------------------------------------------------------------------------------------------------------------AADGAVVDYYSKLSRAIMTSN------------------------------------------------------------------------------------------------------------------------------------------------------------------------------------------------------------------------------------------------------------------NGTQARIANGFFIDKRFNISNEYANTVSSMYSAKIESLDF-TQPEQAAKTIENFVSQVTSGKLQNIANAD-TVK----------------------------------------------------DAFAVLINAIYFNAEWEYKFLKGSSSNRTFNTTN---------------------------------------------------------NTGRLIEFVNESDEERLYAED-QDMQLLSLRYK--------------------------------------------------------------DPSYALNIFLPKNRF---------------------------------------------------------------------------AIEQLREKL----DGAYIQHMFSQLNMTSLRISIPKIKIETDFRLEEALMAMNVSEMFND-SADLTGITD---------------------------------------------------------------------------------------------------------------------------------------------------------SLRLKVSSATHKAIIEVDEDGTTAAAVTLFKLIPRFA---------------------------------------------------------------------------------------------------------------------------------------------------------------------------------------------------------------------------------------------------------------------------------------------------------------------------------------------------------------------------------------------------------------------------------------------------------------------------------------------------------------------------------------------------------------------------------------------------PPESVIFSADHPFIFILTK--DKNPLFIGQFL--
>A0A016WVP6
-----------MLRQTSI----NETCVVSPVSVILALATIHIGAKGQTKSQISRAISTG-------------------------------------------------------------------------------------------------------------------------------------------------------------------------------------------------------------------------ATDTEIVKYYSHLSEEIVQHR------------------------------------------------------------------------------------------------------------------------------------------------------------------------------------------------------------------------------------------------------------------KGTATTIANGFFMDKKFAVRKSYGSALIKRFTTKVRSFQF-KGNYTLSEKIDSYVSRKTYGRIKHIHTPRNL-N----------------------------------------------------DALSLLVSAASFASKWEYSFVKTLNTRGIFYSRV---------------------------------------------------------SSERKVEYMNVVKENRYYTET-ENMQVLSLRYS--------------------------------------------------------------DTSYALNIFLPREKF---------------------------------------------------------------------------ALETLRASL----TGSVIQATLSQLKSTYMTISIPKMRIKTELKLKTVLRALGVSELFSD-HCDLSGITK---------------------------------------------------------------------------------------------------------------------------------------------------------TSAFKISHAAHKAIIEIGEGGTTEKDYGNY---YKPVIE----------------------------------------------------------------------------------------------------------------------------------------------------------------------------------------------------------------------------------------------------------------------------------------------------------------------------------------------------------------------------------------------------------------------------------------------------------------------------------------------------------------------------------------------------------------------------------------------TEPTYAPTTFIADHPFLFVLTK--DNNPLFIGQY---
>A0A016WVT3
------DFGLNMLRQSPL----DVTLVVSPLSVIFALALVHAGAKGDTKSQINQVISNG-------------------------------------------------------------------------------------------------------------------------------------------------------------------------------------------------------------------------ATDDEIVEFYSGLAKSTLTPK------------------------------------------------------------------------------------------------------------------------------------------------------------------------------------------------------------------------------------------------------------------NGVQARIANAFFMDKRFSIEKQYADIINEKYSAKVEALDF-GQTKQTAETIGEFVSKTTEGKIKHFIKED-LVS----------------------------------------------------GALSLIVNAIYFKSKWEHEFSKESTTNKTLHSSA---------------------------------------------------------NSKKEIEFLNAPNVIHNYAED-KDMQVLSLLYK--------------------------------------------------------------DTSYAFNIILPKKRF---------------------------------------------------------------------------GLDKLRKSI----NGAIIQKLLSQLQPTVLTISFPKMNIETDFKLKEALIAMGVTKIFSD-SAELTGIAKpk-------------------------------------------------------------------------------------------------------------------------------------------------------HPPLFVSDAAHKAIIGVDESGTVAAAVTVFKVAATAA-------------------------------------------------------------------------------------------------------------------------------------------------------------------------------------------------------------------------------------------------------------------------------------------------------------------------------------------------------------------------------------------------------------------------------------------------------------------------------------------------------------------------------------------------------------------------------------------------VGPPISKRFVADHPFIFVLTK--NNNPLFMGQF---
>A0A016WWA2
---AETDFGMKMLRQTSI----NETCVVSPVSVILALATIHIGAKGQTKSQISRAISTG-------------------------------------------------------------------------------------------------------------------------------------------------------------------------------------------------------------------------ATDTEIVKYYSHLSEEIVQHR------------------------------------------------------------------------------------------------------------------------------------------------------------------------------------------------------------------------------------------------------------------KGTATTIANGFFMDKKFAVRKSYGSALIKRFTTKVRSFQF-KGNYTLSEKIDSYVSRKTYGRIKHIHTPRNL-N----------------------------------------------------DALSLLVSAASFASKWEYSFVKTLNTRGIFYSRV---------------------------------------------------------SSERKVEYMNVVKENRYYTET-ENMQVLSLRYS--------------------------------------------------------------DTSYALNIFLPREKF---------------------------------------------------------------------------ALETLRASL----TGSVIQTTLSQLKSTYMTISIPKMRIKTELKLKTVLRALGVSELFSD-HCDLSGITK---------------------------------------------------------------------------------------------------------------------------------------------------------TSAFKISHAAHKAIIEIGEGGTTEKDYGNY---YKPVIE----------------------------------------------------------------------------------------------------------------------------------------------------------------------------------------------------------------------------------------------------------------------------------------------------------------------------------------------------------------------------------------------------------------------------------------------------------------------------------------------------------------------------------------------------------------------------------------------TEPTYAPTTFIADHPFLFVLTK--DNNPLFIGQY---
>A0A016WX90
---AETDFGMKMLRQTSI----NETCVVSPVSVILALATIHIGAKGQTKSQISRAISTG-------------------------------------------------------------------------------------------------------------------------------------------------------------------------------------------------------------------------ATDTEIVKYYSHLSEEIVQHR------------------------------------------------------------------------------------------------------------------------------------------------------------------------------------------------------------------------------------------------------------------KGTATTIANGFFMDKKFAVRKSYGSALIKRFTTKVRSFQF-KGNYTLSEKIDSYVSRKTYGRIKHIHTPRNL-N----------------------------------------------------DALSLLVSAASFASKWEYSFVKTLNTRGIFYSRV---------------------------------------------------------SSERKVEYMNVVKENRYYTET-ENMQVLSLRYS--------------------------------------------------------------DTSYALNIFLPREKF---------------------------------------------------------------------------ALETLRASL----TGSVIQTTLSQLKSTYMTISIPKMRIKTELKLKTVLRALGVSELFSD-HCDLSGITK---------------------------------------------------------------------------------------------------------------------------------------------------------TSAFKISHAAHKAIIEIGEGGTTEKDYGNY---YKPVIE----------------------------------------------------------------------------------------------------------------------------------------------------------------------------------------------------------------------------------------------------------------------------------------------------------------------------------------------------------------------------------------------------------------------------------------------------------------------------------------------------------------------------------------------------------------------------------------------TEPTYAPTTFIADHPFLFVLTK--DNNPLFIGQY---
>A0A016WX98
---AETDFGFSLLREAP----AHEPLVVSPLSVIFALAMVQAGAKGTTKSQINKVISAG-------------------------------------------------------------------------------------------------------------------------------------------------------------------------------------------------------------------------ESDDRIVAHYSELSQQILKAK------------------------------------------------------------------------------------------------------------------------------------------------------------------------------------------------------------------------------------------------------------------DGVHTRIANGFFLNDQYEIENQYREIIMKKYSAKVESYDF-GMPDETAEIINNFVSNITEGKIRGIVKTNNV-K----------------------------------------------------GAFSLIVNAIYFTAEWEVKFDQGSNSKRKFFSAE---------------------------------------------------------NSGKEMEFMNRMEQTLYAEDS--ELQLLSLQYK--------------------------------------------------------------DTSYAFHILLPKKRF---------------------------------------------------------------------------GLGEVLRTM----DGTKFQHLLSKLKKTHVSVTIPKMKIESDYKLKEALIMMGVTDMFND-SADLSGIAK---------------------------------------------------------------------------------------------------------------------------------------------------------SPHLKVSKALHRAIIEVDEDGTTAAAATVIVIKETSF--------------------------------------------------------------------------------------------------------------------------------------------------------------------------------------------------------------------------------------------------------------------------------------------------------------------------------------------------------------------------------------------------------------------------------------------------------------------------------------------------------------------------------------------------------------------------------------------------ISEKSIDFIADHPFLFILTK--DKSPLFMGKF---
>A0A016WXX8
---AETDFGLSMLRLAP----ASEALVVSPLSVIFALAMVQAGAEGSTRSQIDKLIARG-------------------------------------------------------------------------------------------------------------------------------------------------------------------------------------------------------------------------APEDSIADYYSGLSQQVLKAT------------------------------------------------------------------------------------------------------------------------------------------------------------------------------------------------------------------------------------------------------------------DGVKNRIANGFFLNNKYQIEKEYENTIVKKYSAKVESYDF-RKAEETARTINDFVSKVTEGKIHDMLEAD-AVR----------------------------------------------------GAFSVIVNAIYFTAEWQYKFYKNSNTKQMFFSEE---------------------------------------------------------GKGKMLDFMNDRMDHRLYAED-DVVQVLSLTYK--------------------------------------------------------------DTSYAFNIFLPKKRF---------------------------------------------------------------------------ALGEVMKKL----DGSKVQKLLSKLEMTFITLSIPKMKIETKYGLKEALIKMGVTDLFNS-KADLSGICK---------------------------------------------------------------------------------------------------------------------------------------------------------SPPLQISDALHNAIIEVDEEGTTAAAATMFLP-VGS-------------------------------------------------------------------------------------------------------------------------------------------------------------------------------------------------------------------------------------------------------------------------------------------------------------------------------------------------------------------------------------------------------------------------------------------------------------------------------------------------------------------------------------------------------------------------------------------------ALIMEEPKKFIADHPFIFILTE--DKNPLFMGQF---
>A0A016X0N4
---AETDFGLHMLRQSPV----NEQLVVSPISVIFALAMVQAGAKGKTKNQINQVISNG-------------------------------------------------------------------------------------------------------------------------------------------------------------------------------------------------------------------------ATDDAIVDFYSNLAKDTLKAS------------------------------------------------------------------------------------------------------------------------------------------------------------------------------------------------------------------------------------------------------------------NGVKTTIANAFFMDKKYTIEKPYADTITKKYSAKVEALDF-GQAKQTAQTIDAFVSENTAGKIKNFITED-TVK----------------------------------------------------DAFSLIINAVYFTAKWEFEFSKDSTSKKKFYSTS---------------------------------------------------------TSNKEIRCICKYREFRYYTED-SDMQVLSLRYR--------------------------------------------------------------DTSYAFNIILPKERF---------------------------------------------------------------------------GLDALRKKL----NGADIQKALSQLRRTYITISVPKMKIDTDFKLKEALISMGVTEMFSD-KADLTGISK---------------------------------------------------------------------------------------------------------------------------------------------------------AGPLKVSDAAHRAIIEVDEEGTTAAAVSSFRVMLMSA--------------------------------------------------------------------------------------------------------------------------------------------------------------------------------------------------------------------------------------------------------------------------------------------------------------------------------------------------------------------------------------------------------------------------------------------------------------------------------------------------------------------------------------------------------------------------------------------------IVGEPENFVADHPFIFILTK--DNNPLFMGQF---
>A0A016X0N9
-------------RQS---P-TDVTLVVSPLSVIFALTLVQAGAKGETKSQINKVISNE-------------------------------------------------------------------------------------------------------------------------------------------------------------------------------------------------------------------------ATDDQIVEFYSNLAKITLTP------------------------------------------------------------------------------------------------------------------------------------------------------------------------------------------------------------------------------------------------------------------TNGVNTRIANAFFMDKKFSIEKQYADTIKREYSAKVEALDF-EQAKQAAETIDEFVSKTTEGKIKHFITED-LVS----------------------------------------------------EALSLIVNAIYFKSKWKHEFSKDSTTNKTFYSSA---------------------------------------------------------NSKKEIEFLNERDAFRNYAED-EDMEVLSLPYN--------------------------------------------------------------DKSYAFNIILPKKRF---------------------------------------------------------------------------GLNELRGKL----SGALIQKLLAKLQPTILTISFPKINIETDFKLKEALIAMGVTEMFSD-SADLTGIAK---------------------------------------------------------------------------------------------------------------------------------------------------------FPPLTVSKAAHKAIIEVDESGTVAAAVTVFKVAMATS-------------------------------------------------------------------------------------------------------------------------------------------------------------------------------------------------------------------------------------------------------------------------------------------------------------------------------------------------------------------------------------------------------------------------------------------------------------------------------------------------------------------------------------------------------------------------------------------------VGQPMIRRFVADHPFIFVLTK--DNNPLFMGQ----
>A0A016X1B1
----------------------------------------------------------E-------------------------------------------------------------------------------------------------------------------------------------------------------------------------------------------------------------------------ATDDQIVEFYSNLAKITLTP------------------------------------------------------------------------------------------------------------------------------------------------------------------------------------------------------------------------------------------------------------------TNGVNTRIANAFFMDKKFSIEKQYADTIKREYSAKVEALDF-EQAKQAAETIDEFVSKTTEGKIKHFITED-LVS----------------------------------------------------EALSLIVNAIYFKSKWKHEFSKDSTTNKTFYSSA---------------------------------------------------------NSKKEIEFLNERDAFRNYAED-EDMEVLSLPYN--------------------------------------------------------------DKSYAFNIILPKKRF---------------------------------------------------------------------------GLNELRGKL----SGALIQKLLAKLQPTILTISFPKINIETDFKLKEALIAMGVTEMFSD-SADLTGIAK---------------------------------------------------------------------------------------------------------------------------------------------------------FPPLTVSKAAHKAIIEVDESGTVAAAVTVFKVAMATS-------------------------------------------------------------------------------------------------------------------------------------------------------------------------------------------------------------------------------------------------------------------------------------------------------------------------------------------------------------------------------------------------------------------------------------------------------------------------------------------------------------------------------------------------------------------------------------------------VGQPMIRRFVADHPFIFVLTK--DNNPLFMGQ----
>A0A016X284
---AETDFGLNMLRQSPV----TEQLVVSPISVIFALAMVEAGAKGKTKDQINKVISNG-------------------------------------------------------------------------------------------------------------------------------------------------------------------------------------------------------------------------ATDREIVEFYSDLARDTLKAN------------------------------------------------------------------------------------------------------------------------------------------------------------------------------------------------------------------------------------------------------------------NGVQTKIANAFFMDKKFTIEKPYADTIIKRYSAKVEALDF-GQAEQTAKTIDAFVSENTAGKIQNLITED-TVR----------------------------------------------------GASSLIINAVYFIAKWEYEFSKDSTSNRTFYSTE---------------------------------------------------------NSKKEIEFLDEYEENRYYAED-TDMQVLSLRYK--------------------------------------------------------------DTSYAMNIFLPKKRF---------------------------------------------------------------------------GLDALRKKL----NGAAIQKVLSQLRRTYMTISIPKMKIETDFNLKDALIAMGITEMFSN-TADLTGISK---------------------------------------------------------------------------------------------------------------------------------------------------------ASPLKVSDAAHRAIIEVDEEGTTAAAASFFRVYLVSM--------------------------------------------------------------------------------------------------------------------------------------------------------------------------------------------------------------------------------------------------------------------------------------------------------------------------------------------------------------------------------------------------------------------------------------------------------------------------------------------------------------------------------------------------------------------------------------------------RWDKPTRFVADHPFLFVLTK--NNNPLFMGQF---
>A0A016X285
----------------------------------------------------------E-------------------------------------------------------------------------------------------------------------------------------------------------------------------------------------------------------------------------ATDDQIVEFYSNLAKITLTP------------------------------------------------------------------------------------------------------------------------------------------------------------------------------------------------------------------------------------------------------------------TNGVNTRIANAFFMDKKFSIEKQYADTIKREYSAKVEALDF-EQAKQAAETIDEFVSKTTEGKIKHFITED-LVS----------------------------------------------------EALSLIVNAIYFKSKWKHEFSKDSTTNKTFYSSA---------------------------------------------------------NSKKEIEFLNERDAFRNYAED-EDMEVLSLPYN--------------------------------------------------------------DKSYAFNIILPKKRF---------------------------------------------------------------------------GLNELRGKL----SGALIQKLLAKLQPTILTISFPKINIETDFKLKEALIAMGVTEMFSD-SADLTGIAK---------------------------------------------------------------------------------------------------------------------------------------------------------FPPLTVSKAAHKAIIEVDESGTVAAAVTVFKLL-----------------------------------------------------------------------------------------------------------------------------------------------------------------------------------------------------------------------------------------------------------------------------------------------------------------------------------------------------------------------------------------------------------------------------------------------------------------------------------------------------------------------------------------------------------------------------------------------------------------------------------------
>A0A016X312
----------------------------------------------------------E-------------------------------------------------------------------------------------------------------------------------------------------------------------------------------------------------------------------------ATDDQIVEFYSNLAKITLTP------------------------------------------------------------------------------------------------------------------------------------------------------------------------------------------------------------------------------------------------------------------TNGVNTRIANAFFMDKKFSIEKQYADTIKREYSAKVEALDF-EQAKQAAETIDEFVSKTTEGKIKHFITED-LVS----------------------------------------------------EALSLIVNAIYFKSKWKHEFSKDSTTNKTFYSSA---------------------------------------------------------NSKKEIEFLNERDAFRNYAED-EDMEVLSLPYN--------------------------------------------------------------DKSYAFNIILPKKRF---------------------------------------------------------------------------GLNELRGKL----SGALIQKLLAKLQPTILTISFPKINIETDFKLKEALIAMGVTEMFSD-SADLTGIAK---------------------------------------------------------------------------------------------------------------------------------------------------------FPPLTVSKAAHKAIIEVDESGTVAAAVTVFKVAMATS-------------------------------------------------------------------------------------------------------------------------------------------------------------------------------------------------------------------------------------------------------------------------------------------------------------------------------------------------------------------------------------------------------------------------------------------------------------------------------------------------------------------------------------------------------------------------------------------------------------------------------------
>A0A017T6F4
LAASTNAFATDLYAQLRSE---QGNLAVSPASISLALAMTWGGAKGETATQMAKVLRFS-------------------------------------------------------------------------------------------------------------------------------------------------------------------------------------------------------------------------GNPDALFGSIGKQLATWNDPA-----------------------------------------------------------------------------------------------------------------------------------------------------------------------------------------------------------------------------------------------------------------RTAYTLRVTNRLFGEKTYTFQDAFLKQTAATFGAPLESTDFRSAPDAARVHINGWVAKETNDRIKDLLTTGALDT----------------------------------------------------DTRLVLVNAVYFLGTWATPFSKDGTRPAPFHVGG---------------------------------------------------------TTAKDVPTMNLSSRFKYAATD--GLRVLEMPYV--------------------------------------------------------------GNELAMTLVLPDARN---------------------------------------------------------------------------GLPAVEKKL----TADKLTAWVDAAATKKVDVFLPSFEVSKSFLLNDPLTKLGMPLAFDRARADFTGIAN--P-----P----------------------------------------------------------------------------------------------------------------------------------------------NPSDRLSISRVFHKAFVKVDEKGTEAAAATGVVMSTRGM-------------------------------------------------------------------------------------------------------------------------------------------------------------------------------------------------------------------------------------------------------------------------------------------------------------------------------------------------------------------------------------------------------------------------------------------------------------------------------------------------------------------------------------------------------------------------------------------------PRPEESVEFRADHPFLYFVRDLRSGMILFMGRVTDP
>A0A022KSY0
----VVPFTARMLGAIGR----DVNAVCSPLSAQVVLTMAGLGAAGDTRAQMEAVLGGT------------------------------------------------------------------------------------------------------------------------------------------------------------------------------------------------------------------------MDELAAASNTLSSVLAAVGDQER------------A----A------------D----------------------------------------------------------------------------------------------------------------------------------------------------------------------------------------------------E----------D---------D---A---PEPAVASLVNGVWTQEGITVQEAYLEDLAEHFGSGVYEVDYTDDRKDARERINGWVADATNDLIEELISADLLSA----------------------------------------------------DTRMVLVNALHLKAAWHQPLSS---APGPFTLAD---------------------------------------------------------GSEVETEMLTGTA-QGWYEDD--VCRATSLGTY--------------------------------------------------------------GGDLSLALVQPVADV---------------------P--------A--V-LDA-------------------------------------WADAVADGA-EGA-GGGLSAVLDGVQSDPVELILPAFDIGWGGSLKEILEGLGMELAFGA--ADFSGITA---------------------------------------------------------------------------------------------------------------------------------------------------------EEELHISDVVQKAVITVDSEGMEAAAATAAGFAASA----------------------------------------------------------------------------------------------------------------------------------------------------------------------------------------------------------------------------------------------------------------------------------------------------------------------------------------------------------------------------------------------------------------------------------------------------------------------------------------------------------------------------------------------------------------------------------------------------PAEPNELVLDSPFLFVAYETSTLAPLVLGWIGDP
>A0A022Q9K3
-ILNQADVSLSLARHVITSHAKDRNLVISPLSINVVLGMLAAGSNGPTRDQILRFLKSG--------------------------------------------------------------------------------------------------------------------------------------------------------------------------------------------------------------------------SIEEINSFSSEIATHVFADGQ------------------------------------------------------------------------------------------------------------------------------------------------------------------------------------------------------------------------------------------------------------P---LGGPRLSTANGVWIDQSLRLNPAFKEIIKNSYKAASNNVDFQNKAEQVRKELNEWAEKETKGLIKDMLEPDSDAK---------------------------------------------------------------------------------------------------------------------------------------------------------------------DGFKVLRLPYK--------------------------------------------------------------RLKFSMYFFLPDAKD---------------------------------------------------------------------------GLPALLEKFG--SESRFIKNHAPQSLVEVGEFRIPKFKISFDFEASGVLRRQGVVLPFCQ--GGLAEMVD--S-----S----------------------------------------------------------------------------------------------------------------------------------------------IDGELLCVSGIIHKAFIEVNEKRTEAAAVTFTGMYGGCC-------------------------------------------------------------------------------------------------------------------------------------------------------------------------------------------------------------------------------------------------------------------------------------------------------------------------------------------------------------------------------------------------------------------------------------------------------------------------------------------------------------------------------------------------------------------------------------------------GEKKKIYDFVADHPFLFVIREDVSGVLLFVGQLL--
>A0A022Q9L3
----HSDVSLSLASHVIAAHGKDTNVVLSPLSINVLLGLVASGSNGPARNQILGYLKSK--------------------------------------------------------------------------------------------------------------------------------------------------------------------------------------------------------------------------SIKEVNSVSSLIMSHVFADGA------------------------------------------------------------------------------------------------------------------------------------------------------------------------------------------------------------------------------------------------------------R---LGGPRLSIANGVWIDQSLRLKPVFEEIVENSYKAAADHVDFQTKADEVRKEVNAWAEKQTKGLIKEVLPRGSVDS----------------------------------------------------LTRLIFANAVYFKGDWLDKFDASKTKDRKFFLLD---------------------------------------------------------GSSIKVPFMTSGDRQYISEFD--GFKVLRLPYK--------------------------------------------------------------RRRFSMYFFLPDAKD---------------------------------------------------------------------------GLPDLLEKVG--SESRFIENHIT----------------YFQLDASGILQGLGVVLPFRQ--GGLTEMVD--S-----A----------------------------------------------------------------------------------------------------------------------------------------------IDGKELYVSGIFQKAFIEVNEKGTEAAAATSLACGGSGLR------------------------------------------------------------------------------------------------------------------------------------------------------------------------------------------------------------------------------------------------------------------------------------------------------------------------------------------------------------------------------------------------------------------------------------------------------------------------------------------------------------------------------------------------------------------------------------------------LQKMKKLDFVADHPFLFVIRED--------------
>A0A022QCK1
----LTDASLSLAKHVITAHAGDANVVISPLSIQVSLGMIAAGSNGPTRDQLLGFLKSK--------------------------------------------------------------------------------------------------------------------------------------------------------------------------------------------------------------------------SIEELNSLSSRLVTHVFAEGR------------------------------------------------------------------------------------------------------------------------------------------------------------------------------------------------------------------------------------------------------------Npl-IGGPRFSLASGVWIDHSLTFKPSYEGIIQNAYMAAANRVDFRTKAVEVTKEVNAWAEEKTNGLIKEILSPGSINA----------------------------------------------------DTALIFANAVYFKGDWVDEFKEYMNRDCKFFLNN---------------------------------------------------------GTSVQVPFMTSYEKQYVRAFD--GFKVLRRPYR--------------------------------------------------------------QRSFSMYFFLPDAKD---------------------------------------------------------------------------GLPDLLDRVA--SESGFIESHTPNRPVLVGEFRIPKFKINFQFEAMNVIKELGVVLPFYP--GGLTEMVD--S-----A----------------------------------------------------------------------------------------------------------------------------------------------IDGESLYVSGIFQKAFIEVNEKGTEAAAVSNILVGGGGD-------------------------------------------------------------------------------------------------------------------------------------------------------------------------------------------------------------------------------------------------------------------------------------------------------------------------------------------------------------------------------------------------------------------------------------------------------------------------------------------------------------------------------------------------------------------------------------------------FGRKKRLDFVADHPFLFAIREDKTGVVVFFGQLINP
>A0A022QFR1
-IPNQNDVSLSLASHVIATHARDKNLVLSPLSINVVLGMIASGSSGPTRDQMLGFLKSE--------------------------------------------------------------------------------------------------------------------------------------------------------------------------------------------------------------------------SVEELNSLSAKLVAHLFTDGG------------------------------------------------------------------------------------------------------------------------------------------------------------------------------------------------------------------------------------------------------------P---LGGPSLSAANGVWIDQRLRFKPAFGEIIRNSYKAASNHADFQYKAEEVRKEVNAWAENETNGLVKEILEPGSVND----------------------------------------------------LTQLIFANAIYFKGAWLHELEAIRTKEADFFLSN---------------------------------------------------------GSSIKSPFMTSTLKKRQCIRE-DGFKVLGLPYK--------------------------------------------------------------QRKFSMYFFLPDARD---------------------------------------------------------------------------GLPALLERVG--SESRFIENHVPHEAVLVGRFLIPKFKIGFDFEASKVLKGLGVVLPFR--MGGLTEMID--F-----------------------------------------------------------------------------------------------------------------------------------------------------G-EFLEVSKIFHKSFIEVNERGTEAAAATVALMGFGCS-------------------------------------------------------------------------------------------------------------------------------------------------------------------------------------------------------------------------------------------------------------------------------------------------------------------------------------------------------------------------------------------------------------------------------------------------------------------------------------------------------------------------------------------------------------------------------------------------RVIEKTVDFVADHPFLFVVREDISGAVLFIGQLLNP
>A0A022QZ95
-----------------------------------------------------------------------------------------------------------------------------------------------------------------------------------------------------------------------------------------------------------------------------------------VNSFSSKLVTHVLSDGG------------------------------------------------------------------------------------------------------------------------------------------------------------------------------------------------------------------------------------------------------------P---LGGPSFSTANGVWVDQSLRFKPTFREINPYAYVIRCNFSVYTNGAEEVRKEVNAWAEKKTYGLIKEIVTSGSVDS----------------------------------------------------TTRLILANAIYFKGVWQEKFDASTTRDRDFFLLN---------------------------------------------------------GSSTQATFVTSWKRQYIRDFD--GFKFLKLPYK--------------------------------------------------------------QRKFSMYLFFPDAKD---------------------------------------------------------------------------GLPALMEKNS----ALNLDSSKTTSH----------------------------KL-Y-----WWTRLFD---------------------------------------------------------------------------------------------------------------------------------------------------------GKLLYVSRIFHKSFIEVNEGGH------------PF--------------------------------------------------------------------------------------------------------------------------------------------------------------------------------------------------------------------------------------------------------------------------------------------------------------------------------------------------------------------------------------------------------------------------------------------------------------------------------------------------------------------------------------------------------------------------------------------------LEEEKRVDFVADHPFLFAVREDISGAVLVIDQLLN-
>A0A022RTU5
-ILNQTYVSFSLAKQLISTDYKDKNVIFSPLSIHILLGMIASGSKGPTRDQMLGFFKSN--------------------------------------------------------------------------------------------------------------------------------------------------------------------------------------------------------------------------SIQELNSLLAHHVTKVFADGE------------------------------------------------------------------------------------------------------------------------------------------------------------------------------------------------------------------------------------------------------------P---LGGPCLSLVNGVWVDQSLSFKPHYKEIIQNGYRAAAYRVDFLTKAAEVIEEVNKWVENETNGLIEEILPPDSVDA----------------------------------------------------STRLILANAVYFKGMWEEQFDSSVTKDDDFFILN---------------------------------------------------------GSSIKVPFMTSWERQYIRYFE--GFKVLRLPYK--------------------------------------------------------------QRKFSMYIFLPDAKD---------------------------------------------------------------------------GLPSLIEKAG--SESGFIEKHLPLWDVKVGNFRIPKFKIEFEFRAGEVLRELGMVLPFSC--GDFTEMVY--S-----T----------------------------------------------------------------------------------------------------------------------------------------------ITTEKLFVSEIFHKAFVEVNEEGTKAAAVSVGVFQLQCL--------------------------------------------------------------------------------------------------------------------------------------------------------------------------------------------------------------------------------------------------------------------------------------------------------------------------------------------------------------------------------------------------------------------------------------------------------------------------------------------------------------------------------------------------------------------------------------------------RIETKFDFVADHPFMFVIREDMSG-----------
>A0A022XEH3
---------RAILQDLCSQEIPESGLAISPASIGIAMAMLIGAATPSDAERMCTSLGVA---------------------------------------------------------------------------------------------------------------------------------------------------------------------------------------------------------------------------RPEKFDVVHHFLKHCK-----------------------------------------------------------------------------------------------------------------------------------------------------------------------------------------------------------------------------------------------------------------------DTTAVANALFADKGTVLDDEYARFLDGF-D-VCANMEF-PRLLDGLTAINGWISDNTMGMIKNMICNDN-LA----------------------------------------------------HSHLVLINALAFKGIWKEKFDPKNTVDYQFKVTD---------------------------------------------------------SDIRRVDMMFRFGE-EIFVCDTPKYNAVKLPYE--------------------------------------------------------------AASTSFKAYLPRDG---------------------------------------------------------------------------VSVQEVLSSL----SSEQ----APFRQKKVSRLGFPKVDMSYGTDLLEVFQHIGTYIP-----SGFPKMGA---------------------------------------------------------------------------------------------------------------------------------------------------------G-ENILSAILHNTAITIDEQGTRAVAATAIMMTRSA----------------------------------------------------------------------------------------------------------------------------------------------------------------------------------------------------------------------------------------------------------------------------------------------------------------------------------------------------------------------------------------------------------------------------------------------------------------------------------------------------------------------------------------------------------------------------------------------------VEPSTVLVFNKPFVFSIESETTQCPLFMGVF---
>A0A023EPX9
-----------------------------------------------------------------------------------------------------------------------------------------------------------------------------------------------------------------------------------------------------------------------------------------------ERRRKLMVLQ------------------------------------------------------------------------------------------------------------------------------------------------------------------------------------------------------------------------------------------------------------------KDKHFSYATKLIVLGIESLNPKFLAAMHNF-DTPAERHPL-SNLKSLPTLANRWAKNMTSGMVSTVLMDNELLP----------------------------------------------------DTRMILLSATAFASKWENQFNVNVSKVEMFSAYT---------------------------------------------------------TKLYMTNFMNLEHLLPMAMNDDLKMKAIELPFE--------------------------------------------------------------KSDYSFMIIMPLDRD--------------------------------------------------------------------------GNMTEMVGRL----NHKSFTKLYDSLVPMRISVKMPRFKVSTGVNVNSVLKKLHLTAPFQ--WSTFQIFRQ----------------------------------------------------------------------------------------------------------------------------------------------------------EKLTLDKVKQSVTVQVDEQGVRAAAVDTYVMVTR------------------------------------------------------------------------------------------------------------------------------------------------------------------------------------------------------------------------------------------------------------------------------------------------------------------------------------------------------------------------------------------------------------------------------------------------------------------------------------------------------------------------------------------------------------------------------------------------------SAPLTFQADRPFVFAILKKSVHFPLFVGHYAYP
>A0A023EQJ4
---RNVEFDWKLTKQVFASQ--KANTIISPLSVKILLVLLYEATETQTKRELKTVLEPN-------------------------------------------------------------------------------------------------------------------------------------------------------------------------------------------------------------------------GDLNATRSKYRQWLDSALSTH------------------------------------------------------------------------------------------------------------------------------------------------------------------------------------------------------------------------------------------------------------------HDYDLEIATKFFVEEYIDVISKYQIISDHYYSATVDKVPF-SNPKNAAELINSWVNKTTHGRISELVTPDGL-E----------------------------------------------------GAVITLINAIYFKGLWTYPFPEY-TPMLTFHG-K---------------------------------------------------------QKQVQAPFMEQNGQFYYDDSAALDAQLLRLSYR--------------------------------------------------------------GGKFAMYFILPHQGK---------------------------------------------------------------------------TVDDVLEKI----TPTTLHQALWYMDETEVNVTIPKFKFDFSEELNQPLKDIGIREIFSQ-NASLPLLAR--G-----K----------------------------------------------------------------------------------------------------------------------------------------------GTRNEVRVSRVFQKAGISINHLGSEAYAATEIQLVNKFG---------------------------------------------------------------------------------------------------------------------------------------------------------------------------------------------------------------------------------------------------------------------------------------------------------------------------------------------------------------------------------------------------------------------------------------------------------------------------------------------------------------------------------------------------------------------------------------------------GDGTQIFTANRPFLFFIEDEDFGTLLFAGRVEDP
>A0A023EQK7
-----------------------------------------------------RLLYLP-------------------------------------------------------------------------------------------------------------------------------------------------------------------------------------------------------------------------ADKNQATSNLRNFVQSLDKQTN----------------------------------------------------------------------------------------------------------------------------------------------------------------------------------------------------------------------------------------------------------------VGSSTFKMLSKVYHVDA-ELKPQVTPLFKETFRAEVELADF-NDQAKVAASVNSWVDQATNGMIKEFMQADEVRV----------------------------------------------------DNDLMLLNVVALNASWEVPFNPEETESVNFHFVN----------------------------------------------------------GDHPVQMMFKQEQILYANLPDHGCQAVELLYE--------------------------------------------------------------DTDLSMVVVLPMKKS---------------------------------------------------------------------------SLENLVREF----SVALYGKINERLSMERIQLALPKFTMRKKIDAQQLLKNMGLKALFE--ELDLDLLVR---------------------------------------------------------------------------------------------------------------------------------------------------------D-KSRIGEIRQTTFIKVNEKGTEGAAATETQAVGR------------------------------------------------------------------------------------------------------------------------------------------------------------------------------------------------------------------------------------------------------------------------------------------------------------------------------------------------------------------------------------------------------------------------------------------------------------------------------------------------------------------------------------------------------------------------------------------------------AGYPNFYVDHPFLYLIRKRSTKDIIFIGHYS--
>A0A023ER98
----SSEFIWDFFKSSFDE---RRNLATSPFSIRLGMTMLANVTDGYTLKQMTDKLHLP-------------------------------------------------------------------------------------------------------------------------------------------------------------------------------------------------------------------------S---SIARASEQNRRKLMVLQ------------------------------------------------------------------------------------------------------------------------------------------------------------------------------------------------------------------------------------------------------------------KDKHFSYATKLIVLGTESLNPKFLAAMHNF-DTPAERHPL-SNLKSIPTLANRWAKNMTSGMVSTVLMENELLP----------------------------------------------------DTRMILLSATAFASKWENQFNVNVSKVEMFSAYT---------------------------------------------------------TKLYMTNFMNLEHLLPVAMNDDLKMKAIELPFE--------------------------------------------------------------KSDYSFMIIMPLDRD--------------------------------------------------------------------------GNMTEMVGRL----NHKSFTKLYDSLVPMRISVKMPRFKVSTGVNVNSVLKKLHLTAPFQ--WSTFQIFRQ----------------------------------------------------------------------------------------------------------------------------------------------------------EKLTLDKVKQSVTVQVDERGVRAAAVDTYVMVTR------------------------------------------------------------------------------------------------------------------------------------------------------------------------------------------------------------------------------------------------------------------------------------------------------------------------------------------------------------------------------------------------------------------------------------------------------------------------------------------------------------------------------------------------------------------------------------------------------SAPLTFQADRPFVFAILKKSVHFPLFVGHYAYP
>A0A023ERD8
----------------------------------------NSITDGYTLKQMTDKLHLP-------------------------------------------------------------------------------------------------------------------------------------------------------------------------------------------------------------------------S---SIARASEQNRRKLMVLQ------------------------------------------------------------------------------------------------------------------------------------------------------------------------------------------------------------------------------------------------------------------KDKYFSSATKLIVLGTESLNPKFMAAMHNF-DTPAERHPL-SNLKSIPTLANRWAKNMTSGMVSTVLMENELLP----------------------------------------------------DTRMILLSATAFASKWENQFNVNVSKVEMFSAYT---------------------------------------------------------TKLYMTNFMNLEHLLPVAMNEDLKMKAIELPFE--------------------------------------------------------------KSDYSFMIIMPLDRD--------------------------------------------------------------------------GNMTEMVGRL----NHKTFTKLYDSLVPMRISVKMPRFKVSTGVNVNSVLKKLHLTAPFQ--WSTFQIFRQ----------------------------------------------------------------------------------------------------------------------------------------------------------EKLTLDKVKQSVTVQVDEQGVRAAAVDAYVMVTR------------------------------------------------------------------------------------------------------------------------------------------------------------------------------------------------------------------------------------------------------------------------------------------------------------------------------------------------------------------------------------------------------------------------------------------------------------------------------------------------------------------------------------------------------------------------------------------------------SAPLTFQADRPFVFAILKKSVHFPLFVGHYAYP
>A0A023ERE1
----SSEFIWDFFKSSFDE---RRNLATSPFSIRLGMTMLANITDGYTLKQMTDKLHLP-------------------------------------------------------------------------------------------------------------------------------------------------------------------------------------------------------------------------S---SIARASEQNRRKLMVLQ------------------------------------------------------------------------------------------------------------------------------------------------------------------------------------------------------------------------------------------------------------------KDKHFSYATKLIVLGTESLNPKFLAAMHNF-DTPAERHPL-SNLKSIPTLANRWAKNMTSGMVSTVLMDNELLP----------------------------------------------------DTRMILLSATAFASKWENQFNVNVSKVEMFSAYT---------------------------------------------------------TKLYMTNFMNLEHLLPVAMNNDLKMKAIELPFE--------------------------------------------------------------KSDYSFMIIMPLDRD--------------------------------------------------------------------------GNMTEMVGKL----NHKSFTKLYDSLVPMRISVKMPRFKVSTGVNVNSVLKKLHLTAPFQ--WSTFQIFRQ----------------------------------------------------------------------------------------------------------------------------------------------------------EKLTLDKVKQSVTVQVDEQGVWAAAVDAYVMVTR------------------------------------------------------------------------------------------------------------------------------------------------------------------------------------------------------------------------------------------------------------------------------------------------------------------------------------------------------------------------------------------------------------------------------------------------------------------------------------------------------------------------------------------------------------------------------------------------------SAPLTFQADRPFVFAILKKSVHFPLFVGHYAYP
>A0A023ERY6
---AVTELARQVGAVLGQQ---SNAAVFSPVSIACALSLLLLGARDETQRELMQVLNFYP----------------------------------------------------------------------------------------------------------------------------------------------------------------------------------------------------------------------NDQDPNSIHRQYGRLLQEIASTEP------------D----T------------Y--------------P--------I----A-------W-------------R------------R-------------SDRC-----SD------------EED----------------D--------D----------------------------------------------------------------------------------------Y---R---QESQITHLANAIFVQKDLKIDNNFVHWSRTFYNSSVKNLDFANNPHRSAYQINRWANDNTFGKINQIVSNS-ISP----------------------------------------------------DTQMIVANALYFKGLWKEMFEKQATGYKKFYPDG---------------------------------------------------------HTAKDVLTMAAIGCFPYFDSPQYDARIVGLPYQ--------------------------------------------------------------GDKTALYIIIPNNSS-------------------------------------------------------------------------RQRMQQFQQGL----TAKDIGTMVSQMTVRKALIQIPKMKISNTINLRDVLQQLRLRSIFNPSSSNLSAMLD--P----------------------------------------------------------N------------------------------------------------------------------------------------------A-----------------NQNGRQ--------------------------------------------------------------------------------------------------------------------------------------------------------------------------------------------------------------------------------------------------------------------------------------------------------------------------------------------------------------------------------------------------------------------------------------------------------------------------------------------------R-LF-A-SEI------------V--H----K-VEL--D--VNE----I--G-T-----E-G-G---A----I--TA----S---------------T-----------IFRSLPSVQIRIDAPFLMLIGHDATRLPLFYGSIYDP
>A0A023ES14
---RNVEFDWKLTKQVFASQ--KANTIISPLSVKILLVLLYEATETQTKRELKTVLEPN-------------------------------------------------------------------------------------------------------------------------------------------------------------------------------------------------------------------------GDLNATRSKYRQWLDSALSTH------------------------------------------------------------------------------------------------------------------------------------------------------------------------------------------------------------------------------------------------------------------HDYDLEIATKFFVEEYIDVISKYQIISDHYYSATVDKVPF-SNPKNAAELINNWVNKTTHGRISELVTPDGL-E----------------------------------------------------GAVITLINAIYFKGLWTYPFPEY-TPMLTFHG-K---------------------------------------------------------QKQVQAPFMEQNGQFYYDDSAALDAQLLRLSYR--------------------------------------------------------------GGKFAMYFILPHQGK---------------------------------------------------------------------------TVDDVLEKI----TPTTLHQALWYMDETEVNVTIPKFKFDFSEELNQPLKDIGIREIFSQ-NASLPLLAR--G-----K----------------------------------------------------------------------------------------------------------------------------------------------GTRNEVRVSRVFQKAGISINHLGSEAYAATEIQLVNKFG---------------------------------------------------------------------------------------------------------------------------------------------------------------------------------------------------------------------------------------------------------------------------------------------------------------------------------------------------------------------------------------------------------------------------------------------------------------------------------------------------------------------------------------------------------------------------------------------------GDGTQIFTANRPFLFFIEDEDFGTLLFAGRVEDP
>A0A023ESG3
-ANAVVDMALAIGRIAADP--NSPAEVFSPVSIMGVLNMLLLAADGVTRAELYGALRVN-----------------------------------------------------------------------------------------------------------------------------------------------------------------------------------------------------------------------DKTAFGMYHRRATGMLKNFQSNQP------------A----Q------------L--------------D--------R----L-------S-------------W------------K-------------AESC-----VS-------------QD------YD--------Y------DYG----D-------------------------------D--K-----------Y-------Q-------A----------P---------P---I---EKVHILKLANAIFAQDNLALSQKFSMAANEFYGANTQRVNF-RNAAAAASTINNWVYKATNGKIREIVSGS-FSS----------------------------------------------------ETSLVIASSLYFKATWQNEFIPKITKPKDFFPDG---------------------------------------------------------KPSVKVDMMSLIECLPYHYEKSMGFKMIGLPYS--------------------------------------------------------------DNSTTMYVMLPQDST-------------------------------------------------------------------------RGKVRDLQSRL----TAAKIDSMIPLMTRRSATVSFPRMQLESSTNLQKAFRMLGIKSIFNAQHSNLQNMLE--------------------------------------------------------------------------------------------------------------------P---------S----------A--------Q----KAQ-KLFVSEINHKVNLSVDEKGTEGAAVTMTLIDRS------------------------------------------------------------------------------------------------------------------------------------------------------------------------------------------------------------------------------------------------------------------------------------------------------------------------------------------------------------------------------------------------------------------------------------------------------------------------------------------------------------------------------------------------------------------------------------------------------ASAVYFNVNQPFLIYIRHDPTRLPLFYGAVFDP
>A0A023ESJ8
----SSEFIWDFFKSSFDE---RRNLATSPFSIRLGMTMLANITDGYTLKQMTDKLHLP-------------------------------------------------------------------------------------------------------------------------------------------------------------------------------------------------------------------------S---SIARASEQNRRKLMVLQ------------------------------------------------------------------------------------------------------------------------------------------------------------------------------------------------------------------------------------------------------------------KDKHFSYATKLIVLGTESLNPKFLAAMHNF-DTPAERHPL-SNLKSIPTLANRWAKNMTSGMVSTVLMDNELLP----------------------------------------------------DTRMILLSATAFASKWENQFNVNVSKVEMFSAYT---------------------------------------------------------TKLYMTNFMNLEHLLPVAMNEDLKMKAIELPFE--------------------------------------------------------------KSDYSFMIIMPLDRD--------------------------------------------------------------------------GNMTEMVGRL----NHXXXXXLYDSLVPMRISVKMPRFKVSTGVNVNSVLKKLHLTAPFQ--WSTFQIFRQ----------------------------------------------------------------------------------------------------------------------------------------------------------EKLTLDKVKQSVTVQVDEQGVRAAAVDAYVMVTR------------------------------------------------------------------------------------------------------------------------------------------------------------------------------------------------------------------------------------------------------------------------------------------------------------------------------------------------------------------------------------------------------------------------------------------------------------------------------------------------------------------------------------------------------------------------------------------------------SAPLTFQADRPFVFAILKKSVHFPLFVGHYAYP
>A0A023ESL9
-----NDLARDLSVQLQTD--TSKSEITSPLSIASSXLLLMRTARGESRMDLLRLFGLET---------------------------------------------------------------------------------------------------------------------------------------------------------------------------------------------------------------------KYLENDPKVPRTFGKLINELLNDHR------------NvshiM------------E--------------S--------T----A-------S-------------W------------K-------------NESK-----CEV---PT-D----YHY------DDey------D------DFN----P-------------------------------V--D-----------I-------N-------P----------Q---------D---P---EQQNQIKLANAIFVQDKFYNNTRLQKLVDQYYRSSVEGLDFFNRPDLATDHINKWTNKHTNGRIKQLISDE-LSP----------------------------------------------------DTTMVVANALYFKAFWEDVFLAGATKMRKFFPNG---------------------------------------------------------EESVEAEIMAHGGCFPYYRSQQLDARIMGFPYK--------------------------------------------------------------NRTSTMYVILPNNSS-------------------------------------------------------------------------RTKVQQLLHKL----DASTLEDLISNMKMTTASVLFPKMHLTSSFDLKTALQKLGMKSLFDRERSNFSLLNP--------------------------------------------------------------------------------------------------------------------------------------------------S----KPKESPTVSGVLHKVDLAIDESGTEGAAVTATLLDRS------------------------------------------------------------------------------------------------------------------------------------------------------------------------------------------------------------------------------------------------------------------------------------------------------------------------------------------------------------------------------------------------------------------------------------------------------------------------------------------------------------------------------------------------------------------------------------------------------MPTVNFRVIVPFILAIRHDATKLLLFYGPVYDP
>A0A023ET10
-------------------------------------------------------------------------------------------------------------------------------------------------------------------------------------------------------------------------------------------------------------------------------------------------------------------------------------------------------------------------------------------------------------------------------------------------------------------------------------------------------------------------------------------------------------------------------------FFAVTGREFDRKYQYIAEKIYGIETQYLDFENRTQNAIRTINDWVKRQTRGKIAEIVSQ--LSP----------------------------------------------------DTMLVIANTLYLKAEWAEPFLRDGTKPRPFFPDGpn-------------------------------------------------------RPSINVPMMVHGGCFPYYYWKEMXXXVLGIPYK--------------------------------------------------------------Q-DSTMYVFLPDDSN-------------------------------------------------------------------------RAKVRGLQNKI----NSGELNKIIKNMEVKTASIQFPKMHIQNSFNLKQVLEQLGGSSIFDREKSDLYRVLT--------N---------LTRSG-----------------------------------------------------------------------------------------------------------------------------------DDLDVDDAL--DFLEDTRANAELELKNVFGCYTEKDVE----------------S---A--------Q-----------Q----C-------------L-----S----S--A-------------------E--------C----R---Y---G------G-----G------------V------------C-----------V----------------------C--C-------Vq---T-------T-----------K-----------------------G---------------------R---K-----------------------R-----------------------R---------------------------Q---------T-----Q-----------------------Q------------G-V-------D----------K-------------------------------K--S----P-LY-V-NEV------------M--H----K-VDV--V--VNE----K--G-T-----E-G-G---A----V--TA----T---------------L-----------LDRITPLVNFKANAPFLMLIREEATQLPLFYGSVYDP
>A0A023ETU8
---AVTELARQVGAVLGQQ---SNAAVFSPVSIACALSLLLLGARDETQRELMQVLNFYP----------------------------------------------------------------------------------------------------------------------------------------------------------------------------------------------------------------------NDQDPNSIHRQYGRLLQEIASTDP------------D----A------------Y--------------P--------V----A-------W-------------R------------R-------------SDRC-----SD------------EED----------------D--------D----------------------------------------------------------------------------------------Y---R---QESQITHLANAIFVQKDLKIDNNFVHWSRTFYNSSVKNLDFANNPHRSAYQINRWANDNTFGKINQIVSNS-ISP----------------------------------------------------DTQMIVANALYFKGLWKEMFEKQATGYKKFYPDG---------------------------------------------------------HTAKDVLTMAAIGCFPYFDSPQYDARIVGLPYQ--------------------------------------------------------------GDKTALYIIIPNNSS-------------------------------------------------------------------------RQRMQQFQQGL----TAKDIGTMVSQMTVRKALIQIPKMKISNTINLRDVLQQLRLRSIFNPSSSNLLAMLD---------------------------------------------------------P---N-A----------------N--------------Q-------------------------------------------------------NGRQRLFASEIVHKVXLDVNEIGTEGGAITASTIFRS--------------------L---P--------------------------------------------------------------------------------------------------------------------------------------------------------------------------------------------------------------------------------------------------------------------------------------------------------------------------------------------------------------------------------------------------------------------------------------------------------------------------------------------------------------------------------------------------------------------------------------------------------------
>A0A023EUB7
----NNDLDWKLVKEVFHHE--QKNIIFSPFSIKLLLSLLYEASKEKTRQELSLVLAGS--------------------------------------------------------------------------------------------------------------------------------------------------------------------------------------------------------------------------DLEKNRLLYQEFLESSTKEN------------------------------------------------------------------------------------------------------------------------------------------------------------------------------------------------------------------------------------------------------------------SNYQFNVGTRIFVDHTANVSADYSDLVQSCYKTSIESVMF-NSSAETASKINEWCSKATNGHLKDLVNEELI-E----------------------------------------------------DSVMVIVNALFLKASWRNSFKEELNKMRTFHVSE---------------------------------------------------------NATIQTEFMEQTDIYEYLDDQNMQLEMLRLPYK--------------------------------------------------------------GRHFSMTIVLPYANR---------------------------------------------------------------------------SLDKLVESL----TDQNLRKLESNLQREEIVVIIPKYKFDYSTMLNDVLIRLGITEIFTS-DAALPKLSG--G-----------------------------------------------------------------------------------------------------------------------------------------------------INSTLAVSTMLQKAGIEVNEKGTLAFAATEIQLVNKFG--------------------------------------------------------------------------------------------------------------------------------------------------------------------------------------------------------------------------------------------------------------------------------------------------------------------------------------------------------------------------------------------------------------------------------------------------------------------------------------------------------------------------------------------------------------------------------------------------IDEMPIQFEANRPFMFYIKDQDSDAVLFVGKVENP
>A0A023EV90
-ANAVVDMALAIGRIAADP--NSPAEVFSPVSIMGVLNMLLLAADGVTRAELYGALRVN-----------------------------------------------------------------------------------------------------------------------------------------------------------------------------------------------------------------------DKTAFGMYHRRATGMLKNFQSNQP------------A----Q------------L--------------D--------R----L-------S-------------W------------K-------------AESC-----VS-------------QD------YD--------Y------DYG----D-------------------------------D--K-----------Y-------Q-------A----------P---------P---I---EKVHILKLANAIFAQDNLALSQKFSMAANEFYGANTQRVNF-RNAAAAASTINNWVYKATNGKIREIVSGS-FSS----------------------------------------------------ETSLVIASSLYFKATWQNEFIPKITKPKDFFPDG---------------------------------------------------------KPSVKVDMMSLIECLPYHYEKSMGFKMIGLPYS--------------------------------------------------------------DNSTTMYVMLPQDST-------------------------------------------------------------------------RGKVRDLQSRL----TAAKIDSMIPLMTRRSATVSFPRMQLESSTNLQKAFRMLGIKSIFNVQHSNLQNMLE-------------------------------------------------------------P-S----------------A--------------Q--------------------------------------------------------KLQKLFVSEINHKVNLSVDEKGTEGAAVTMTLIDRS------------------------------------------------------------------------------------------------------------------------------------------------------------------------------------------------------------------------------------------------------------------------------------------------------------------------------------------------------------------------------------------------------------------------------------------------------------------------------------------------------------------------------------------------------------------------------------------------------ASAVYFNVNQPFLIYIRHDPTRLPLFYGAVFDP
>A0A023EWA5
--GKAMQFALDLFQAADNKN-PNENFIISPLSPQVLLAQLIESCSPKAREEMLKVLKLN---------------------------------------------------------------------------------------------------------------------------------------------------------------------------------------------------------------------------GKEAASLVDALVAAANKDS------------------------------------------------------------------------------------------------------------------------------------------------------------------------------------------------------------------------------------------------------------------TNNKLDIASVFFKAKDLELKTPFRDAAK-HNKIRMKDLDF-ANAHQAANIVNEWANTQTRGNIPQVITEQGISP----------------------------------------------------DMMMLLVNAIYFKGTWLYKFNETETNKATFESSK---------------------------------------------------------NNKMPVHMMSQTNKLRFGEINYQGLRWVELPYD--------------------------------------------------------------GDELSMIVLLPKTQF---------------------------------------------------------------------------QLDEMVRRA----NGSHFQEIFQNHNPLKIHLKMPRFTIKTSVSLVEPLKKLGIREIFED-DNPLPELFK---------------------------------------------------------------------------------------------------------------------------------------------------------S-PARVGDVKQDAFLKVDELGTTATAVSRVTIIPLSL--------------------------------------------------------------------------------------------------------------------------------------------------------------------------------------------------------------------------------------------------------------------------------------------------------------------------------------------------------------------------------------------------------------------------------------------------------------------------------------------------------------------------------------------------------------------------------------------------NYNEDIYFNCNEPFLWWMV----------------
>A0A023EZF2
----FNAFDWALTKAVGARS--LGNVVISPFSLKLVLAMLYEGARGNTSKQLEKALNIM------------------------------------------------------------------------------------------------------------------------------------------------------------------------------------------------------------------------PLARSFTASKFSSILQSLQEDN------------------------------------------------------------------------------------------------------------------------------------------------------------------------------------------------------------------------------------------------------------------SGYDITIGTKLFIDQEAKPKVEFEKKIDNLYNATIEKINF-KNTADAVSKINAWAKAVSKGHIQHLVSEADTRE----------------------------------------------------STVMLLLNAVYFKGLWENQFPANETVDDIFHKDA---------------------------------------------------------KTTIKVPFMKAVHTLKYAESMELKSSLLRMPYI--------------------------------------------------------------GGKFAMYIVLPFEKN---------------------------------------------------------------------------GLNNVIATL----NPDKLRTLIPKMEDVPVQITLPKFHFEFASSLAPVLQQLGITDMFNN-KADLTEIAE----------------------------------------------------------------------------------------------------------------------------------------------------------KELVVSNVIQKAGINVNEQGSTAYATTVVDLTSKF----------------------------------------------------------------------------------------------------------------------------------------------------------------------------------------------------------------------------------------------------------------------------------------------------------------------------------------------------------------------------------------------------------------------------------------------------------------------------------------------------------------------------------------------------------------------------------------------------GEHTVEFNATHPFLFFIEDETTNTVVFVGKVVNP
>A0A023FH99
--------------------------------------------------------------------------------------------------------------------------------------------------------------------------------------------------------------------------------------------------------------------------------------------------------------------------------------------------------------------------------------------------------------------------------------------------------------------------------------------------------------------------------------------------------------------------------HVANRMYCEQTYPVLESYLSLLKDSYEATIKSVDFKNNSESVREQVNAWVEKTTESKIKDLLPSGSVDA----------------------------------------------------LTTLILVNAIYFKGLWKSQFNTRATRSSDFHLDS---------------------------------------------------------KNKKQVDTMYQKNSFKMASCDDLDVTALEIPYQ--------------------------------------------------------------GGKTSMVVLLPNDLE---------------------------------------------------------------------------GLAKLEERL----TDLKLKNLFNMLRSSDVQLYLPKFKLEHAIGLKKTLQAMGIKDFFSH-KADLSAISE---------------------------------------------------------------------------------------------------------------------------------------------------------AGNLVATDVVHKAFVEVNEEGTEAAAATAVVMMCRCA-------------------------------------------------------------------------------------------------------------------------------------------------------------------------------------------------------------------------------------------------------------------------------------------------------------------------------------------------------------------------------------------------------------------------------------------------------------------------------------------------------------------------------------------------------------------------------------------------VIPMMTHKFVVDHPFMFLIRSHDPEVVLFMGSIRE-
>A0A023FKT4
-SSATLAFSLNLHRQLLATSGSGKNVVFSPFSIATALSMTLAGARGRTAEEIAAVLHTG--------------------------------------------------------------------------------------------------------------------------------------------------------------------------------------------------------------------------KLKDVHTNFSEFLAKISGLA------------------------------------------------------------------------------------------------------------------------------------------------------------------------------------------------------------------------------------------------------------------PDVTLEVANRLYCEKTYSILEEYTGALKKFYGSGVEPANFKTEAEQARLAVNAWVEKTTKSKIKDLLPSGTVDY----------------------------------------------------DTALVLVNAVYFKGLWQEPFNPRRTSQKHFHTSK---------------------------------------------------------DKTKNVDMMRREGEYRMCKCDDLKASAIEIPYK--------------------------------------------------------------GGKTSMLILLPYDVE---------------------------------------------------------------------------GLTDLEAAL----TPSKVADVLKCLGSKTVKLSLPRFKVEQAVNLKDTLSSMGVKELFAE-TADLSGIDG---------------------------------------------------------------------------------------------------------------------------------------------------------KQELSVSAAIHKAFVEVNEEGTEAAAATAMPAANSCE-----------------------------------------------------------------------------------------------------------------------------------------------------------------------------------------------------------------------------------------------------------------------------------------------------------------------------------------------------------------------------------------------------------------------------------------------------------------------------------------------------------------------------------------------------------------------------------------------------ITPKFTVDHPFMFLIRSHNPDIVLFLGSVRD-
>A0A023FL93
-GDSVLGFSVDLYKQLVSENSQHGNIFCSPFSISAALSMALGGARSNTAKELSEILQVD---------------------------------------------------------------------------------------------------------------------------------------------------------------------------------------------------------------------------SDAIHTQFSGFFSKLPGYA------------------------------------------------------------------------------------------------------------------------------------------------------------------------------------------------------------------------------------------------------------------EDVKLHVANRMYCEQTYPVLESYLSLLKDSYEATIESVDFRNNSESVREQVNAWVEKTTESKIKNLLPSGSVDA----------------------------------------------------LTTLILVNAIYFKGLWKSQFNTRATRSSDFHLDS---------------------------------------------------------KNKKQVDTMYQKSSFKMASCDDLDVTALEIPYQ--------------------------------------------------------------GGKTSMVVLLPNDIE---------------------------------------------------------------------------GLAKLEERL----TDLKLKNLFNMLRSSDVELYLPKFKLEHAIGLKKTLQAMGIKDFFSH-KADLSAISE---------------------------------------------------------------------------------------------------------------------------------------------------------AGNLVATDVVHKAFVEVNEEGTEAAAATAVVMMCRCA-------------------------------------------------------------------------------------------------------------------------------------------------------------------------------------------------------------------------------------------------------------------------------------------------------------------------------------------------------------------------------------------------------------------------------------------------------------------------------------------------------------------------------------------------------------------------------------------------VMPMMTHKFVVDHPFMFLIRSHDPEVVLFMGSIRE-
>A0A023FLA2
-GESVLGFSIGLYKQLVSQDGHKGNVFYSPFSISAALSMALAGARANTATELSTVLRAD---------------------------------------------------------------------------------------------------------------------------------------------------------------------------------------------------------------------------AAKIHSQYSDFFSKLASYA------------------------------------------------------------------------------------------------------------------------------------------------------------------------------------------------------------------------------------------------------------------DHVKLHVANRMYSEKTFPVLESYLSLLRERYGATIESVDFRNDCENVRQQINAWVEKETESKIKDLLPGGSVDV----------------------------------------------------FTSLILVNAIYFKGSWTSPFDEYATHRADFHLDS---------------------------------------------------------KNKKEVDMMYKKKAYKMCTNDELDVAAVEIPYQ--------------------------------------------------------------GGKTSMVVLLPNDIE---------------------------------------------------------------------------GLSKLEDLL----TAPKLADLMKNLRSVDVELYLPKFRLEQTIGLKDTLKALGIKDFFSS-EADLSAITG---------------------------------------------------------------------------------------------------------------------------------------------------------KKNLNASDVIHKAFVEVDEKGTEAAAATATLMLGCC-M-----------------------------------------------------------------------------------------------------------------------------------------------------------------------------------------------------------------------------------------------------------------------------------------------------------------------------------------------------------------------------------------------------------------------------------------------------------------------------------------------------------------------------------------------------------------------------------------------STTVPVTYKFVVDRPFMFLIRSHEPEVVLFMGSVRE-
>A0A023FUL1
VVRGNNGLGLRILQTLG-----DQNVLLSPISVNIVLHMVLMGARGRTAYQMSAQMGNP--------------------------------------------------------------------------------------------------------------------------------------------------------------------------------------------------------------------------SSPLMSQLLRQMSSPGGAN-------------------------------------------------------------------------------------------------------------------------------------------------------------------------------------------------------------------------------------------------------------------RATALDHASAVLIQEGAPFNASYYREINQLFDASLATVQFQGRGADVVKEVNEWASKKTRGRIPRFLEE--IPE----------------------------------------------------STKMLVLNAMYFKGDWKTQFDPEFTDNRVFRNSD---------------------------------------------------------GTITRVPIMFIIHTFNFAHDDELNVDALQVPYA--------------------------------------------------------------DDQYSMILMLPRNRQ--------------------------------------------------------------------------SPLASVVQGL----SAQKVKEIVDNMEPEEVELSLPKMNVQKLLKLRGILEQLGLKVPFTD-AADFQGISK---------------------------------------------------------------------------------------------------------------------------------------------------------GQDLRLNEILHKAAMDVDEKGTRAVAATEAQFVSKS----------------------------------------------------------------------------------------------------------------------------------------------------------------------------------------------------------------------------------------------------------------------------------------------------------------------------------------------------------------------------------------------------------------------------------------------------------------------------------------------------------------------------------------------------------------------------------------------------LVHFKQFIVDRPFLALIRHEPTGAILFIAQIVTM
>A0A023G8Z1
VTDANNQFGFRLLHEIPASS--DVNLFFSPYSVSTAMAMAYVGARGETQLDLHQALGYSS----------------------------------------------------------------------------------------------------------------------------------------------------------------------------------------------------------------------AGLTPDHVPSAHAQHTHLLRAP-------------------------------------------------------------------------------------------------------------------------------------------------------------------------------------------------------------------------------------------------------------------SNSTIRVANAAVVQNEYAVLREYLDLLSQSFGAEVHTGGL-ND-EHYLEIINDWVKNKTEGKIERLLNQP-LPP----------------------------------------------------STKLVLLNAIYFKGLWSTPFEPAATSTAVFFNAG---------------------------------------------------------VHSVEVDTMHAQLQAGYAEDDETNSDVIDLPYA--------------------------------------------------------------GLDYSMTIVLPRQRT---------------------------------------------------------------------------GAETLRQNL----TLSVFRRLLSKLSNTLVEVSLPKFKLEAEYKLKGPLSALGASKAFDDRHADFSGITG---------------------------------------------------------------------------------------------------------------------------------------------------------TRDLVIYNVVHKAVVEVNEEGSEAAGATGVIFYTKSM----------------------------------------------------------------------------------------------------------------------------------------------------------------------------------------------------------------------------------------------------------------------------------------------------------------------------------------------------------------------------------------------------------------------------------------------------------------------------------------------------------------------------------------------------------------------------------------------------IVGVPFVVDHPFLFFIRNRQTGDVLFAGQVN--
>A0A023G901
VVKGNNGLGLRMLQALG-----EQNVLLSPISVNIVLHMVLMGARGRTAYQMSAQMGNP--------------------------------------------------------------------------------------------------------------------------------------------------------------------------------------------------------------------------SSPLMSELLRQMSSPGGAN-------------------------------------------------------------------------------------------------------------------------------------------------------------------------------------------------------------------------------------------------------------------RATALDHASAVLIQEGAPFNASYYREINQLFDASLATVQFEGXGGEVVKEVNEWASKKTRGRIPQFLEE--VPD----------------------------------------------------STKMLVLNAMYFKGDWKTKFDPEFTDNRVFRNYD---------------------------------------------------------GTIARVPIMFIIHTFNFAHDDELDVDALQVPYA--------------------------------------------------------------DDQYSMVLMLPRNRQ--------------------------------------------------------------------------SPLAGVLQGL----SAEKVKQIVDSMEPEEVELSLPKMKVQKLLKLRGILETLGLKVPFTD-AADFKGISK---------------------------------------------------------------------------------------------------------------------------------------------------------GEDLRLNEILHKAALDVDEVGTRAVAATEAQFVSKS----------------------------------------------------------------------------------------------------------------------------------------------------------------------------------------------------------------------------------------------------------------------------------------------------------------------------------------------------------------------------------------------------------------------------------------------------------------------------------------------------------------------------------------------------------------------------------------------------LVHFKQFIVDRPFIALIRHEPTGAILFVAQIVKM
>A0A023GE28
VSRATNELGMALYRKVAETDPKGSNIFMSPVSVAAILGMVQLGSRGRTRQQINAALEGGAN-------------------------------------------------------------------------------------------------------------------------------------------------------------------------------------------------------------------RLAADSDDDIAAGFGELFKDLNSE-------------------------------------------------------------------------------------------------------------------------------------------------------------------------------------------------------------------------------------------------------------------KGYELRLASAVFLATGLPIFERYKRDLEKHFASGVYSANFAGNAREAAADVNSWVRDMTEDRIPEIIEKP-LPS----------------------------------------------------SAPMLVLNAVYFKGLWQTPFKPEDTITGEFFNEG-g-------------------------------------------------------SRPVPARMMRQKGEFVYALSESLDAHILEMPYV--------------------------------------------------------------GDRVDLVIVLPRRRD---------------------------------------------------------------------------GLRELEQKF----SLEAAREPLAAALPRKVDVWLPKFQLQQAYSLKGPLQALGVRDVFSTRDANLTGVSS---------------------------------------------------------------------------------------------------------------------------------------------------------KRPLALDEVLHKALLDVDEKGTEAVALSSGIIRHSK---------------------------------------------------------------------------------------------------------------------------------------------------------------------------------------------------------------------------------------------------------------------------------------------------------------------------------------------------------------------------------------------------------------------------------------------------------------------------------------------------------------------------------------------------------------------------------------------------TPGGEVEFKADHPFLFFIEDVRTQTLLFLGRLQR-
>A0A023GJF7
LARAHNHFAVNLLKQLATEN-PSSNIFFSPTSIAAAFGMAYAGARGNSEAELASVLGHTQ---------------------------------------------------------------------------------------------------------------------------------------------------------------------------------------------------------------------VGLMERSRVLAAYKNLLELASS--------------------------------------------------------------------------------------------------------------------------------------------------------------------------------------------------------------------------------------------------------------------PNVTLEVANMVLAQNNLQIAESYRQQLHDIFGAELRSVDFASEGPRVASEVNSWVREKTHGKIDGILPEG-QAL----------------------------------------------------DMIMLILNAVYFKGSWITAFDPTKTENRPFLNLG---------------------------------------------------------TTEVSNPAMHIFHPFRYARLETLETSAVELPYT--------------------------------------------------------------GTRFSMVIMLPDSVR---------------------------------------------------------------------------GLAPLRDSL----SLAVLEEVSNKLSYRRVGLSLPKFEMKHLYSLVPAMRALGLNEVLGG-GANFTGISD---------------------------------------------------------------------------------------------------------------------------------------------------------STLLSISDAMHKAAVEVSEEGTVATAVTGVAVNYASAG------------------------------------------------------------------------------------------------------------------------------------------------------------------------------------------------------------------------------------------------------------------------------------------------------------------------------------------------------------------------------------------------------------------------------------------------------------------------------------------------------------------------------------------------------------------------------------------------FDAEPPVQFIVYRPFLFYIRDKTNNRILFIGEVQ--
>A0A023GJN2
LARAHNQFAVNLLKHLAAQN-PSSNVFFSPTSIAAAFGMAYAGARGSSEAELASVLGHTQ---------------------------------------------------------------------------------------------------------------------------------------------------------------------------------------------------------------------VGLTEKSRVLAAYKHLLE-LTSS-------------------------------------------------------------------------------------------------------------------------------------------------------------------------------------------------------------------------------------------------------------------ENVTLEVANMVLAQNSFQIADSYRQQLSDIFDAQLRSVDFANEGPRVAAEVNAWVRGKTRGKIDGILPEN-QPL----------------------------------------------------DMIMFIVNAVYFKGNWVTKFDPSRTVNKPFLNQG---------------------------------------------------------TTEVSKPAMHLTRRFPYARLAALHAGAVEIPYS--------------------------------------------------------------GDRFSMVVLLPDSPT---------------------------------------------------------------------------GLAALRESL----SLDVLEDVGSKLIFNEVVLRIPKFEMSLRYGLVPAMRALGLNSVFGN-GANFTGISE---------------------------------------------------------------------------------------------------------------------------------------------------------STLVRISDAVHKAAVEVNEEGTIATAVTGLSFVALSAL------------------------------------------------------------------------------------------------------------------------------------------------------------------------------------------------------------------------------------------------------------------------------------------------------------------------------------------------------------------------------------------------------------------------------------------------------------------------------------------------------------------------------------------------------------------------------------------------SAPPPPIQFIVDRPFLYYIRDRSNNRILFIGEVH--
>A0A023GL26
-----------------------------------------------------------------------------------------------------------------------------------------------------------------------------------------------------------------------------------------------------------------------------------------------------------------------------------------------------------------------------------------------------------------------------------------------------------------------------------------------------------------------------------------------------------------------------DDLEVANSAAVQENFNVLDSYYNALNHTFNARILNVDFEQRGQQAIDVINAWVKEATRNKIDKLFAEP-LST----------------------------------------------------DTRLVLVNALLFKGLWELQFDPSETRKHAFYNGG---------------------------------------------------------TQATEVDSMFSRREALRGFSEELQSQVIELLYR--------------------------------------------------------------DSDYSMVIVLPQERD---------------------------------------------------------------------------VVEAVKQVL----TLEKLNTALSSLRKRAVVISLPKFKLDKLNPLKSNLTNLGLRSIFED--ADLSGITG---------------------------------------------------------------------------------------------------------------------------------------------------------DRRLVISDVLQRAVVEVDEEGTQAAAASGVVGVNRI----------------------------------------------------------------------------------------------------------------------------------------------------------------------------------------------------------------------------------------------------------------------------------------------------------------------------------------------------------------------------------------------------------------------------------------------------------------------------------------------------------------------------------------------------------------------------------------------------GIEPFRFFADHPFLFFIRDWVTKELLFIGQVNK-
>A0A023GN51
VTDANNQFGFRLLHEIPASS--DVNLFFSPYSVSTAMAMAYVGARGETQLDLHQALGYSS----------------------------------------------------------------------------------------------------------------------------------------------------------------------------------------------------------------------AGLTPDHVPSAHAQHTHLLRAP-------------------------------------------------------------------------------------------------------------------------------------------------------------------------------------------------------------------------------------------------------------------SNSTIRVANAAVVQNEYAVLREYLDLLSQSFGAEVHTGGL-ND-EHYLEIINDWVKNKTEGKIEKLLNQP-LPP----------------------------------------------------STKLVLLNAIYFKGLWSTPFEPAATSTAVFFNAG---------------------------------------------------------VHSVEVDTMHAQLQAGYAEDDETNSDVIDLPYA--------------------------------------------------------------GLDYSMTIVLPRQRT---------------------------------------------------------------------------GAETLRQNL----TLAVFRRLLSKLSNTLVEVSLPKFKLEAEYKLKGPLSALGASKAFDDRHADFSGISG---------------------------------------------------------------------------------------------------------------------------------------------------------TRDLVIYDVVHKAVVEVNEEGSEAAGATGVIFYTKSM----------------------------------------------------------------------------------------------------------------------------------------------------------------------------------------------------------------------------------------------------------------------------------------------------------------------------------------------------------------------------------------------------------------------------------------------------------------------------------------------------------------------------------------------------------------------------------------------------VVGVPFVVDHPFLFFIRNRQTGDVLFAGQVN--
>A0A023GPF5
VAHANNEFGFRLLQKIPASS--EVNIFFSPYSVSTALTMAYAGARGETQHELYESLAYAA----------------------------------------------------------------------------------------------------------------------------------------------------------------------------------------------------------------------VGLAPDHVYNAHAQHTRVLKSP-------------------------------------------------------------------------------------------------------------------------------------------------------------------------------------------------------------------------------------------------------------------SSSTLLVANTAVVQEGYNILGEYLNTLRQSFDAEASVANL-AD-EQSLSNINEWVKNHTXXXXEKLLSEP-LST----------------------------------------------------DAKLVLLNAIYFKGIWNTPFHSTSTFKAPFFNAG---------------------------------------------------------TEQVEVDMMHGQITAGYARDDDTNADIVDLPYA--------------------------------------------------------------GLDYSMTIVRPRDRT---------------------------------------------------------------------------GVDALRNTL----TWPVFRRLLSQLTETVVNVELPKFKIEGEYKLKRPLSLLGVSKAFQEDQADFSGISG---------------------------------------------------------------------------------------------------------------------------------------------------------FRDLFVYDVIHKAVVEVNEEGSQAAGATGVIFHTESA----------------------------------------------------------------------------------------------------------------------------------------------------------------------------------------------------------------------------------------------------------------------------------------------------------------------------------------------------------------------------------------------------------------------------------------------------------------------------------------------------------------------------------------------------------------------------------------------------VRGTPFVVNHPFLFFIRNRQTGDVLFVGQVN--
>A0A023GPF9
LARANNFLGLNLLKALPS-N-AKTNIFFSPYSVATAMGMAYAGARGDTLEQLTLNFGYTA----------------------------------------------------------------------------------------------------------------------------------------------------------------------------------------------------------------------DELNDQKVLALFKEQLDASRDLP------------------------------------------------------------------------------------------------------------------------------------------------------------------------------------------------------------------------------------------------------------------HEYTLDIANAAVAQEGYGVLPNYTSALMSSFGAEYLEADFSKKGQEAVEKINKWVSEKTHGKIRTLFEEP-PDF----------------------------------------------------STRLILLNAVYYKGTWLYEFNKAKTKPRSFYNGG---------------------------------------------------------VTKVLVPTMKMKSTLNHTFDATLNADIVDLPYV--------------------------------------------------------------GIDFSMTVLLPSERN---------------------------------------------------------------------------GLEHLKSVL----TPQTLNRAIAKMYPKDMKFRMPKLKMETKYTLKPSLETLGIKKIFSA-DADLSGISG---------------------------------------------------------------------------------------------------------------------------------------------------------AKNLYVSDVLHKAVLEVNEEGSEAAAVTGFVIQLRT---------------------------------------------------------------------------------------------------------------------------------------------------------------------------------------------------------------------------------------------------------------------------------------------------------------------------------------------------------------------------------------------------------------------------------------------------------------------------------------------------------------------------------------------------------------------A---------------A-----------FVTPPPLPKVYVDHPFLFLIRNVNTNAIMFLGEIN--
>A0A023J4D6
------------------------------------------------------ILKYR---------------------------------------------------------------------------------------------------------------------------------------------------------------------------------------------------------------------------NDDLRDHFKKFLAYVAGYA------------------------------------------------------------------------------------------------------------------------------------------------------------------------------------------------------------------------------------------------------------------PNVTLHLANRMLSDYRYKVKKEYTSLLRDYYNTSVRAVNFKKRYESVRVETNDWVSKHTGHKIKNLLPHGSVNA----------------------------------------------------GTTLVLINAIHFKALWESPFEKLLTRLQHFFLDS---------------------------------------------------------SKSITVPMMRQMGGFNVGHSEELKSRALEMPYV--------------------------------------------------------------GGKCSMVILLPDEID---------------------------------------------------------------------------GLSLLEEKL----SESTLRTLLASLKAEEVHLAFPKISLKAGQSMKDALRAMGVKHLFNE-GADLSGIFE---------------------------------------------------------------------------------------------------------------------------------------------------------DVPTFLSDVVHEAWLKVDEEGTEAAAATVDIGVGAAT------------------------------------------------------------------------------------------------------------------------------------------------------------------------------------------------------------------------------------------------------------------------------------------------------------------------------------------------------------------------------------------------------------------------------------------------------------------------------------------------------------------------------------------------------------------------------------------------PPREVLRTHFVVDHPFMFLVRSVNPDVVLFLGSVRK-
>A0A023NCN4
-------------------------------------------ASGNTRIELLKTMDLR---------------------------------------------------------------------------------------------------------------------------------------------------------------------------------------------------------------------------KRDLGPAFTELISGLAKLK-----------------------------------------------------------------------------------------------------------------------------------------------------------------------------------------------------------------------------------------------------------------TSKYTTDLTYQSFVDNTVCIKPLYYQQYHR---FGLYRLNF-RR--DAVNKINSIVERRSGM--SNVVDSNMLDN----------------------------------------------------NTLWAIINTIYFKGTWQYPFDITKTRNASFTNK----------------------------------------------------------YGMKTVPMMNVKLQGNTITIDDEEYDMVRLPYK--------------------------------------------------------------DANISMYLAIGDNM------------------------------------------------------------------------------THFTDSI----TAAKLDYWSSQLGNKVYNLKLPKFSIENKRDIKSI-AEMMAPSMFNPDNASFKHMTR---------------------------------------------------------------------------------------------------------------------------------------------------------D-PLYIYKM-----------------------------------------------------------------------------------------------------------------------------------------------------------------------------------------------------------------------------------------------------------------------------------------------------------------------------------------------------------------------------------------------------------------------------------------------------------------------------------------------------------------------------------------------------------------------------------------------------------------------------------------------------------------
>A0A024H603
--------GDAL----LAGG-GEGNVVASPGSLLIALAMLRSGATGDAAAEMDAMLGLP---------------------------------------------------------------------------------------------------------------------------------------------------------------------------------------------------------------------------ADGRDEAMNGLLAALEDYDG------------D----P------------G--------------S--------V--------------------------------------------------------------------------------------------------------------------------------------------------------------------D-------E----------E---------N---P---PAKPLVHTANGLFVDRNVPTGEDYLKTLAKHYGTGVYPVDF-GDEAATKPAMDAWVTRNTGGRIEKAPAR--YDT----------------------------------------------------RNTFSLLNTVYFAGAWDTPFEAEATSDRPFATPQ---------------------------------------------------------GT-ANVPTMHAVQQMAYAEGP--GWQAVDLPYG--------------------------------------------------------------A-GFVMRLVLPAEDS--------------------------------------------------------------------------DGGAAAVQAD----MLAGVAPALEAADPEPVELALPAWDHKSSFDVRAVLEQLGLRKTLET-TTDFDAIQP---------------------------------------------------------------------------------------------------------------------------------------------------------G--MVLTEAAQDANITVAEKGTIAAAVTQINGMVSSG--------------------------------------------------------------------------------------------------------------------------------------------------------------------------------------------------------------------------------------------------------------------------------------------------------------------------------------------------------------------------------------------------------------------------------------------------------------------------------------------------------------------------------------------------------------------------------------------------PAQPDRSIAFDRPFHYQIVHTETGLPLFMGRVTDP
>A0A024QZT4
LSNASGTFAIRLLKILCQDN-PSHNVFCSPVSISSALAMVLLGAKGNTATQMAQALSLN--------------------------------------------------------------------------------------------------------------------------------------------------------------------------------------------------------------------------TEEDIHRAFQSLLTEVNKAG------------------------------------------------------------------------------------------------------------------------------------------------------------------------------------------------------------------------------------------------------------------TQYLLRTANRLFGEKTCQFLSTFKESCLQFYHAELKELSFIRAAEESRKHINTWVSKKTEGKIEELLPGSSIDA----------------------------------------------------ETRLVLVNAIYFKGKWNEPFDETYTREMPFKINQ---------------------------------------------------------EEQRPVQMMYQEATFKLAHVGEVRAQLLELPYA--------------------------------------------------------------RKELSLLVLLPDDG---------------------------------------------------------------------------VELSTVEKSL----TFEKLTAWTKCMKSTEVEVLLPKFKLQEDYDMESVLRHLGIVDAFQQGKADLSAMSA---------------------------------------------------------------------------------------------------------------------------------------------------------ERDLCLSKFVHKSFVEVNEEGTEAAAASSCFVVAEC---------------------------------------------------------------------------------------------------------------------------------------------------------------------------------------------------------------------------------------------------------------------------------------------------------------------------------------------------------------------------------------------------------------------------------------------------------------------------------------------------------------------------------------------------------------------------------------------------CMESGPRFCADHPFLFFIRHNRANSILFCGRFSSP
>A0A024R451
LEELGSNTGIQVFNQIVKSR-PHDNIVISPHGIASVLGMLQLGADGRTKKQLAMVMRYG---------------------------------------------------------------------------------------------------------------------------------------------------------------------------------------------------------------------------VNGVGKILKKINKAIVSKK------------------------------------------------------------------------------------------------------------------------------------------------------------------------------------------------------------------------------------------------------------------NKDIVTVANAVFVKNASEIEVPFVTRNKDVFQCEVRNVNF-EDPASACDSINAWVKNETRDMIDNLLSPDLIDV----------------------------------------------------LTRLVLVNAVYFKGLWKSRFQPENTKKRTFVAAD---------------------------------------------------------GKSYQVPMLAQLSVFRCGSTSALWYNFIELPYH--------------------------------------------------------------GESISMLIALPTESS--------------------------------------------------------------------------TPLSAIIPHI----STKTIDSWMSIMVPKRVQVILPKFTAVAQTDLKEPLKVLGITDMFDSSKANFAKITT---------------------------------------------------------------------------------------------------------------------------------------------------------GENLHVSHILQKAKIEVSEDGTKASAATTAILIAR------------------------------------------------------------------------------------------------------------------------------------------------------------------------------------------------------------------------------------------------------------------------------------------------------------------------------------------------------------------------------------------------------------------------------------------------------------------------------------------------------------------------------------------------------------------------------------------------------SSPPWFIVDRPFLFFIRHNPTGAVLFMGQINKP
>A0A024R944
LSKANSRFATTFYQHLADSKNDNDNIFLSPLSISTAFAMTKLGACNDTLQQLMEVFKFDT---------------------------------------------------------------------------------------------------------------------------------------------------------------------------------------------------------------------ISEKTSDQIHFFFAKLNCRLYRKA-----------------------------------------------------------------------------------------------------------------------------------------------------------------------------------------------------------------------------------------------------------------NKSSKLVSANRLFGDKSLTFNETYQDISELVYGAKLQPLDFKENAEQSRAAINKWVSNKTEGRITDVIPSEAINE----------------------------------------------------LTVLVLVNTIYFKGLWKSKFSPENTRKELFYKAD---------------------------------------------------------GESCSASMMYQEGKFRYRRVA-EGTQVLELPFK--------------------------------------------------------------GDDITMVLILPKPEK---------------------------------------------------------------------------SLAKVEKEL----TPEVLQEWLDELEEMMLVVHMPRFRIEDGFSLKEQLQDMGLVDLFSPEKSKLPGIVA--E-----------------------------------------------------------------------------------------------------------------------------------------------------GRDDLYVSDAFHKAFLEVNEEGSEAAASTAVVIAGRS---------------------------------------------------------------------------------------------------------------------------------------------------------------------------------------------------------------------------------------------------------------------------------------------------------------------------------------------------------------------------------------------------------------------------------------------------------------------------------------------------------------------------------------------------------------------------------------------------LNPNRVTFKANRPFLVFIREVPLNTIIFMGRVANP
>A0A026VZ76
VSQGANLFSTNFVKAIAKDQ-QQENLICSPLSLTVALSMAAVGSAGNTEAQFKEVLKLP-------------------------------------------------------------------------------------------------------------------------------------------------------------------------------------------------------------------------ASKTESLAGYQTLIDTLNNV-------------------------------------------------------------------------------------------------------------------------------------------------------------------------------------------------------------------------------------------------------------------ENVTLKLANKMFIAENFAVKPEYKQNLQTYYHSDIDSVNF-GEPQKAADTINAWCKEKTNDRIDGVVTPNDVGP----------------------------------------------------STALVLANAVYFKGNWATQFDPLLTSDRPFHVDA---------------------------------------------------------STVKNVPTMFRKGNYKFAELPQYEAKCIELPYA--------------------------------------------------------------NKDISMVIILPDKVD---------------------------------------------------------------------------GLPALTERLD--EVTNECNNLLSRAYEREIEVFLPKFKTEVKMQLGDLLQKMGLTEPFSD-GANFSGISD----------------------------------------------------------------------------------------------------------------------------------------------------------VPLKISKVIQKAFIEVNEEGSEAAAVTVLTAVPIS--------------------------------------------------------------------------------------------------------------------------------------------------------------------------------------------------------------------------------------------------------------------------------------------------------------------------------------------------------------------------------------------------------------------------------------------------------------------------------------------------------------------------------------------------------------------------------------------------LVIPQPRRFDINRPFYHYIKYNTPNMVLFEGRVTKP
>A0A026WI68
LTDARYNFALDSLKKAALIE-TRDNVFFSPHSLHQALSLAYFGARGTTEESLKTALRIPE-----------------------------------------------------------------------------------------------------------------------------------------------------------------------------------------------------------------------HLSKVDVQRYY-AFERSINEMR----------------------------------------------------------------------------------------------------------------------------------------------------------------------------------------------------------------------------S-------Q----------I---------N---S---SESYEYNVANRFWITNTKKLRE----CMLDFFNDQLQVTDFRTNPAQVRNHINEWISNMTKGHIRELLPPNSISE----------------------------------------------------DTDLVLANAVYFKGLWAHRFDPKNSQRDIFYSSG---------------------------------------------------------MQNSVITFMRQKGQFHHHVSEDLGAYVLELPYK--------------------------------------------------------------GNEISMFVLLPPFSIM----Y---------------S--------G--Q-N---------------P---------S-------N-EPQDGIRQLVERL---ATERGSQLLRERMTYREVEVSLPRFELERELPVAQLLSQLGAGELFSN-SADLRGFLA--D----------------------------------------------------------------------------------------------------------------------------------------------------GEQ-SLTLGDAVHRARIEVTEEGTTAAAATAILTFRSS---------------------------------------------------------------------------------------------------------------------------------------------------------------------------------------------------------------------------------------------------------------------------------------------------------------------------------------------------------------------------------------------------------------------------------------------------------------------------------------------------------------------------------------------------------------------------------------------------RPMDPAVFKANHPFVYLIYDKTSNTILFTGIFRKP
>A0A026WLZ5
-AKLCNELALNFWVATNKG-STARSLALSPFGMTSLLAMIFLGARGPTSDQMNEVLRLD------------------------------------------------------------------------------------------------------------------------------------------------------------------------------------------------------------------------DVATFNPHLVFQNITDTVSLAR-------------------------------------------------------------------------------------------------------------------------------------------------------------------------------------------------------------------------------------------------------------G---QGIANAAFVRELFADKMRKLMPFYKEQAQQFYEGLVTEVNFATISDLVRRRTNLLIRKQTGGRIKDFVKTNTVPL----------------------------------------------------RSPLAALSANVFQTDCNSTLTSSRDGELYFAVSP---------------------------------------------------------AKLVPVPATTWRSGVLAGYEPSIDATAVALGGS--------------------------------------------------------------DKLVSTIFVLPGQQG-----H---------------T-------------------------------------------------APGDTLDRLEQRL----VRNAWNKLLKVLPRSGLELQVPKFSHRSVVNATAALKRMGLDELFSG-NADFKGING--------------------------------------------------------------------------------------------------------------------------------------------------------VGHRLHLADVLQMNLFSTC--GDENIGRHHVETYPASPLR----------------R---N--------V-----------R----R-------------Q-----M----E--N-------------------T--------D--------N---F------A-----E------------D------------D-----------T----------------------S--K-------H------------S-----------G-----------------------V---------------------S---------------------------------------------------------------------------------------------------------------------------------------------------------------------------------------------------PQ-E-DYI------------N--S----F-YAD--Q--LHT----A--R-G-----E-I-E---F----Y--RE----S---------------R-----------QLPRAERPRLKLDRPFLYFVRHNPSGIILHMGRFN-P
>A0A026WPM3
---RFTVFDWRLFKSLSQAN--EGNVLLSPISIKLALVLLYEGAQDQTAHELAGVLQLP-------------------------------------------------------------------------------------------------------------------------------------------------------------------------------------------------------------------------VSVLATREKFNSIINSLLTPS------------------------------------------------------------------------------------------------------------------------------------------------------------------------------------------------------------------------------------------------------------------PAYTLNLGSRIYIDNNVLTRQRYSATIKTFYNTDVVNANM-SDTHIIANDVNLWVSNITDGHIEKMIDDEKNLQ----------------------------------------------------DSVMLIMNALLFKGVWRKYFAPENTRVTKFHINE---------------------------------------------------------NNSVNVPFMHTVDRFYYAESSKFDAKILRIPYD--------------------------------------------------------------GSKFAMYIILPYTLN---------------------------------------------------------------------------GVDHIVSEI----NPFSLGRDVWAMQELPLDVWIPKFKFEFTSHLENTLRQLGIRDIFDD-TALLTGIAK--T-----R----------------------------------------------------------------------------------------------------------------------------------------------RTSKHLRVSDIVHKTGIEVNENGTIAYAATEVQVGNKM------------------------------------------------------------------------------------------------------------------------------------------------------------------------------------------------------------------------------------------------------------------------------------------------------------------------------------------------------------------------------------------------------------------------------------------------------------------------------------------------------------------------------------------------------------------------------------------------------EEGTFHANHPFVFYIEDETTGTILYMGKVKDP
>A0A026WT44
LSTACNDFTISLYKHLATSS--GNNIVTSPLSLHLLLSLLSNGAGGSTLNELQAALRHD--------------------------------------------------------------------------------------------------------------------------------------------------------------------------------------------------------------------------DRVSLNDEFKALISSLNNL-------------------------------------------------------------------------------------------------------------------------------------------------------------------------------------------------------------------------------------------------------------------ESVDLHMANAVYVQDGFQLIADFLSLCTNIFQSSISRVDF-KDSVQAAKSVNSWVQERTNNKISDAISSDDIDE----------------------------------------------------DTRLVLVNAIYFKSKWQHTFDEEHTTKREFHVSK---------------------------------------------------------TEINLVPTMFKKSKYTHGEIPAWNTKYIEIPYM--------------------------------------------------------------NQDIVMIILLPDREI---------------------------------------------------------------------------ELQTLESNF----NWNTLADAPKSA--EQVELYLPKFKFEITIDLETVLRKIGLNSMFGD-CANFTRLSE---------------------------------------------------------------------------------------------------------------------------------------------------------I-PLKVSRVLQKVFVEVNEEGSEAAAATVATIRLRRA-------------------------------------------------------------------------------------------------------------------------------------------------------------------------------------------------------------------------------------------------------------------------------------------------------------------------------------------------------------------------------------------------------------------------------------------------------------------------------------------------------------------------------------------------------------------------------------------------AFLPEIIKFVVDRPFMFAIEYKPSRMPLFLGSVRN-
>A0A026WZD2
------KFSLDLDRAIYKTTSNRDNVVFSPLSVSVALSLVLLGSAGRTFDEVSRVLGLEAG-------------------------------------------------------------------------------------------------------------------------------------------------------------------------------------------------------------------VDISQHSEVVHQMFGLLLSFVNYRVD------------------------------------------------------------------------------------------------------------------------------------------------------------------------------------------------------------------------------------------------------------G---SNGPRVNSASGIFVQEGYPIRPEFRAISENAYKSEVMSVDFKRRGIEARDTINNWVKERTMEKITSILNEV-PNP----------------------------------------------------LTNVILLSALYFNGEWNQHFLNSQTRKKQFFIEP---------------------------------------------------------NDVINVDMMYNGGNFPFYED--KSLKIVALPYK--------------------------------------------------------------GLEMSMYVLLPSAEG-------------------------------------------------------------------------ATALKSFRDGL----TAEIIENLISNLRNQTCIIGLPRMKLSSTLTLNNALQSLGLHS------ASLTN--P---------------------------------------------------------------------------------------------------------------------------------------------------------G--LFADEVLHKVEMDVTERGTEAAATTGIILDR----------------------------------------------------------------------------------------------------------------------------------------------------------------------------------------------------------------------------------------------------------------------------------------------------------------------------------------------------------------------------------------------------------------------------------------------------------------------------------------------------------------------------------------------------------------------------------------------------------------------------------------
>A0A034VEQ1
----------------------------------------------------------------------------------------------------------------------------------------------------------------------------------------------------------------------------------------------------------------------------------------------------------------------------------------------------------------------------------------------------------------------------------------------------------------------------------------------------------------------------------------------------------------------D---SDIATTAFVREIFSDRNGKILQFFKEKTQQFYSGHVEEVNFHVVNDVIRRRTNLLVKRHTMGKVLEYLRTNSLWV----------------------------------------------------NGPLATISANLFQTDCKHGSTQLTDGEMFFQVHP---------------------------------------------------------SRLIPIPAVLYKSGFTAGYEPKLDATIVAFGSI--------------------------------------------------------------QDTVSTVYVMPGHQSS----L-----------------------------------------------------------------SPAESLERLEHELV--ESKNAWSSVLTSMDRPGMEVQLPRFSHRSFVNASLGLQKMGLKGLFKSDFADLRGLTG--S-----------------------------------------------------------------------------------------------------------------------------------------------------ANRDIYLSDVIQINTFSTC--GEEKIGDHHVEMYPAPPLR----------------K---R--------N-----------K----D-------------L-----G----A--N-------------------D--------D----G---A---Y------D-----S------------S------------E-----------A----------------------V--I-------D----F-------G-----------S-----------------------L---------------------V---------------------------------------------------------------------------------------------------------------------------------------------------------------------------------------------------HE-S-ALG------------R--G----F-YDD--L--LDP----K--Y-L-----E-L-P---L----S--LR----P---------------R-----------QARVPDAPRLRFDKPFLYFVRHNPTGIILFMGRFN-P
>A0A034VN94
IAAGAEKFGLELFSLISTQA-ENDDFVISPFSVWALLLLLLEAASENTLNELNTVLRIN-------------------------------------------------------------------------------------------------------------------------------------------------------------------------------------------------------------------------QDRQALRQAFNVVQQFLLRKT------------------------------------------------------------------------------------------------------------------------------------------------------------------------------------------------------------------------------------------------------------------STIHVESLQAMYYDTFERFGQDYITTLTTCYNAKVQNLNF-NDTKTSVNFINNAINTETKGLIKDAISEADL-K----------------------------------------------------DATLLLTSSLYFKGQWQFPFNRSETRRETFYDMN---------------------------------------------------------GKPGEVEMMFQMTPFNYTRMQDLQAHVLELPYG--------------------------------------------------------------NNRLCMLAILPNKGI---------------------------------------------------------------------------SVNQVAQSL----QQLGVRPIFNNFGEQEVEVYVPRFETSTSISLRGTLEAMGIKSIFDPQTVNLGVLSK-----------------------------------------------------------------------------------------------------------------------------------------------------------RLFVKDVIQSTKIIVNEEGTEAAAVVAAILTNK------------------------------------------------------------------------------------------------------------------------------------------------------------------------------------------------------------------------------------------------------------------------------------------------------------------------------------------------------------------------------------------------------------------------------------------------------------------------------------------------------------------------------------------------------------------------------------------------------ISPPKFYFNRPFMYLIAEKRSSTLLFAGQLSTP
>A0A034VP18
FASKSAQFAVKLFNQMHNKD-PNKNIIYSPFSIQTCVGMARIGAVGETAAELDRGLGLP------------------------------------------------------------------------------------------------------------------------------------------------------------------------------------------------------------------------SNDVTAIADTFHNILVTYKD---------------------------------------------------------------------------------------------------------------------------------------------------------------------------------------------------------------------------------------------------------------------SPILKVANKIYVMQGYSVKKEFNEIATTKFFSSADSINF-ADSVNAANTINKWVESKTNNLIKDLIAPDAVDS----------------------------------------------------DTRVVLVNAIHFKGEWKYQFPKSATRDDDFYLNE---------------------------------------------------------VDSVRVPMMNLKETFGYGVISELDATVLEMPYK--------------------------------------------------------------DSDLSMVVILPNSRT---------------------------------------------------------------------------GLASLQEKL----KNFNLSDITRYLMHTKVIVKMPKFKAEYDIQLNDALINLGMARMFSK-NAEFSNMLD--------------------------------------------------------------------------------------------------------------------------------------------------------SDERLQVSKVVHKAFIEVNEEGTEAAAATGAVIRKKRC------------------------------------------------------------------------------------------------------------------------------------------------------------------------------------------------------------------------------------------------------------------------------------------------------------------------------------------------------------------------------------------------------------------------------------------------------------------------------------------------------------------------------------------------------------------------------------------------AMSFSEIPEFHADHPFLYTIKHNSTG-----------
>A0A034VQW8
-----DLFSWSLLKQVLSEE--PGNVIISPFSVKLSLALLAEAAGSQTQRELYSTLTDI-------------------------------------------------------------------------------------------------------------------------------------------------------------------------------------------------------------------------RQPDNLRGFYRKTLNVLKKEN------------------------------------------------------------------------------------------------------------------------------------------------------------------------------------------------------------------------------------------------------------------PYFTLNLESKLFTDVAVEPQQRYAAILHSYYQTDIERLDF-KKGSESAYVINSWCNNVTHGRLTQLVNEGNVQN----------------------------------------------------N-ILLMANVLYFNGLWRTPFN--NTFEGVFFNTP---------------------------------------------------------KRQLRADFMEHTDSFYYYNDVALDAKILRLPYK--------------------------------------------------------------GKKFSMFILLPKTMG---------------------------------------------------------------------------NIEVLTQNL----INDQLKRMQWAMESVKVKVTMPKFKFDFDKNLKPTLQALGIHDIFTS-DASLPGLAR--G-----A----------------------------------------------------------------------------------------------------------------------------------------------GVAEVLKVSNVFQKSGIDVNEKGTEAYASTVVEIDNKFG--------------------------------------------------------------------------------------------------------------------------------------------------------------------------------------------------------------------------------------------------------------------------------------------------------------------------------------------------------------------------------------------------------------------------------------------------------------------------------------------------------------------------------------------------------------------------------------------------GTPLIEEFNVNQPFLFFIEEEATGNIIFAGKVLEP
>A0A034VRG3
FASKSAQFAVKLFNQMHNKD-PNKNIIYSPFSIQTCVGMARIGAVGETAAELDRGLGLP------------------------------------------------------------------------------------------------------------------------------------------------------------------------------------------------------------------------SNDVTAIADTFHNILVTYKD---------------------------------------------------------------------------------------------------------------------------------------------------------------------------------------------------------------------------------------------------------------------SPILKVANKIYVMQGYSVKKEFNEIATTKFFSSADSINF-ADSVNAANTINKWVESKTNNLIKDLIAPDAVDS----------------------------------------------------DTRVVLVNAIHFKGEWKYQFPKSATRDDDFYLNE---------------------------------------------------------VDSVRVPMMNLKETFGYGVISELDATVLEMPYK--------------------------------------------------------------DSDLSMVVILPNSRT---------------------------------------------------------------------------GLASLQEKL----KNFNLSDITRYLMHTKVIVKMPKFKAEYDIQLNDALINLGMARMFSK-NAEFSNMLD--------------------------------------------------------------------------------------------------------------------------------------------------------SDERLQVSKVVHKAFIEVNEEGTEAAAATAMMIQYCS-------------------------------------------------------------------------------------------------------------------------------------------------------------------------------------------------------------------------------------------------------------------------------------------------------------------------------------------------------------------------------------------------------------------------------------------------------------------------------------------------------------------------------------------------------------------------------------------------FIAPPPPPRFNVDRPFVYIIRSGVHGVPLFAGDCTKP
>A0A034VSG3
FASKSAQFAVKLFNQMHNKD-PNKNIIYSPFSIQTCVGMARIGAVGETAAELDRGLGLP------------------------------------------------------------------------------------------------------------------------------------------------------------------------------------------------------------------------SNDVTAIADTFHNILVTYKD---------------------------------------------------------------------------------------------------------------------------------------------------------------------------------------------------------------------------------------------------------------------SPILKVANKIYVMQGYSVKKEFNEIATTKFFSSADSINF-ADSVNAANTINKWVESKTNNLIKDLIAPDAVDS----------------------------------------------------DTRVVLVNAIHFKGEWKYQFPKSATRDDDFYLNE---------------------------------------------------------VDSVRVPMMNLKETFGYGVISELDATVLEMPYK--------------------------------------------------------------DSDLSMVVILPNSRT---------------------------------------------------------------------------GLASLQEKL----KNFNLSDITRYLMHTKVIVKMPKFKAEYDIQLNDALINLGMARMFSK-NAEFSNMLD--------------------------------------------------------------------------------------------------------------------------------------------------------SDERLQVSKVVHKAFIEVNEEGTEAAAATVLRILPVR----------------------------------------------------------------------------------------------------------------------------------------------------------------------------------------------------------------------------------------------------------------------------------------------------------------------------------------------------------------------------------------------------------------------------------------------------------------------------------------------------------------------------------------------------------------------------------------------------SFRRKRFIADHAFMYFLRSRKF-GIFFMGQFQK-
>A0A034VSH0
FASKSAQFAVKLFNQMHNKD-PNKNIIYSPFSIQTCVGMARIGAVGETAAELDRGLGLP------------------------------------------------------------------------------------------------------------------------------------------------------------------------------------------------------------------------SNDVTAIADTFHNILVTYKD---------------------------------------------------------------------------------------------------------------------------------------------------------------------------------------------------------------------------------------------------------------------SPILKVANKIYVMQGYSVKKEFNEIATTKFFSSADSINF-ADSVNAANTINKWVESKTNNLIKDLIAPDAVDS----------------------------------------------------DTRVVLVNAIHFKGEWKYQFPKSATRDDDFYLNE---------------------------------------------------------VDSVRVPMMNLKETFGYGVISELDATVLEMPYK--------------------------------------------------------------DSDLSMVVILPNSRT---------------------------------------------------------------------------GLASLQEKL----KNFNLSDITRYLMHTKVIVKMPKFKAEYDIQLNDALINLGMARMFSK-NAEFSNMLD--------------------------------------------------------------------------------------------------------------------------------------------------------SDERLQVSKVVHKAFIEVNEEGTEAAAATAIFLGFS-GP-----------------------------------------------------------------------------------------------------------------------------------------------------------------------------------------------------------------------------------------------------------------------------------------------------------------------------------------------------------------------------------------------------------------------------------------------------------------------------------------------------------------------------------------------------------------------------------------------ALPKPPPRKVIADSPFVFLIKN---------------
>A0A034VTA8
FASKSAQFAVKLFNQMHNKD-PNKNIIYSPFSIQTCVGMARIGAVGETAAELDRGLGLP------------------------------------------------------------------------------------------------------------------------------------------------------------------------------------------------------------------------SNDVTAIADTFHNILVTYKD---------------------------------------------------------------------------------------------------------------------------------------------------------------------------------------------------------------------------------------------------------------------SPILKVANKIYVMQGYSVKKEFNEIATTKFFSSADSINF-ADSVNAANTINKWVESKTNNLIKDLIAPDAVDS----------------------------------------------------DTRVVLVNAIHFKGEWKYQFPKSATRDDDFYLNE---------------------------------------------------------VDSVRVPMMNLKETFGYGVISELDATVLEMPYK--------------------------------------------------------------DSDLSMVVILPNSRT---------------------------------------------------------------------------GLASLQEKL----KNFNLSDITRYLMHTKVIVKMPKFKAEYDIQLNDALINLGMARMFSK-NAEFSNMLD--------------------------------------------------------------------------------------------------------------------------------------------------------SDERLQVSKVVHKAFIEVNEEGTEAAAATAIFLGFS-GP-----------------------------------------------------------------------------------------------------------------------------------------------------------------------------------------------------------------------------------------------------------------------------------------------------------------------------------------------------------------------------------------------------------------------------------------------------------------------------------------------------------------------------------------------------------------------------------------------ALPKPPPRKVIADSPFVFLIKN---------------
>A0A034VU48
FASKSAQFAVKLFNQMHNKD-PNKNIIYSPFSIQTCVGMARIGAVGETAAELDRGLGLP------------------------------------------------------------------------------------------------------------------------------------------------------------------------------------------------------------------------SNDVTAIADTFHNILVTYKD---------------------------------------------------------------------------------------------------------------------------------------------------------------------------------------------------------------------------------------------------------------------SPILKVANKIYVMQGYSVKKEFNEIATTKFFSSADSINF-ADSVNAANTINKWVESKTNNLIKDLIAPDAVDS----------------------------------------------------DTRVVLVNAIHFKGEWKYQFPKSATRDDDFYLNE---------------------------------------------------------VDSVRVPMMNLKETFGYGVISELDATVLEMPYK--------------------------------------------------------------DSDLSMVVILPNSRT---------------------------------------------------------------------------GLASLQEKL----KNFNLSDITRYLMHTKVIVKMPKFKAEYDIQLNDALINLGMARMFSK-NAEFSNMLD--------------------------------------------------------------------------------------------------------------------------------------------------------SDERLQVSKVVHKAFIEVNEEGTEAAAATALIMFATS-------------------------------------------------------------------------------------------------------------------------------------------------------------------------------------------------------------------------------------------------------------------------------------------------------------------------------------------------------------------------------------------------------------------------------------------------------------------------------------------------------------------------------------------------------------------------------------------------LQPVEIPHEFIVNRPFFYAVVNSE-RNLLFAGTVNNF
>A0A034VUL0
-----------FFSKLFEQ---IANIFESPFLIWEMLTMLRVGVKGESALELDDFLRTNAPE------------------------------------------------------------------------------------------------------------------------------------------------------------------------------------------------------------------IEITANDLELTRYMLPVDANANCHT------------------------------------------------------------------------------------------------------------------------------------------------------------------------------------------------------------------------------------------------------------------KQRILTIANRIFINKGTRLKQSFIEALQQRFACGIQEVDF-SARTQAADTINAWVSHATHERIRDIISSHDVGA----------------------------------------------------NTQAVLTNAIYFKAKWQHQFETIDTRQEYFHLNC---------------------------------------------------------DEKVLVPMMSQTMNIRYGYMPSLNVVVIELPYR--------------------------------------------------------------DSDLSMLVMMPIEAS---------------------------------------------------------------------------SWTGLVA-I----SQLKLSEVLGHMEYRKICVKLPKFSFNCTIDVHNLLTQFGVRGIFQA-SQDFSNLIA--D-----------------------------------------------------------------------------------------------------------------------------------------------------HASNFSVSKIIQEAFINVTEEGTEAAAATACCIDGPV-----------------------------------------------------------------------------------------------------------------------------------------------------------------------------------------------------------------------------------------------------------------------------------------------------------------------------------------------------------------------------------------------------------------------------------------------------------------------------------------------------------------------------------------------------------------------------------------------------HFDETFYADRPFYFCIKNRN-LLKLFDGCYRRP
>A0A034VW59
----------------------AENIVFSPFSVKLVLALLTEATGNGTRQQLLATLG-------------------------------------------------------------------------------------------------------------------------------------------------------------------------------------------------------------------------DIRSLENLRNFYRKTLTTLKKEH------------------------------------------------------------------------------------------------------------------------------------------------------------------------------------------------------------------------------------------------------------------ADYTLRLETRLYTDKSVQALPSYATLLKSAYQTPVDNLDF-NDGVAAAEKINSWIARATEGRLKQLVTDESV-A----------------------------------------------------KSVMLLVNAIYFNGKWRRQFTD--THTGAFYRSA---------------------------------------------------------TDQLKVAYMELTDHFYYHESNDLKAKIIRLPYR--------------------------------------------------------------GQKFSMFIALPNEGQ---------------------------------------------------------------------------NIDSFISRM----QNEQLKHMQWMTERSKVRVVLPKFKFAYKTDLKAALCRLGVVDIFTN-NANLTAMAA--N-----E----------------------------------------------------------------------------------------------------------------------------------------------N--LQLMVSNILQKSGIDVNEVGTVAYGATEVEIVNRFG----------------------------------------------------------------------------------------------------------------------------------------------------------------------------------------------------------------------------------------------------------------------------------------------------------------------------------------------------------------------------------------------------------------------------------------------------------------------------------------------------------------------------------------------------------------------------------------------------ADEEEFIVNRPFAFFIEEESTGNILFAGKVVNP
>A0A034VW95
--------------------------------------------------------RLPAAL------------------------------------------------------------------------------------------------------------------------------------------------------------------------------------------------------------------DKPSIAADYAAFLQKNFHKDANATE------------------------------------------------------------------------------------------------------------------------------------------------------------------------------------------------------------------------------------------------------------------DAPKLRMANRVYVNESLELSAKFNELAKTSFESEAVPTKF-ADAANAVQTINTWVEHETEGKIKNLLQPDAVNA----------------------------------------------------ETSAILVNAIYFKAKWLHPFSAFSTSDHEFRMSD---------------------------------------------------------GQTSSVPMMYGDERVKYGELADLDAKAIELPYK--------------------------------------------------------------NSDLSMLVLLPNKVD---------------------------------------------------------------------------GLVALEQKL----SNADLNLIVERMRGADVDIFLPKFRIEFEVDLKQPLQQLGMVDMFSG-SADFSSLFA---------------------------------------------------------------------------------------------------------------------------------------------------------SPQQRVDDVKHKAFLDVNEAGSEAAAATFMKIVPMS---------------------------------------------------------------------------------------------------------------------------------------------------------------------------------------------------------------------------------------------------------------------------------------------------------------------------------------------------------------------------------------------------------------------------------------------------------------------------------------------------------------------------------------------------------------------------------------------------LNLDQKIFKADHPFVFAIRN--KEAVYFVGHVAR-
>A0A034W1X2
---ERNLFAADIYQAVASNH-LGENVVISPAAIQTAMALAFYGAKGRTANEIQAGMRLG------------------------------------------------------------------------------------------------------------------------------------------------------------------------------------------------------------------------SANSDDVVRRFSAFQTAFTRS---------------------------------------------------------------------------------------------------------------------------------------------------------------------------------------------------------------------------------------------------------------------NNLRLFNKIYISENLEFKANFRDVARRSFDSDLETADFPPYNKRTADRISKEVQEKTLNKVTNILQPQLLND----------------------------------------------------LTEGVMVNGIAYSAPWLNAFKADKTARREFSSGG---------------------------------------------------------RKSVNVDMMWTVNNFRYAEVNELDAKVIELPYQ--------------------------------------------------------------NTEYSMLVLLPNQMN---------------------------------------------------------------------------GLSNLVQRL----VGKNLVGVDSRLSSQKIELRLPKFGFEFGVSLEEPFRKLGVTTMFTR-QGDFGHMYR---------------------------------------------------------------------------------------------------------------------------------------------------------MVSHYINSASHKAYVEVTEEGSVPSLESGGIKSFLT----------------------------------------------------------------------------------------------------------------------------------------------------------------------------------------------------------------------------------------------------------------------------------------------------------------------------------------------------------------------------------------------------------------------------------------------------------------------------------------------------------------------------------------------------------------------------------------------------FSRPKALEVDHPFVFAVKH--QDSIIFMGHVT--
>A0A034WAJ5
---DRNLFATELFQTIASEK-QNENVIISPVAIQTALGLAYYGADGKTAKELQRSLHAQ------------------------------------------------------------------------------------------------------------------------------------------------------------------------------------------------------------------------SQSRSGIAKSYYKLLHSFVKP--------------------------------------------------------------------------------------------------------------------------------------------------------------------------------------------------------------------------------------------------------------------KTTLEIANKIYAKDELVIEPEFREAAEKYFDSDAEQLDF-TDEPKAVELINKWLAEKTNGKIQNVLSN--VEP----------------------------------------------------DINVALVNAIYFKAKWARPFMDDATSDRVFFINA---------------------------------------------------------NETVKVPTMFADNWYNYAEYEELDAKAIELFFE--------------------------------------------------------------NTDLRMWFILPNQRN---------------------------------------------------------------------------GLYELEQKL----KGVDFDELEKRWEWSSVTVNLPKFGFEFDTDLKPYLLKLGIKTMFTD-EADFSNIFH---------------------------------------------------------------------------------------------------------------------------------------------------------EISTRVSRVQHKAFIDVNEIGCEAAAASVAVGVPMS---------------------------------------------------------------------------------------------------------------------------------------------------------------------------------------------------------------------------------------------------------------------------------------------------------------------------------------------------------------------------------------------------------------------------------------------------------------------------------------------------------------------------------------------------------------------------------------------------LPWDPKTFIADHPFVFIIRD--PHAIYFTGHIAR-
>A0A034WC57
---SALNFAHNIAVLLNEDMHYGKTTIFSPISIMSSMVMLMLGSKGRSYEDLRHIFGLDM-------------------------------------------------------------------------------------------------------------------------------------------------------------------------------------------------------------------PPLSDALSNAFHLEFGAMLQEMQDNAI------------------------------T--------------L--------Q----A-------R-------------N------------R-------------DNWR-----NTN---VA---------------YS--------I------RNK----P-------------------------------K--I-----------S-------A-------E----------N---------A---I---NMSNVIKIVNGLFIKSGYELNANYRDVINSIYKSDVIPLDF--KLPQARDYINDWVYKNTFGKINGIIADG-IPA----------------------------------------------------DTDAILTSALYFRGFWESPFIQSATIFDNFFPDGp-q------------------------------------------------------EPPIKIQMMGTAGAYPYYFSPEYDCKIIGLPYV--------------------------------------------------------------NNFTSMYVIQPSYSS-------------------------------------------------------------------------RHILRRLLKNL----SAEKIEDMISKMVYHNAIFALPKMHLSQNINMKHVFRALGLRDVLASGEAQLSSLNE--------------------RT---------------------------------------------------------------------------------------------------------------------------------WPRRKRNV--VFPTDATPTTERFPQSFPPITAQQNAHIYTE----------------Q---P--------L-----------Q----Q-------------A-----P----F--T-------------------N--------T----Q---Q---L------L-----Q------------N------------N-----------P----------------------A--T-------T----T-------E-----------Q-----------------------L---------------------L---Q-----------------------Q-----------------------W---------------------------S---------F-----K--R--N-----------------S------------S-N-------N----------L-------------------------------L--S----D-LY-V-GDI------------V--H----K-VDL--V--VDE----N--G-T-----E-G-A---A----A--TA----T---------------Y-----------LKRSGGNVLFRADTPFLLLVRHDATKLPLFYGIINIP
>A0A034WH21
-AAASTLFQSDLIYVTAKHE-PTSNFVISPVAIRSLLTIISISVIREPHRELLAAMGLK-----------------------------------------------------------------------------------------------------------------------------------------------------------------------------------------------------------------------------SSHQGVQEFKACRNANK------------------------------------------------------------------------------------------------------------------------------------------------------------------------------------------------------------------------------------------------------------------DEFVFTQHNAIYVDNRFEIDMAFRVTCLEQFQTRPENINF-EQLERITHHVNTWINEQTEDQIRTRIAADTMDV----------------------------------------------------LQHNLLISIGRFESKWRKAFPKKFLTKSDFWLTP---------------------------------------------------------TEKVEVPMMHDYCELPFGELDELKATALVLPYR--------------------------------------------------------------NLNVKLIILIPKEID---------------------------------------------------------------------------GLPKLEEDL----KLQRVDITVSVLKTKNVRLGMPRVKLESNLLINEILKELGINAIFND-CIDFTRLLT---------------------------------------------------------------------------------------------------------------------------------------------------------ANITKISQIRHIAAIEINDDGTGASSAKVS-FLLTE----------------------------------------------------------------------------------------------------------------------------------------------------------------------------------------------------------------------------------------------------------------------------------------------------------------------------------------------------------------------------------------------------------------------------------------------------------------------------------------------------------------------------------------------------------------------------------------------------IEKCTEFDINRPFFYAVTDNE--RIYFGGHIT--
>A0A044S2Z7
LAKNKMDFALKLLKHSSAF---NESSFLSPFTIITALSVLYQGAGSDIQSEMTTLDGGQFAQ------------------------------------------------------------------------------------------------------------------------------------------------------------------------------------------------------------------IFGN-LGHCISSSTTNAEGELSQE--------------------------------------------------------------------------------------------------------------------------------------------------------------------------------------------------------------------------------------------------------------------DSTFGESAKLWMEKDFPMNPNFRSTIVTFHDMTIEEIKFMRKRDYVAQKAARWLKKNDHGRTNNVIF---INF----------------------------------------------------DFWLFFVKELHFEAKWKYQFLPLD-IETNFDLSP---------------------------------------------------------TETINLPMMRKTEKFPFYEDE--NVEVISLPFE--------------------------------------------------------------KFQMQMIIILPKLIN---------------------------------------------------------------------------GLEELEMEL----TGEKLNNYIDSLVINEMTVIIPKISTRKEFELSDGLEKMGLQSIFNE-SANFNDISD---------------------------------------------------------------------------------------------------------------------------------------------------------Q-TLFVKHIGNVASMKITEEGINIKSTNTSS-KDIEMLD----------------------------------------------------------------------------------------------------------------------------------------------------------------------------------------------------------------------------------------------------------------------------------------------------------------------------------------------------------------------------------------------------------------------------------------------------------------------------------------------------------------------------------------------------------------------------------Y-----------DLYSPTIRIFDATHPFLYVISDNQ-KNILWIGRY---
>A0A044S6N8
---AQFDFAVRLIQETAR---SGRSVILSPTSISTALFTIYLAANGETKQRLQKILGGN-------------------------------------------------------------------------------------------------------------------------------------------------------------------------------------------------------------------------AGEIEIQQYFAKLLADVVGKN------------------------------------------------------------------------------------------------------------------------------------------------------------------------------------------------------------------------------------------------------------------NKHILNIANRFYVREGFSIKPSFPYILQSYYGEILQNFNY-EQRNDLAKELNSLVSSNTDKKITEMMTTTNVDL----------------------------------------------------ETKVLVLNGIYFKGTWKEQFTWGA--KSKFDISR---------------------------------------------------------RETKEVMMMQLRAKLPYYETL--SLQLVKLPYI--------------------------------------------------------------GDELEMVIILPKMRF---------------------------------------------------------------------------DLMNIREKM----KGEDLFNYIRKAYPTEVEVKLPKFKLKEELNLEHALRRIGIMNFISE-NSNLRELSD---------------------------------------------------------------------------------------------------------------------------------------------------------E-SVSISNVIHDASFEVDKEGTGTTAQTEFDY-----------------------------------------------------------------------------------------------------------------------------------------------------------------------------------------------------------------------------------------------------------------------------------------------------------------------------------------------------------------------------------------------------------------------------------------------------------------------------------------------------------------------------------------------------------------------------------------F-----------DISIKYFQRFNADQPFLFFVVKNLQ------------
>A0A044S8S1
---AQFNFAVRLIRETVR---SDQSVILSPASISTALFMIYHATDGEMKQRLQKILGGN-------------------------------------------------------------------------------------------------------------------------------------------------------------------------------------------------------------------------ARKMEIQRYFSKILADNVGNN------------------------------------------------------------------------------------------------------------------------------------------------------------------------------------------------------------------------------------------------------------------NNYILNIANRFYVRQGFSMKPSLSYILQFYYGEKLHHFNY-EQRNHLAQEINNWLSDKINRKITELMITTNIKP----------------------------------------------------ETKILILNAICFKGTWKEQFSREA--KSIFHISH---------------------------------------------------------NK----------------------------------------------------------------------------------------------KKVNLVIILPKIRF---------------------------------------------------------------------------NLLSVREKM----TGRDLIMYIKNAIPTEVKIKLPKFGLRQELNLEDTLKKFGIMDSFSE-NDNLKRLSD---------------------------------------------------------------------------------------------------------------------------------------------------------N-PISVSSIIHDAFFEVN-EGETGIAA-EIGINS---------------------------------------------------------------------------------------------------------------------------------------------------------------------------------------------------------------------------------------------------------------------------------------------------------------------------------------------------------------------------------------------------------------------------------------------------------------------------------------------------------------------------------------------------------------------------------------F-----------DFPSKNVVIFNADQPFLYFVVKNL-QIVLFAGQC---
>A0A044V3P3
IQSIHANFSLRLLSSAANE---ILNAVLSPLSLA------SAAASGITRVEINDVFARE-------------------------------------------------------------------------------------------------------------------------------------------------------------------------------------------------------------------------V-------LFIASQQTILRKN-------------------------------------------------------------------------------------------------------------------------------------------------------------------------------------------------------------------------------------------------------------------GTIIAPGLLVVLHDRAVVSNA-MIDIARDYMGDILQFDC-KNNSTTVAFINQWIANQMKSEFKIFTRNV-YNV----------------------------------------------------DWHFMLVDSFYLNAAWHYPFDERRTITKDFYANE---------------------------------------------------------HTTTQVEMMSMWDKFKYTEDI--DVQVLGLSYQ--------------------------------------------------------------LSNLFFYIFLPREKF---------------------------------------------------------------------------ALKSIMSEL----TGHRLLFLIARCKTVDVEVEIPRFSIENHFELNLPLASLGIVEAFTS-RADFPALSG---------------------------------------------------------------------------------------------------------------------------------------------------------Q-RMHVSTVIQKTQIEINERGSYPVNNTHEMPNDELSV------------------------------------------------------------------------------------------------------------------------------------------------------------------------------------------------------------------------------------------------------------------------------------------------------------------------------------------------------------------------------------------------------------------------------------------------------------------------------------------------------------------------------------------------------------------------------------------------PRQGGHIKFIANHPFLFVITKID-QMIL-IGH----
>A0A044V3Q0
--EAQADFALDLIRTATT---NDESVVLSPFSVVQALTMTYVGAEGETKKQMSNVLTKGQ-------------------------------------------------------------------------------------------------------------------------------------------------------------------------------------------------------------------------GRQQFNKYFSSLLTDITKKK------------------------------------------------------------------------------------------------------------------------------------------------------------------------------------------------------------------------------------------------------------------GKYILNLANRIYIQQNFDLKLAYLNIIKSHYDGQLQQVNF-TQEDDIITEINKWVMQQTNDKIKNLISQSDIST----------------------------------------------------DTKLLLVNAVYFKGNWKKSFNKKMTKKKTFHGD-----------------------------------------------------------KLKEMEMMTMEGYFPYYEDD--DVQVLGMPYA--------------------------------------------------------------GDEVHLYIVLPQKQS---------------------------------------------------------------------------GLVDIEKNL----TGKKLLHYMQSCSEIEVKVEIPKFKIENRTELVNSLQEMGINDAFTS-AANFTGITD---------------------------------------------------------------------------------------------------------------------------------------------------------V-PLYINAVFHESFIEVNEKGTEAAAASAVGIFLRSAP------------------------------------------------------------------------------------------------------------------------------------------------------------------------------------------------------------------------------------------------------------------------------------------------------------------------------------------------------------------------------------------------------------------------------------------------------------------------------------------------------------------------------------------------------------------------------------------------ITLAPVKLFRANHPHLFAITW-HSSTILFIGRIV--
>A0A059BJ10
--ANQTDFALALSKQVLLTWAKDSNLVFSPVSIHVVLSLITAGSAGPTRDQLLSFLKAK--------------------------------------------------------------------------------------------------------------------------------------------------------------------------------------------------------------------------STDHLHYFASQIVAIVFTDGS------------------------------------------------------------------------------------------------------------------------------------------------------------------------------------------------------------------------------------------------------------P---AGGPKLSFANSVWIDKSLTFKPSFQQVVDASYKAATNLADFETKAVEVTREVNTWAEKETRGLIKEVLPADSVDP----------------------------------------------------STRLIVANALYFKGAWNDQFDSSRTKDNDFFLLN---------------------------------------------------------GNSVQVPFMTSDNKQIVRAYD--GFKVLGLPYK--------------------------------------------------------------QRHFSMYLFLPNAKD---------------------------------------------------------------------------GLPALVEKVG--SESGFLNRHLPYNKVTVGEFRIPRFKISSGFEASEDLKKMGLVLPFSS-EGGLTEMVH--L-------------------------------------------------------------------------------------------------------------------------------------------------------LNPHVSRVFHKSFIDVSEKGTEAAAATASIM-MGCSL------------------------------------------------------------------------------------------------------------------------------------------------------------------------------------------------------------------------------------------------------------------------------------------------------------------------------------------------------------------------------------------------------------------------------------------------------------------------------------------------------------------------------------------------------------------------------------------------FSSKNNLDFVADHPFLFLVREDLSGTVLFVGQVFNP
>A0A059BKH6
-IAHQTDAALALSKHLLLTRSGDSNLVFSPLSINVVLGLIAAGSAGPTQDQLLSFLKAK--------------------------------------------------------------------------------------------------------------------------------------------------------------------------------------------------------------------------SADHLHSLASQLVAVVLADGS------------------------------------------------------------------------------------------------------------------------------------------------------------------------------------------------------------------------------------------------------------A---AGGPRLSFANGAWIDQSLPLKPSFKQVVDASYKAATNLADFKTKAVEVTSEVNTWAEKETSGLIKEVLPAGSVDG----------------------------------------------------STRLIFANALYFKGAWNDKFDSSKTKDNDFFLLN---------------------------------------------------------GNSVKVPFMTSKNKQVVGAYN--GFKVLGLPYK--------------------------------------------------------------QRHFSMYLFLPDARD---------------------------------------------------------------------------GLSALVEKVG--SESGFLDRHLPYNKVEVGEFRIPRFKISFGFEASEDLKKLGLVLPFLG-EGGLTEMVD--S----------------------------------------------------------------------------------------------------------------------------------------------------LEGGNLYVSSIFHKSFIEVNEEGTEAAAASAGVIRLKGL--------------------------------------------------------------------------------------------------------------------------------------------------------------------------------------------------------------------------------------------------------------------------------------------------------------------------------------------------------------------------------------------------------------------------------------------------------------------------------------------------------------------------------------------------------------------------------------------------AFSEKIDFVADHPFLFLVREDMTGTVLFVGQVLNP
>A0A059DKR4
LAQGNNLFAWSLYDTLDGE---PGNIFVSPASISEAFALLYPGAAGETASQMASLFGYD------------------------------------------------------------------------------------------------------------------------------------------------------------------------------------------------------------------------GVPTDAFAATQNVLNNAVAADT------------------------------------------------------------------------------------------------------------------------------------------------------------------------------------------------------------------------------------------------------------------ETTKLTVANAAWLREGSTFQAPYRDAVEGIMKAKVALVDF-TQPAAAAKLINSWVEDHTNNKIQDLIPPSAIRP-----------------------------------------------G----LTELILTNAVWFKADWKSPFKAEATQDGTFYSPS---------------------------------------------------------G-EITARLMSQTKKARYLSRD--GYAALDLDYA--------------------------------------------------------------GNDYALTVILPDAQD---------------------------------------------------------------------------GLPGVTSAM----TPESFTTLLSTTEGRRVHLVLPKVSIEADYELNDPLIALGLGDAFTG-AANFSRLIE---------------------------------------------------------------------------------------------------------------------------------------------------------GGDLVISKVLHKTFLDIDEKGTEAAAATAIVMERTAIF------------------------------------------------------------------------------------------------------------------------------------------------------------------------------------------------------------------------------------------------------------------------------------------------------------------------------------------------------------------------------------------------------------------------------------------------------------------------------------------------------------------------------------------------------------------------------------------------IPDEEPVEFRADHPFLIALRHKPTGTVMFMGRVETP
>A0A059FES4
LAEGNNLFGWSLYEQLEDK---PGNIFVSPASVSGAFALLYPGAAGETATQIGGVFGFD------------------------------------------------------------------------------------------------------------------------------------------------------------------------------------------------------------------------GVPAENFAGAQNTLNGAVTADT------------------------------------------------------------------------------------------------------------------------------------------------------------------------------------------------------------------------------------------------------------------DQTKLTVANAVWLREGSTLQAPYRQTVEDIMKAKVALVDF-TQPAAAAKLINTWVEDHTNDKIHDLIPPGAIRP-----------------------------------------------G----QTELILTNAVWFKADWKSPFKAEATQDGTFYAPS---------------------------------------------------------G-EITAKLMSQTKKARYLSRD--GYAALNLDYA--------------------------------------------------------------GDDYALTVILPETQD---------------------------------------------------------------------------GLTDVTSAM----TAEDFTTLLTSASERRVHVVLPKVSIEANYELNDPLIALGLGDAFSG-AADFSGLIE---------------------------------------------------------------------------------------------------------------------------------------------------------GGDLAISKVLQKTFLDIDEKGTEAAAATAIMMERTAIF------------------------------------------------------------------------------------------------------------------------------------------------------------------------------------------------------------------------------------------------------------------------------------------------------------------------------------------------------------------------------------------------------------------------------------------------------------------------------------------------------------------------------------------------------------------------------------------------IPDEEPVEFRADHPFLIALRHKPTGTVMFMGRVEAP
>A0A059VDA6
-YAGLVQFSSDMYGQVVTAQMVQQNVFISPLSVYVALLMALVGAGGQSRLELRQSMRIP-----------------------------------------------------------------------------------------------------------------------------------------------------------------------------------------------------------------------SELEEATLHNVLGSTLRKISMGS------------------------------------------------------------------------------------------------------------------------------------------------------------------------------------------------------------------------------------------------------------------KDVTTSLANRLFVLQSMNIRDEFKDTLKKNYGAETELVDY-ADLEAKRQKINQWVSEQTNSKIPELLSHGVLQQ----------------------------------------------------NSLMAIVNTVYFKGFWKLQFDKQMTMNGLFYRMQ---------------------------------------------------------NSAAEIPMMTMCSDLPYQDLPEIDAEAVKLPFR--------------------------------------------------------------DSVWEVLIVLPNKND---------------------------------------------------------------------------GLPNLMSQF---RNSDTMRKILKPFYPVEVDLKLPRFKLSEPLDMKTMLQLMGVKSIFDQ-TANFSNLSP---------------------------------------------------------------------------------------------------------------------------------------------------------DPNIYVSDLVHKAVIEVDEEGAEAAAGTGLIISLTA----------------------------------------------------------------------------------------------------------------------------------------------------------------------------------------------------------------------------------------------------------------------------------------------------------------------------------------------------------------------------------------------------------------------------------------------------------------------------------------------------------------------------------------------------------------------------------------------------ARNKMQFLVDHPFLMALIYNS-TVPAFIGHVFEP
>A0A060A1W1
----NSDFAFNLYRSVSESTPPGENLLLAPLGISSTLGMISLGANGGTHEEIYRALGFES-------------------------------------------------------------------------------------------------------------------------------------------------------------------------------------------------------------L--V--NSSSKYNISTVHKLFHRLNHRLFRHN------------------------------------------------------------------------------------------------------------------------------------------------------------------------------------------------------------------------------------------------------------------FGYTLKSASALYLQRRWPLLPSYQQCLRKTYFAEAHTVDF-KDP-ATVQRISHWVSSSTKGTISDAVTN--IDP----------------------------------------------------STVFLVINSVYFKGPWEIKFSKHQTSMRSFRLND---------------------------------------------------------KESVKVQMMQTKASFLVTTDHELGCDILQLAYQ--------------------------------------------------------------G-NVSMILAVPHKLK--------------------------------------------------------------------------GGLKTLERAL----SFDLLEKWLQAMTNRTRDVIIPKFNLQQKYDLKNNLKEMGVTELFQA-NADLSGMTG---------------------------------------------------------------------------------------------------------------------------------------------------------AKDVQVSSFQHQGFIKIDEEGSEAAAVTTVGFTPL------------------------------------------------------------------------------------------------------------------------------------------------------------------------------------------------------------------------------------------------------------------------------------------------------------------------------------------------------------------------------------------------------------------------------------------------------------------------------------------------------------------------------------------------------------------------------------------------------TSHNRFVADRPFVFIVYEHHTMSVLFLGQVSNP
>A0A060VMR5
--------------------------------------------------------------------------------------------------------------------------------------------------------------------------------------------------------------------------------------------------------------------------------------------------------------------------------------------------------------------------------------------------------------------------------------------------------------------------------------------------------------------------------------------------------------------------------RSHTTFFVCLKFEVESDYSDQIKKLFNADINSVDF-ANTKASVAMINDYIMRKTENRVKEMVSD--LDP----------------------------------------------------LTQLMLINTIFFRGEWQMPFNPNHTEIQRFYIDN---------------------------------------------------------YNIVQVPMMLREDKFYTMDDFPLNAKVLKLPYR--------------------------------------------------------------D-GVSMLILLPNKGL---------------------------------------------------------------------------DYTTIDDEI----TAERFLNWIKNLKERKLEVQLPKFKMEQSYAMHNILPDLGISSIFHD-TANLTKLSK---------------------------------------------------------------------------------------------------------------------------------------------------------DPGLKVSEVLHKAVIEVDERGTTAAAATESGIIGY------------------------------------------------------------------------------------------------------------------------------------------------------------------------------------------------------------------------------------------------------------------------------------------------------------------------------------------------------------------------------------------------------------------------------------------------------------------------------------------------------------------------------------------------------------------------------------------------------ALPSSFIVNRPFLFFIYHEATNSLLFMGRVTDP
>A0A060WF38
---------------------------------------------------------------------------------------------------------------------------------------------------------------------------------------------------------------------------------------------------------------------------------------------------------------------------------------------------------------------------------------------------------------------------------------------------------------------------------------------------------------------------------------------------------------------------------SLSLSLXXAYMKLSESFTNQSMQFYDADPVKLT--NTSEINVEMINSWVAKQTNNKIKELVDS--VPA----------------------------------------------------HTELLLLNAVYFNGQWKMKFDAKS-KMFPFVKLN---------------------------------------------------------GDTVKVPVLYSKYKLAVQYVPAVKAQVAMFPLS--------------------------------------------------------------G-ASSLFILLPPTTK-------------------------------------------------------------------------LTDLQLVEGKM----TDRAVSQMVEQMSPQATEVTLPKIKLDIRTEMNTLLRKIGLSELFD--SANLCGLYP---------------------------------------------------------------------------------------------------------------------------------------------------------DNELLLTEARHRAFLSLTEEGVEAGAATSLSFSR--------------------------------------------------------------------------------------------------------------------------------------------------------------------------------------------------------------------------------------------------------------------------------------------------------------------------------------------------------------------------------------------------------------------------------------------------------------------------------------------------------------------------------------------------------------------------------------------------------SFSSFSALRPFLMILWSDQAKVPLFVGRVTEP
>A0A060WIC1
LSKANSRFALSLFKQLSQGKPSEANIFMSPISISTAFAMTKLGACNNTLKQIMNVFEFDT---------------------------------------------------------------------------------------------------------------------------------------------------------------------------------------------------------------------IKEKTSDQVHFFFAKLNCRLYRKK-----------------------------------------------------------------------------------------------------------------------------------------------------------------------------------------------------------------------------------------------------------------DKTTELISANRLFGEKSLAFSENYQNISELVYGAKLMPLNFKEKPELSRVTINDWISNKTEKRIQNTLPEGSLNS----------------------------------------------------NTVLVLVNTIYFKGQWKSQFDKDKVFKADFYVSK---------------------------------------------------------SKTCPVSMMYQETKFRYGRFTEDKVQLLELPYR--------------------------------------------------------------GEGITMVLILPLKGT---------------------------------------------------------------------------PLSEVEENL----DLKKLTGWLDNMRETAVSVHLPRFRIEDSFSLKEQLQAMGLEDLFSPRDASLSGILE--D-----------------------------------------------------------------------------------------------------------------------------------------------------EANNLYISDAFHKAFIEVNEEGSEVVAATAVVAIGRS---------------------------------------------------------------------------------------------------------------------------------------------------------------------------------------------------------------------------------------------------------------------------------------------------------------------------------------------------------------------------------------------------------------------------------------------------------------------------------------------------------------------------------------------------------------------------------------------------INLNQEVFMANRPFLLLIRESTINTMVFTGRVADP
>A0A060WQ76
MAAATSDFGYNLFRALAGRN-PKTNVFLAPISISAVLTQLSMGASDRSEKWLYRALRYH------------------------------------------------------------------------------------------------------------------------------------------------------------------------------------------------------------------------TLQDPQLHDTLRDLLASLRAP--------------------------------------------------------------------------------------------------------------------------------------------------------------------------------------------------------------------------------------------------------------------GKGLSIAARVYLARRLRLKQEYFGVVEKQYGVRPKTLM--G-GAKDVNEINDWVKQQTGGKVDRFMSA--LGR----------------------------------------------------NSGVVPLGAAYFKVKWMTRFSKS-GVMEDFQLVG---------------------------------------------------------EAPARISMMQDNYPVKMGVDPDLGCTIAQIQMQ--------------------------------------------------------------D-DVSMFVFLPDDVT--------------------------------------------------------------------------QNMTLVEESL----TAEFVQDLSMTLHPVQTALTLPVLKFSYSTDLLPLLTDLGLDE-FLA-DTDLTKITS---------------------------------------------------------------------------------------------------------------------------------------------------------Q-VAKLSSLNHKVVMEMAPEGTQYASSH-----P------------------------------------------------------------------------------------------------------------------------------------------------------------------------------------------------------------------------------------------------------------------------------------------------------------------------------------------------------------------------------------------------------------------------------------------------------------------------------------------------------------------------------------------------------------------------------------------------------ASTPLSYCVDHPFLFLVRDEASGALLFIGKVVNP
>A0A060WR98
----IERLGRQLLDSLQAGP-EQPNVIISPLSVALALAQLSLGAHNETQKLLLSSLHAH--------------------------------------------------------------------------------------------------------------------------------------------------------------------------------------------------------------------------TVPCYHHTLGSLLQHLTN----------------------------------------------------------------------------------------------------------------------------------------------------------------------------------------------------------------------------------------------------------------------TSLQVATRMYLRPEFEVYQSFIAESLRRYRSEPAPLI-------SVEEVNRWVEEATKGHMTNFLPS--IPH----------------------------------------------------DMVLMLINAVHFKGEWEARFDPQLTQKGEFYLDN---------------------------------------------------------KNFVHVDMMRSKYPLSLLEDGELGAQVARFPFK--------------------------------------------------------------G-NTSFLVVMPLPGG--------------------------------------------------------------------------GNVSSLVAKL----NISALYRRLP--QESTMQVQLPKFTLQYRQELQEALSSMGLGSLFS--GPDLSGISA---------------------------------------------------------------------------------------------------------------------------------------------------------V-PLQVSSVRHACGVELSEEGADASAATSVTIMR--------------------------------------------------------------------------------------------------------------------------------------------------------------------------------------------------------------------------------------------------------------------------------------------------------------------------------------------------------------------------------------------------------------------------------------------------------------------------------------------------------------------------------------------------------------------------------------------------------SVPIFFVNSPFLFALVDHTSLAPLFLGTVTNP
>A0A060WX26
LSKANSRFALSLFKQLAQGKSSESNIFMSPISISSAFAMTKLGACNNTLKQIMNVFEFDT---------------------------------------------------------------------------------------------------------------------------------------------------------------------------------------------------------------------IKEKTSDQVHFFFAKLNCRLYRKK-----------------------------------------------------------------------------------------------------------------------------------------------------------------------------------------------------------------------------------------------------------------DKTTELISANRLFGEKSLAFNEIYQNISELVYGAKLMPLNFKEKPELSRVTINDWIANKTENRIQNTLPKDSLNS----------------------------------------------------NTVLVLVNTIYFKGQWKSKFDKKNVFKADFYVSK---------------------------------------------------------SKTCPVSMMYQETKFHYGRFTEDKVQVLELPYR--------------------------------------------------------------GDDITMVLILPLKDT---------------------------------------------------------------------------PLSEVEENL----DLKKLTGWLHNMRETSVSVHLPRFRIEDSFSLKEKLQAMGLEDLFSPKDASLPGILE--D-----------------------------------------------------------------------------------------------------------------------------------------------------EANYLYISDAFHKAFLEVNEEGSEAAAATAVMAVGRS---------------------------------------------------------------------------------------------------------------------------------------------------------------------------------------------------------------------------------------------------------------------------------------------------------------------------------------------------------------------------------------------------------------------------------------------------------------------------------------------------------------------------------------------------------------------------------------------------INSNRELFVANKPFLLLIRESTINTMVFTGRVADP
>A0A060WX77
VIQGNGGFAFSLYKQLVVQPNQGKNVFFSPLSVSLALAALSVGARGQTHQQLFAGLGFNS----------------------------------------------------------------------------------------------------------------------------------------------------------------------------------------------------------------------SLLTQEQVDQAFQTILTQLNQK-------------------------------------------------------------------------------------------------------------------------------------------------------------------------------------------------------------------------------------------------------------------NGVDLSIGSALFLHNTFKPHPEFLKDMKRFYLSEGFTVDF-TNTAEAIDTINKYVGGKTRGKIDKLVKD--LDP----------------------------------------------------STVMYLLSYIYFKGKWEIPFDSKDTKEDTFHVDD---------------------------------------------------------NTTVPVQMMSVKKRFSVYYDQEISTSILQLHYN--------------------------------------------------------------E-SVSMMLALPEK-----------------------------------------------------------------------------GLASLEEAI----GQNHITKWHRWMKAREYQVYVPKMSVTTTYSLKDVLSGMGMPDIFSN-GADFSGISE---------------------------------------------------------------------------------------------------------------------------------------------------------DLKVAVSEVAHQASLDVDEAGATAAAATGVVLMPLS----------------------------------------------------------------------------------------------------------------------------------------------------------------------------------------------------------------------------------------------------------------------------------------------------------------------------------------------------------------------------------------------------------------------------------------------------------------------------------------------------------------------------------------------------------------------------------------------------FRSTPVLKFNRPFMVIVMDQETKSILFMGKIINP
>A0A060X960
INVVNAHFGFNLYRSLRNNVNQTHNILLAPAGISIAMGMMSLGAGPGTHSQLYRVLGFANFV-----------------------------------------------------------------------------------------------------------------------------------------------------------------------------------------------------------------NASNHYDNATVHKLFRKLTHRLFRRN------------------------------------------------------------------------------------------------------------------------------------------------------------------------------------------------------------------------------------------------------------------FGYTLRSVNDLYVKKEVAVEPSFRADTKAYYFAEPQSVDF-RD-KAFLVKANRRISKLTKGLIREPLKN--VDP----------------------------------------------------NMVLMLLNYLYFKGTWEQKFPKEMTHYRNFRVNE---------------------------------------------------------KINVRVPMMQNKGNYLAAADHELQCDILQLPYV--------------------------------------------------------------G-NISMLIALPRKFS---------------------------------------------------------------------------GMRKLEQDI----SPTVVNKWLSNMTNRTREVVFPRFKLEQSYDLIDNLKEMGLTDLFEE-RGDFTGMTS---------------------------------------------------------------------------------------------------------------------------------------------------------E-KIAINWLKHQGTITVNEEGTEAAALTQVGFMPL------------------------------------------------------------------------------------------------------------------------------------------------------------------------------------------------------------------------------------------------------------------------------------------------------------------------------------------------------------------------------------------------------------------------------------------------------------------------------------------------------------------------------------------------------------------------------------------------------SSQIRFVIDRPFLFLIYEHRTDCLVFMGRVVDP
>A0A060XA35
LADNSASLAFSLYQNIAKEK-DLENILISPVVVASSLGLVALGGKASTASQVKTVLSAN------------------------------------------------------------------------------------------------------------------------------------------------------------------------------------------------------------------------KVKDEQLHAGLAELLEEVSDSK-----------------------------------------------------------------------------------------------------------------------------------------------------------------------------------------------------------------------------------------------------------------ARNVTWKISNRLYSPSSVNFADAFVKSSKKHYKYEHTKINF-KNKKSAVKSINDWAAKSTDGKLPEVTKD--VEK----------------------------------------------------TDGAMIINAMFFKPHWDEQFHHKMVDNRGFLVSH---------------------------------------------------------THTVGVPMMHRTGIYGFHEDTVNKLFILSMPLA--------------------------------------------------------------HKKSSLVFFMPYHVE---------------------------------------------------------------------------PLERLEKLL----TRKQLEDWMGKLKEMAVAVSLPKVCMEVSHNIQKHLGELGLTEAVDKTKADLSNISG---------------------------------------------------------------------------------------------------------------------------------------------------------KKDLYLSNVFHASAMEWDTDGNPIDISIFGTDK-------------------------------------------------------------------------------------------------------------------------------------------------------------------------------------------------------------------------------------------------------------------------------------------------------------------------------------------------------------------------------------------------------------------------------------------------------------------------------------------------------------------------------------------------------------------------------------------------------LKNPKLFYADHPFIFLVKDTKTNSILFLGRLVRP
>A0A060XWD1
-AGAIQRLGMKLLGQMKTGP-VQPNVIISPLSISLALSQLALGAMNETEELLMLHLHGD--------------------------------------------------------------------------------------------------------------------------------------------------------------------------------------------------------------------------TLPCYHMSLHYFLERLRK----------------------------------------------------------------------------------------------------------------------------------------------------------------------------------------------------------------------------------------------------------------------SDLQVAARVYLQPGFEPKPEFIHQSQDVYDSEPVTLE-------GMAEVNEWVERATNGKVTDFLTS--LPP----------------------------------------------------NLLLMLVNAVHFKGEWKARFDPRFTSKDVFYIDD---------------------------------------------------------KHMVNVDMMMGKYPLSLLIDNDLEAQVARFPFN--------------------------------------------------------------N-QMSLLIVMPMNGQ--------------------------------------------------------------------------VNVSALAAKL----NISDLYNRLP--RERPMQVKLPKFKLDYSQDLQEALTNIGMGELFS--SPNLAAIAE---------------------------------------------------------------------------------------------------------------------------------------------------------G-PLLVSSVQHKSSMEITEEGAEAAAATSLVISR--------------------------------------------------------------------------------------------------------------------------------------------------------------------------------------------------------------------------------------------------------------------------------------------------------------------------------------------------------------------------------------------------------------------------------------------------------------------------------------------------------------------------------------------------------------------------------------------------------SNPSFTLNQPFFFALMDDKTQAPIFLGVITNP
>A0A060XWS9
VIQGNLEFAYSLYNQLVAQPNQGKNVFFSPLSVSLALAALSVGAKGQTHQQLFTVLGFNS----------------------------------------------------------------------------------------------------------------------------------------------------------------------------------------------------------------------SLLTQEQVDQAFQTILTQLNQK-------------------------------------------------------------------------------------------------------------------------------------------------------------------------------------------------------------------------------------------------------------------IGVNLTVGSALFMQNTFTPHPEFLEDLKRFYLSEGVTVDF-TNTAKAIDTINTYVGDKTKGKIDKLVKD--LDP----------------------------------------------------TTVMYLLSYIYFKGKWEIPFNPADTKEDTFHVDE---------------------------------------------------------NTTVPVQMMSMMKRFSVYYDQEISTSILHLRYN--------------------------------------------------------------D-SVSMMLVLPEK-----------------------------------------------------------------------------GLASLDEVI----CLNHITKWHRWKKAREYHVYVPKLSITTTYSLKDILSGIGMPDIFSD-RADFSGISE---------------------------------------------------------------------------------------------------------------------------------------------------------ELKVAVSEVVQQASLDVDEAGATTAAATGVVLMPLS----------------------------------------------------------------------------------------------------------------------------------------------------------------------------------------------------------------------------------------------------------------------------------------------------------------------------------------------------------------------------------------------------------------------------------------------------------------------------------------------------------------------------------------------------------------------------------------------------SRHTHVLKFDHPFMVFVMDRETNNILFMGKIINP
>A0A060Y4L9
LQEKQTDFGMRVFSQVAQNS-KGSNLAFSPYGVATILAMAQLGAGGNTLKTLNAKLGFS------------------------------------------------------------------------------------------------------------------------------------------------------------------------------------------------------------------------LQGKGEWLLWMARQQRLLQRDI-----------------------------------------------------------------------------------------------------------------------------------------------------------------------------------------------------------------------------------------------------------------SSEEGVELASGVMVERKMALEKGFRRGLGKAFQASPHQLDF-SRPDQALDIINAWVSDHTAGTIPSFLSSGALTD----------------------------------------------------ETRMVLLNALHFQGLWKVPFDPKMTEERIFHCAN---------------------------------------------------------GSSVPVPMMRLTHRFKYGEFVTVDYDVIEVPYE--------------------------------------------------------------GESLSMLLVSPFEPE--------------------------------------------------------------------------TPVSSLSSEL----TTQRLQQWRQEMRSVKRQLVLPRFTLDSEVELKSILIQMGLGDMFNLAKADFTRITT---------------------------------------------------------------------------------------------------------------------------------------------------------EQPLCVSKVLQKVKIEVNEEGTKASAATAAILFSRM------------------------------------------------------------------------------------------------------------------------------------------------------------------------------------------------------------------------------------------------------------------------------------------------------------------------------------------------------------------------------------------------------------------------------------------------------------------------------------------------------------------------------------------------------------------------------------------------------AVEEITMNRPFLFLIHHKSTGAVLFMGQVNQP
>A0A060YL16
----HTEFAVRLYQTLKETE-NNSNLIVSPLSVSLSLGLLQLGARGNTLAQLEAALGYD-------------------------------------------------------------------------------------------------------------------------------------------------------------------------------------------------------------------------VNDMQVQDFLLRSQRDVGNSS------------------------------------------------------------------------------------------------------------------------------------------------------------------------------------------------------------------------------------------------------------------QGVRLQQACALFIQTGVQLLPVFTQHAAALSNSSLARANF-SQHNQTRSQLQQWGRNHGTGEPLQSGGSGELFG---------------S-----GEA----Q--GEt----SL-----WGK----RLQMALVNTVNFRGVWQKQFLFTDTQNLPFTLSD---------------------------------------------------------GSTIKVPMMHQATEVNFGQFRTQRYTVLELPYL--------------------------------------------------------------GRSLSLLVALPSDRK--------------------------------------------------------------------------TPLSSLESQI----TPRAVATWDTGLRRTKMDVFLPRFKMQSMFNLRLVLPSMGVRDAFNPMAADFTGISA---------------------------------------------------------------------------------------------------------------------------------------------------------EEGLYVSDAFHEARIEVTEDGTKAAAVTAMVLLKRS------------------------------------------------------------------------------------------------------------------------------------------------------------------------------------------------------------------------------------------------------------------------------------------------------------------------------------------------------------------------------------------------------------------------------------------------------------------------------------------------------------------------------------------------------------------------------------------------------RAPVFKADRPFFFLLRQVSTGSVLFMGRVGNP
>A0A061I181
-PFINADFAFSLYRRFSVEN-PDWNIFFSPVSISAALAMLSFGSGSSTQTQILEVLGFNL----------------------------------------------------------------------------------------------------------------------------------------------------------------------------------------------------------------------TDTPVTELHQGFQHLICLLNFPK------------------------------------------------------------------------------------------------------------------------------------------------------------------------------------------------------------------------------------------------------------------NELELQMGNAVFIGQHLKPLAKFLDDVKTLYETEVFPTDF-SNVSAAQQEINSYVAKQTKGKIIGLIQD--LRL----------------------------------------------------NIIMILVNYIHFKAQWANPFRVSKTEDSNFSVDK---------------------------------------------------------TTTVQVPMMHQLEQYYHFVDVELNCTVLQMDYS--------------------------------------------------------------E-NALALFVLPKE-G---------------------------------------------------------------------------HLEWVEASM----SSKTLKKWNHLLQKGWVELFVPKFSISATYDLGSTLQKMGMRHAFAE-SADFSGITE---------------------------------------------------------------------------------------------------------------------------------------------------------DKGVRLSYAFHKAVLHIGEGGTKEGAAPEVVSLDLPE--------------------------------------------------------------------------------------------------------------------------------------------------------------------------------------------------------------------------------------------------------------------------------------------------------------------------------------------------------------------------------------------------------------------------------------------------------------------------------------------------------------------------------------------------------------------------------------------------VAPLHPIIRIDRPFLLMILEKRTRSILFLGKVVNP
>A0A061I5K9
LSKANSQFATTFYQHLADSKNDNDNIFLSPLSISTAFAMAKLGACNDTLKQLMEVFKFDT---------------------------------------------------------------------------------------------------------------------------------------------------------------------------------------------------------------------ISEKTSDQIHFFFAKLNCRLYRKA-----------------------------------------------------------------------------------------------------------------------------------------------------------------------------------------------------------------------------------------------------------------NKSSNLVAANRLFGDKSLTFNETYQDISEVVYGAKLQPLDFKENAEPSRMTINNWVANKTEGRIKDVIPQGAINE----------------------------------------------------LTALVLVNTIYFKGLWKSKFSPENTREEKFYKAD---------------------------------------------------------GQSCSVFMMYQEGKFKYKRVA-EGTQVLELPFK--------------------------------------------------------------GDDITMVLILPKPEK---------------------------------------------------------------------------SLAKVEREL----TPELLQEWLDELTETMLVVHMPRFRTEDSFSLKEQLQDMGLVDLFNPDKAQLPGIVA--E-----------------------------------------------------------------------------------------------------------------------------------------------------GRNDLYVSDAFHKAFLEVNEEGSEAAASTAVVIAGRS---------------------------------------------------------------------------------------------------------------------------------------------------------------------------------------------------------------------------------------------------------------------------------------------------------------------------------------------------------------------------------------------------------------------------------------------------------------------------------------------------------------------------------------------------------------------------------------------------LNPNRVTFKANRPFLVLIREVALNTIIFMGRVANP
>A0A061IBB8
VAMIANFMGFRMYKMLSEAG-VVSEAILSPPSLFGTLVSFYLGSLDPTASQLQALLGVPVKD----------K------------------------------------------------------------------------------------------------------------------------------------------------------------------------------------------------------DCTSRLDGHKVLAALQAIQGLLVTQG-------------------------------S---------------------------------------------------------------------------------------------------------------------------------------------------------------------------------------------------------------T---------S---S---QAHLLQSTIVGLFTAPGLRLKQPFVQGLAPFAPAFPRSLDLATDPGLATEKINRFIKAVTGWKMSLPLEG--VSA----------------------------------------------------DSTLLFNTYVHFQGKMKGFSQL--AGPHEFWVDN---------------------------------------------------------STTVSVPMLSGTGTFQHWSDSQNNFSMTRVPLG--------------------------------------------------------------S-----------------------------------------------------------------------------------------------------------------------------------YNLQDLLAQAKLSTLLGA-EANLGKISD---------------------------------------------------------------------------------------------------------------------------------------------------------P-NPRVGEVLNSILFELKAGEEEQPTESAKQSGS-------------------------------------------------------------------------------------------------------------------------------------------------------------------------------------------------------------------------------------------------------------------------------------------------------------------------------------------------------------------------------------------------------------------------------------------------------------------------------------------------------------------------------------------------------------------------------------------------------PEALDVTLNSPFLFAIYERYSGALHFLGRVGNP
>A0A061NGQ6
---------------------------MSPFSIYLSLMMVANGTSGDSEQEIYKALQLD------------------------------------------------------------------------------------------------------------------------------------------------------------------------------------------------------------------------DVDREEENRKIHDWLTYLSMD-------------------------------------------------------------------------------------------------------------------------------------------------------------------------------------------------------------------------------------------------------------------RDVEIGIANSIWAKEHVTFLESYATKIEDTFYGEARELT-------GVKKINDWVKDKTSGKINRIFEDE-LSE----------------------------------------------------EIVALLVNATYFYGNWQDPFTLLEESNEKFTNLD---------------------------------------------------------GSKAVVEWMNRVDDFSYVEGE--HYQAVRLPYA--------------------------------------------------------------DEETSMTIVLPGEGV----------------------------------------------------------------------------FTDVLHAI-----PNIMS--SSDWSTKEVDVRIPTIELDNEYNLNDTLKHLGMETIFNYMENNMFEGSG----------------------------------------------------------------------------------------------------------------------------------------------------------SNYSIDDVIHRAIIEIDEKGTEAAAVTAVSVMETSA--------------------------------------------------------------------------------------------------------------------------------------------------------------------------------------------------------------------------------------------------------------------------------------------------------------------------------------------------------------------------------------------------------------------------------------------------------------------------------------------------------------------------------------------------------------------------------------------------SITSPVSFTADRPFYFLIEHEPTGATLFFGSYA--
>A0A061P1J8
--------QLEFAVQLVDHE-DEGNHVMSPFSIYLSLMMVANGTSGDSEQEIYTALQLD------------------------------------------------------------------------------------------------------------------------------------------------------------------------------------------------------------------------DVDREEENRKIHDWLTYLSMD-------------------------------------------------------------------------------------------------------------------------------------------------------------------------------------------------------------------------------------------------------------------RDVEIGIANSIWAKEHVTFLERYVATIEDTFYGEARELT-------GVKGINDWVSGKTKGEINRIVEEE-LSE----------------------------------------------------SIVALLVNATYFYGEWQFPFTLLEGHNEKFTNLD---------------------------------------------------------GSVESVEWMNRVDDFRYVEGE--QYQAVQLSYA--------------------------------------------------------------DEETSLKIVLPDEGA----------------------------------------------------------------------------FTDVLHEI-----PAIMS--NKKWSTEEVNVQIPTFELDHNYNLNNVLQQLGMETIFTYMENNMFEENK----------------------------------------------------------------------------------------------------------------------------------------------------------MNYAIDDVIHKATIEVDEKGTEAAAATAVSVIETSA--------------------------------------------------------------------------------------------------------------------------------------------------------------------------------------------------------------------------------------------------------------------------------------------------------------------------------------------------------------------------------------------------------------------------------------------------------------------------------------------------------------------------------------------------------------------------------------------------SMTSPINFTANRPFYFLIEHEPTGATLFFGSYA--
>A0A061RXC6
--SAVNGFGFSLLSQLERTN-STGNVLISPLSISSAVGLTAEGADSEALAQLSSVFEG--------------------------------------------------------------------------------------------------------------------------------------------------------------------------------------------------------------------------LEFPEDLEFLPSLIRLTVEGS------------------------------------------------------------------------------------------------------------------------------------------------------------------------------------------------------------------------------------------------------------------SGVNLTSANSVWLNPEFAVKQSFKDNVRQRYGAQIQEFQ-------SGQQVNAWVANVTRGLIDQAVDPSLSPS----------------------------------------------------DVAAMLVNANHFKGLWTVPFETGNTQPGEFFNS----------------------------------------------------------NGPATVQMMGQKSDYGYSSLDIVAVEVVELGFG--------------------------------------------------------------QSDFSALVILPRMTAE----E---------------K--------A--A-L--------------GA---------P-------Q-PASNRLSEIIDGLA--ERPQVWGEINAALASTKVGLRMPRFKAESEFDLMTPFKKMGVTGIFEREAGNFEGMSE---------------------------------------------------------------------------------------------------------------------------------------------------------SLQVYVDKITHKTVLEVNEEGAEAAAVTAFQIVPLS----------------------------------------------------------------------------------------------------------------------------------------------------------------------------------------------------------------------------------------------------------------------------------------------------------------------------------------------------------------------------------------------------------------------------------------------------------------------------------------------------------------------------------------------------------------------------------------------------LRPTVVVQVDHPFLFAIQSKKTGMILFAGAME--
>A0A067H9R0
--SNQTDVALSLTKHVALTEAKDSNLVFSPSSIHVLLSLISAGSKGPTLDQLLSFLKSK--------------------------------------------------------------------------------------------------------------------------------------------------------------------------------------------------------------------------SNDQLNAFASELVAVVFADGS------------------------------------------------------------------------------------------------------------------------------------------------------------------------------------------------------------------------------------------------------------P---SGGPRLSVANGVWIDESLSLKNTFKQVVDNVYKAASNQVDFQTK--------------------------------------------------------------------------------------------------------------------------------------------------------------------------------------------------------------------------------------------------------------------------------------------------------------------------------------------------------------------------------------------------------------------------------------------------------------------------------------------------------------------------------------------------------------------------------------------------------------------------------------------------------------------------------------------------------------------------------------------------------------------------------------------------------------------------------------------------------------------------------------------------------------------------------------------------------------------------------------------------------------------------------------------------------------------------------------------------------------------------------------------------------------------------------------------------------------------------------------------------------------------------------
>A0A067QMH9
--DRFNFFDLELLKSLATSQ--QGNLLFSPASVKGSLSMVLEGARGKSAKELKEALRLP-------------------------------------------------------------------------------------------------------------------------------------------------------------------------------------------------------------------------EDERAVWAHFSNFLNSLQVNN------------------------------------------------------------------------------------------------------------------------------------------------------------------------------------------------------------------------------------------------------------------PSNRVEAANQIFFSHTITPQQQYEGILKKHYMTEIEKVDF-TSPVYAAELINTWVNMHTHGQIPSLVDPGSLSA----------------------------------------------------NTKLMLVNALYFKGKWKYAFDFDKTSVKCFYVDV---------------------------------------------------------NQCLDSYFMESVKVYNYAYINNLHAHAVELPYE--------------------------------------------------------------GNKFSLLLLLPNKPN---------------------------------------------------------------------------TAHQLVRDL----THVSLHNIVSSLDATEILVSVPRFSIDYSTDLIHKLIELGIQDIFST-NANLTGMVQ--W-----------------------------------------------------------------------------------------------------------------------------------------------------GSHNFHISNIFHKAKIEINEEGTVAAAATGTLIVPLI----------------------------------------------------------------------------------------------------------------------------------------------------------------------------------------------------------------------------------------------------------------------------------------------------------------------------------------------------------------------------------------------------------------------------------------------------------------------------------------------------------------------------------------------------------------------------------------------------SMSLPKLIFNHPFLFFLRNTETGDVLFAGRMSQP
>A0A067QUJ6
IADASTSFSLELLQAIVRRQ--AGNVLVSPVSVSILLAMLQQGSRGRSRDQLNAVLHAV---------------------------------------------------------------------------------------------------------------------------------------------------------------------------------------------------------------------------PDRALEGYGHIVRSLKKQK------------------------------------------------------------------------------------------------------------------------------------------------------------------------------------------------------------------------------------------------------------------TSLVLEFGNKIYLKSDFELMPEYKQMLVRDFLSDIETTDF-LKPVEAAKQINSWVSNVTHNRISSILDPDAISA----------------------------------------------------RTQLVLVNVIFLKGVWLTPFRTENTAERSFSPRP---------------------------------------------------------GVEIKVPIMHHTGKFRAGDDPSLGAKWVELPFD--------------------------------------------------------------GEEFSMVLVLPNEKH---------------------------------------------------------------------------GLDRLVSQM----KPQHLSNMLGTRGTKQVYLALPRFKLTTQMSLVPTLKELGLTDVFTT-NSNLGGITT--------------------------------------------------------------------------------------------------------------------------------------------------------QEGALTVSDIVHKAELEVNEKGGTASAATAILVATLSL-------------------------------------------------------------------------------------------------------------------------------------------------------------------------------------------------------------------------------------------------------------------------------------------------------------------------------------------------------------------------------------------------------------------------------------------------------------------------------------------------------------------------------------------------------------------------------------------------VVNPDELQFNANHPFLAIIVHRVNSVPLFAGRVSDP
>A0A067QVR9
-ADAVDNFSVNLFKAVFNNN--GGNAVVSPVSVSTLLAIIQQGSGGNTLAQLTQVLYLN---------------------------------------------------------------------------------------------------------------------------------------------------------------------------------------------------------------------------QEQSKETYGQLTRNLKDSS------------------------------------------------------------------------------------------------------------------------------------------------------------------------------------------------------------------------------------------------------------------GNATLEFANAAFVEEGYPIKPEFSRVMVQDFQSSVLTAQF-SEPVEAAAEINSWVANHTHDKIQELISPKSLDS----------------------------------------------------STRLVLVNAIFFKGFWKTLFWKNRTTNDAFFTKP---------------------------------------------------------YTSKLVPTMHLETKLLTGDLEDLDARWLQLPFE--------------------------------------------------------------GDQYYLLIILPNKID---------------------------------------------------------------------------GVDSVVNSI----TGSEFSDLLDNLDSRTVVLSLPKFKLETTLQLIPTLKEIGLTDIFSP-GANLSGISG---------------------------------------------------------------------------------------------------------------------------------------------------------E-SLYVSEVVQKAEIEVDEEGATAVAATAIIGVRAIG------------------------------------------------------------------------------------------------------------------------------------------------------------------------------------------------------------------------------------------------------------------------------------------------------------------------------------------------------------------------------------------------------------------------------------------------------------------------------------------------------------------------------------------------------------------------------------A-----------ILNPEPPVVFTVDHPFLAFLVEEHDKIPLFASRVIDP
>A0A067QXD8
-----DVFDWQLCKHMAHEE--TGNMVVSPVSIKLLLAMLYEGAAGNTALQLGQALNLP--------------------------------------------------------------------------------------------------------------------------------------------------------------------------------------------------------------------------QRLESRKKFTAVLDSLLTKK------------------------------------------------------------------------------------------------------------------------------------------------------------------------------------------------------------------------------------------------------------------PEYLLHVGTRMYVRKDVTTRPRFSKILQSFYNASIHNIDF-QESSKAVETVNSWVSEITNGKIKTMFSADTVNP----------------------------------------------------STVLLLVNAIYFKGLWRYPFNESYTRPGKFQVTP---------------------------------------------------------SQSVTVPYMTMERDLYWTESVELESSILRLPYM--------------------------------------------------------------GNKYSMFIVLPNKPD---------------------------------------------------------------------------GLNKLVNTA----SPALLRNQLFHMVKGKVGVRLPKFSFDFTARLENSLQALGIRDIFNDSAANLPGMTR---------------------------------------------------------------------------------------------------------------------------------------------------------EKSLYVSKAIQKAGLEVNERGTTAFASTGIQLDDRFG-----------------------------------------------------------------------------------------------------------------------------------------------------------------------------------------------------------------------------------------------------------------------------------------------------------------------------------------------------------------------------------------------------------------------------------------------------------------------------------------------------------------------------------------------------------------------------------------------------SEVTFHATHPFMFFIQDETMGTVIFVGKLTNP
>A0A067R1I1
-TIGTTQFALELLQTTSVEVGKFMNVAISPFSVWTVLALLREGSGGKTNTQLQKALHLH-------------------------------------------------------------------------------------------------------------------------------------------------------------------------------------------------------------------------ENNKAIRAAFRKLNHIVHVSG------------------------------------------------------------------------------------------------------------------------------------------------------------------------------------------------------------------------------------------------------------------SGVEMIGANALFTDNNRPVQWEFEYLAEKVYKSAVHPVNF-MNPIATVNIINRWVANITHNRITQLVHEEDM-K----------------------------------------------------DPHLVIANGNFFKGKWLSRFNSSNTVREKFYDDS---------------------------------------------------------GELGEVEMMHQHSHFRYSHISELGAKVVELPYE--------------------------------------------------------------GRQFSMVVMVPTGNT---------------------------------------------------------------------------TINELLIRI----SKTSMEKIYHRMTTEDVEVYLPRVVINSDFVLNKALEMLGIIDVFNDAKADLSRISS---------------------------------------------------------------------------------------------------------------------------------------------------------H-SIHLNKLIHKAEIVINEEGTTASSATGEVMSNR------------------------------------------------------------------------------------------------------------------------------------------------------------------------------------------------------------------------------------------------------------------------------------------------------------------------------------------------------------------------------------------------------------------------------------------------------------------------------------------------------------------------------------------------------------------------------------------------------QIMPTIHANRPFAFFIVENSLKLIVFAGKVVNP
>A0A067R8V4
------QMDFALSSEDYTNIDDKNNIIFSPLSIASALSLVMLGAAGRTYKEIETVLGLAAG-------------------------------------------------------------------------------------------------------------------------------------------------------------------------------------------------------------------VDLSASGDELHYHFGRFLKKIEDYTD------------------------------------------------------------------------------------------------------------------------------------------------------------------------------------------------------------------------------------------------------------A---GTSTYSAMAGAIFVQDGVQIKERFANVSKNIYGSEVLNLDFIGHSSEARDVINKWVENKTYGHIPNILEYA-PPP----------------------------------------------------STRIIIASALYFNGAWKNPFSPTETNWRPFHAGT---------------------------------------------------------NEILQVPTMANGGEFPYYFDPILGCQVVGLPYK--------------------------------------------------------------DHNVTMYLLLPNEPG-------------------------------------------------------------------------YPALKRLRYKL----TVNHLQGLADCTVERTVIFTVPRMQLESTIYLKDALELLGVHTLFDPFQADLSQISD---------------------------------------------------------------------------------------------------------------------------------------------------------N--RNVDSFMINDHFEISEESTNAIISTTHQYPEHTTVN----------------T---N--------T-----------S----A-------------D-----E----I--L-------------------K--------K----S---E---N------E-----T------------D------------L-----------V----------------------K--Q-------T----S-------T-----------N-----------------------H---------------------A---E-----------------------S-----------------------R-------------------------------------------------F-----------------S------------N-Q-------S----------T-------------------------------N--P----G-LY-A-DNV------------I--H----K-VTI--D--ITE----L--G-T-----E-A-A---A----A--TV----V---------------S-----------LTRDGTHKVVKFDRPFLFFIRHEETGSVLFWGTVLKP
>A0A067RAJ2
VSKGSAQFTTNVYKVLSSKD---GNIFISPLSVEVVLALAYMGAAGSTAKQIASALYLP-------------------------------------------------------------------------------------------------------------------------------------------------------------------------------------------------------------------------PDREDIKAGFAEILGSLKST-------------------------------------------------------------------------------------------------------------------------------------------------------------------------------------------------------------------------------------------------------------------GSLTLEIANKIFSQSGFEILSEYKAIAKDSFLSGAEELDF-SDSEPSRNIINSWVEKETRNKIRDLIPSGLLDE----------------------------------------------------TTRLVLVNAVYFKGLWEKQFSADKTKPDKFHLNS---------------------------------------------------------RENKEIPMMHKTANFGYLESEELRAAILEMPYQ--------------------------------------------------------------DRNISMFIILPHDID---------------------------------------------------------------------------GISELEKKL----ATADLSTVLKNIPTREVRVSIPKFKLEETISFNDILKQLGMTSMFSAKEADFSGISG---------------------------------------------------------------------------------------------------------------------------------------------------------TRELFVSSVMQKTFIEVNEGGSEAAAATAAVIRVKRS-------------------------------------------------------------------------------------------------------------------------------------------------------------------------------------------------------------------------------------------------------------------------------------------------------------------------------------------------------------------------------------------------------------------------------------------------------------------------------------------------------------------------------------------------------------------------------------------------LLSRETYEFIANHPFIFTIHEKETDLKMFIGRFAEP
>A0A067RBB9
-----------------LEMGATTNLLVSPISTTTALAELLLGARGSTREYLLKILTAVDRS-----------------------------------------------------------------------------------------------------------------------------------------------------------------------------------------------------------------EYTREPTVSEFHLHMGGLIKFLQTSSD---------------------------------------------------------------------------------------------------------------------Y------------------------------------------------------------------------------------------------------------------------------------------DDSYRLHFASALFLRPDLSLLPNFRSAATDLYGMAVLPTDFSGDPLGSLNKMNHWAAIHTMGTINKVFSHP-LPK----------------------------------------------------TTAAVLTNAIYFKGDWETPFNPRYTITGKFHSSD---------------------------------------------------------TRTVDVEFMRGQFDLMYVDSGRLGCRMISIPYK--------------------------------------------------------------HSKASMYVILPDVGD-------------------------------------------------------------------------LYNIQGFAAGL----SVDDTLELISSLRYASITLVMPKMKLTQTFSIGKAL------SIFQR------QIES--G----------------S-----------------------------------------------------------------------------------------------KE---------K----------V--------F------GSGPYLNKMQGNECAK----------NDGCNCSRN--------------------------------------------------------------------------------------------------------------------A---S------T-----Q------------N------------G-----------N----------------------Y--K-------K----V-------P-----------G-----------------------E---------------------I---E-----------------------Y-----------------------K---------------------------T---------F-----D-----M-----------------S------------G-A-------S----------C-------------------------------D--D----R-FR-V-DDI------------I--H----H-VFL--E--VSE----M--G-T-----V-G-A---A----V--SA----T---------------I-----------VDYIGEFKNFKMDRPFLFFIRHDVTGTPLFWGTIVDP
>A0A067RDA0
----SNNFVPKLFQALAP---GRENLVFAPFGLATNVAMLLEAARGDTAKEILKALNIS------------------------------------------------------------------------------------------------------------------------------------------------------------------------------------------------------------------------SNSLPDLRIGFKAYCDTFEAAA------------------------------------------------------------------------------------------------------------------------------------------------------------------------------------------------------------------------------------------------------------------ENEAAGSFNMATMVSSQPLLASYKAILNKFYRVNLTEISRFDNLTGARPASVSLELRSDSGVMSHWKD----------------------------------------------------------YDRLAAFSFL------------SHEPAAPFQRTP---------------------------------------------------------TDTIPVPMVPQVGDFRAGRIHQLNAHGVELPLE--------------------------------------------------------------VGSVSLLLLVPDSSD---------------------------------------------------------------------------NLDELLVKL----PGVSLQQLVQELPHSEASVSLPQFTISSAIDVTQFLRQLGVRAVFNATSADLSAATP---------------------------------------------------------------------------------------------------------------------------------------------------------APYVHVKSVIQDAFFS-----------TSF--VSVNSVG----------------S---V--------S-----------T----N-------------L-----------------------------------------------------------------------------------------------------------------------------------------------------------------------------------------------------------------------------------------------------------------------------------------------------------------------------------------------------------------------------------------------------------------------------------------------------------------------------------V---------------------------------P-----------KRPKRESTNLVVDRPFLFFLLHRDTQLVLLAGKVQNP
>A0A067RFE5
VASANNKFSLSLYKTLSSQV-PEGSLVMSPVSMHLALAIAYHGARGRTAEQMAAALHLP-------------------------------------------------------------------------------------------------------------------------------------------------------------------------------------------------------------------------QDQDTVKTGFRQLLGSLKSS-------------------------------------------------------------------------------------------------------------------------------------------------------------------------------------------------------------------------------------------------------------------RSVNLEIANRMYLQTNFNVLKDFRRVIRKSFGSDTKEVDFEKNSEKARRIINNWVEKRTSHKIIQMIGPGVLNV----------------------------------------------------FTRLVLVNTVYLKAQWLQPFNSEDTKLEKFHISR---------------------------------------------------------NEEVEIPMMHMKTFFGFKHSENLSAKIVELPYE--------------------------------------------------------------GETMSMFILLPDDLE---------------------------------------------------------------------------GISNLEAGL----HAAELASTFRDMQSEELNVTLPKFKTETSLNLKNNLMELGMKDMFDRRYANFSGITG---------------------------------------------------------------------------------------------------------------------------------------------------------SAELYVSNVLQKAFVEVTELGTEAGASSAVILESRS---------------------------------------------------------------------------------------------------------------------------------------------------------------------------------------------------------------------------------------------------------------------------------------------------------------------------------------------------------------------------------------------------------------------------------------------------------------------------------------------------------------------------------------------------------------------------------------------------WRPPPLEFVVDHPFLFIIWEKRLNTTLIMGRFSG-
>A0A067RJZ3
-AELCNELAFRLWAAVTTKGIMSRSVVMSPFAVTSLLAMVFLGARGPTSGQMNDILRLD------------------------------------------------------------------------------------------------------------------------------------------------------------------------------------------------------------------------DMVTFNPHQVFRNITESLVIS----------------------------------------------------------------------------------------------------------------------------------------------------------------------------------------------------------------------------------------------------------R---T---QGIATAVFIRQLYSDRKGKLLDFYKERAQQFYDGHVEEVNFNAIGDLVRRRTNLLIKRQTHGRVLDYLRSSNILL----------------------------------------------------RPPLAVFSANIFQTDCSQASIYGRDGEMYFTVMP---------------------------------------------------------ARLVPVPAVVWFSGFLAGYEPVLDATAASIGSD--------------------------------------------------------------NSLISLVMVLPGQQG-----Q---------------Q-------------------------------------------------APGDGLQRLEQRLI--ETSYAWSRLLRSLPRPGLEVQIPRFSHRSLLNVTLPLQRMGLKDLFSAEHADLRGING-------------------------------------------------------------------------------------------------------------------------------------------------------LAN-NLHLSDIIQVNTFSTCS-EENVSSRHHVEVYPTSPQR----------------S---G--------R-----------E----E-------------L-----N-----------------------------------------------------------------------------------------------------------------------------------------------------------------------------------------------------------------------------------------------------------------------------------------------------------------------------------------------------------------------------------------------------------------EN-L-EKG------------S--V----H-FDD--M--DDL----E--F-S-----S-L-P---L----A--LR----P---------------R-----------QARLPNAPRLRFDRPFLYFVRHNPTGLILHMGRFN-P
>A0A068EEQ3
--------------------------------------ALSKLTDHS----------------------------------------------------------------------------------------------------------------------------------------------------------------------------------------------------------------------------------------------------------------------------------------------------------------------------------------------------------------------------------------------------------------------------------------------------------------------------------------------------------------------------------TADKIYDILNIECQDLYIKKINDSMN----SSDI--DYFGKLGLKNICINNRTKNILYNCYKTCTVDE---------------T-------------------------------D----GCSIKFKNVLELEALWNRPFTA--PTEEQIRKRH---------------------------------------------------------NSVEIVSILVDKRRLHMLRLDNLGCSVVRTSLA--------------------------------------------------------------SNRYILTTISPNEDK--------------------------------------------------------------------------EIFDLLENSI----NVDNLLDWIDKMKKAQHRFKIPKIKMSSSYDMVELLKSLGLDLM----ESKFSNVFP---------------------------------------------------------------------------------------------------------------------------------------------------------ETTLFVERIVQSSIMEIKAESISLNTDTEIEFTNNE-------------------Y-----------------------------------------------------------------------------------------------------------------------------------------------------------------------------------------------------------------------------------------------------------------------------------------------------------------------------------------------------------------------------------------------------------------------------------------------------------------------------------------------------------------------------------------------------------------T-----------KINSSSCSETVVGKPFIFILQCRITGNCIYFGVLR--
>A0A068EGT1
---KLAFISTKFYELITKRI-PDRNIVISPPSILLIVKMLLRASTDRSRNQLLDLLYML-----------------------------------------------------------------------------------------------------------------------------------------------------------------------------------------------------------------------PLDDDEDDDSNTDRILKELLSR-----------------------------------------------------------------------------------------------------------------------------------------------------------------------------------------------------------------------------------------------------------------------TEYTSMFFIDHSKRIHDSYNKYVSKSNITSLVSGDV-DTLYNKMRELN----YSAEEILSSIRRT---------------------------------------------------------PESIILFSIKY-SDLWESPFSDN--DSHKFFVTK---------------------------------------------------------YLTKVVPYIITSGMFGHMYCHEIKSNIINIPYL--------------------------------------------------------------HNTYSMLLFFADTYK---------------------------------------------------------------------------NFKYLEKHI----TPRILLSSKNNMKYSEISVSIPKFSIQTQHNIKSVFVELGITDIFDE-NSSMKSVSP---------------------------------------------------------------------------------------------------------------------------------------------------------D-KFSVTNLYVKSQVDFINNKVILGQKKWEEI----------------------------------------------------------------------------------------------------------------------------------------------------------------------------------------------------------------------------------------------------------------------------------------------------------------------------------------------------------------------------------------------------------------------------------------------------------------------------------------------------------------------------------------------------------------------------------------------------------SNNNYHINRPFIFVIKYNKTGSVVFMGKVKDP
>A0A068EL72
---------------------PGKNICISPRGVYTVLMNIMIGCKKDTRDKIKDLLGIF-------------------------------------------------------------------------------------------------------------------------------------------------------------------------------------------------------------------------GNYIPIPDKSEYYVESYDN---------------------------------------------------------------------------------------------------------------------------------------------------------------------------------------------------------------------------------------------------------------------KDELINKSIILIEEGYPIKRDFINSSCDIFNAKV--VNF-TD-DNVLEIINKWIESSTRGLIKGFNIL--LGD----------------------------------------------------DIRLLIINVLYFKSKWKYPFEPELTSKRPFKKYN---------------------------------------------------------GTDIMVDMMMQNIAVYYKHDEDLKSQVVMLEYE--------------------------------------------------------------DYRFVMFIVIPDSVT---------------------------------------------------------------------------GIDHVVSYL---NNGKNINKIIKDMSFKEIILYLPKFEIEDEVDLKDALIHMGCNDIFK--SGELVGISD---------------------------------------------------------------------------------------------------------------------------------------------------------TKTLSIGNIRQKSVIKVDEYGTEAASVTELYATDG-----------------------------------------------------------------------------------------------------------------------------------------------------------------------------------------------------------------------------------------------------------------------------------------------------------------------------------------------------------------------------------------------------------------------------------------------------------------------------------------------------------------------------------------------------------------------------------------------------VRKIPVVNANVPFMFLVADVQTKIPLF-------
>A0A068JHY3
-AGSQGDLGFQLFHKLGEAS-PGQNVFFSPLTTSAALMMLLAGTAHQTETQLTNALRLQ------------------------------------------------------------------------------------------------------------------------------------------------------------------------------------------------------------------------FLRDPNPQASFQALISKLQH--------------------------------------------------------------------------------------------------------------------------------------------------------------------------------------------------------------------------------------------------------------------GHHSTNIAARIFTAKDAKIKQQFLDAVEKYHKAKPQNLI--GNMKEDVALINKWVAEKTEGHIPDFIKE--LPA----------------------------------------------------DLQLFIVSAIFFKGKWLKPFQVESTSPRPFHLSP---------------------------------------------------------TNETQVPTMFARG-YPVKKGRHLPVTVAQIQFQ--------------------------------------------------------------G-NTSLLLFVPDAVS--------------------------------------------------------------------------TNLSTLESSL----SSQLVTTLVETLVQKKINLQLPLISLDVESDLKQTLTDIGLGDLFTA--PDLSKISD---------------------------------------------------------------------------------------------------------------------------------------------------------S-PLRVSKVIHRATMTLNEEGVKAAAATGIMINLMS----------------------------------------------------------------------------------------------------------------------------------------------------------------------------------------------------------------------------------------------------------------------------------------------------------------------------------------------------------------------------------------------------------------------------------------------------------------------------------------------------------------------------------------------------------------------------------------------------VRFPEELKVDRPFVFLIRDDETGALLFAGRVTNP
>A0A068WWA0
----------------------RSNFFMSPLSVYSALSLALAGSESETREELVSVLGLA-----------------------------------------------------------------------------------------------------------------------------------------------------------------------------------------------------------------------PGKDIDTIVKSLGEDLQAVADGD------------------------------------------------------------------------------------------------------------------------------------------------------------------------------------------------------------------------------------------------------------------AKKTLVEANGVFIQAGSRIRETYTSAVSKHLKADMKQLDFGGDCEGSRVSINRWIAEKTREKIKDLLAQGSITP----------------------------------------------------MTHVVLANAVYFKGVWKCKFEKSKTDNGVFHSLE---------------------------------------------------------SGDVRVSMMTQKASYPMADFVDLEVRALKVPFE--------------------------------------------------------------T--HEMVIVLPEKND---------------------------------------------------------------------------GLPNLLKQLS--ANAKHLEEMLTQYFDTEVVLKLPRFSLGHNMKLKEPLHRMGLKSAFDAERADFSGITS---------------------------------------------------------------------------------------------------------------------------------------------------------DRSLAVSDVYHQAVIDVDEEGAEAAAATAMPMMVRC---------------------------------------------------------------------------------------------------------------------------------------------------------------------------------------------------------------------------------------------------------------------------------------------------------------------------------------------------------------------------------------------------------------------------------------------------------------------------------------------------------------------------------------------------------------------------------------------------MPAPPVDFFVDHPFVFFIVT-KTGIPVFMGHVVHP
>A0A068XPW8
----------------------------------------------------------------------------------------------------------------------------------------------------------------------------------------------------------------------------------------------------------------------------------------------------IST---------------------------------------------------------------------------------------------------------------------------------------------------------------------------------------------------------------------------------------------------------------P---YKNKTLVQANAAFMHSGSKLLDTYMQIVKNDFDAMTKDVNF-DKPEEARKIINDWVSDITKSKIKDLLPEGSLSS----------------------------------------------------LIRLVLVNAIYFKGSWRAKFDKNLTQDDHFKTLN---------------------------------------------------------GANVKVRMMERKGHYKIADFPNINARAVKIPFE--------------------------------------------------------------Y--YEMLILLPEDDH---------------------------------------------------------------------------GFPEVLRDIN--ENPANLTEVLDQYFEEEVILKMPKFYLGDSIELTSELQKMGLKTIFND-SADFSGITG---------------------------------------------------------------------------------------------------------------------------------------------------------DRSLFVSDVYHQAMIEVDEEGAEAAAATGVVMMMRC---------------------------------------------------------------------------------------------------------------------------------------------------------------------------------------------------------------------------------------------------------------------------------------------------------------------------------------------------------------------------------------------------------------------------------------------------------------------------------------------------------------------------------------------------------------------------------------------------AMRPPEVFLIDHPFLFFIIT-RTGLPVFMGQILEP
>A0A068Y1K4
---------------------------MSPLSVYSALSLALAGSESETREELVSVLGLA-----------------------------------------------------------------------------------------------------------------------------------------------------------------------------------------------------------------------PGKDIDTIVKSLGENLQAVADGD------------------------------------------------------------------------------------------------------------------------------------------------------------------------------------------------------------------------------------------------------------------AKKTLVEANGVFIQAGSQIRETYTSAVSKHLKADMKQLDFGGDSEGSRISINRWIAEKTREKVKDLLAQGSITP----------------------------------------------------MTHVVLANAVYFKGVWKCKFEKSKTDRGVFHSLD---------------------------------------------------------SGDVRVSMMTQKASYPMADFVDLEVRALKVPFE--------------------------------------------------------------T--HEMLIVLPEKND---------------------------------------------------------------------------GLPNLLKQLS--ANAKHLEEMLTQYFDTEVVLKLPKFSLGHNMKLKEPLHKMGLKSAFDAERADFSGITN---------------------------------------------------------------------------------------------------------------------------------------------------------DRSLAVSDVYHQAVIDVDEEGAEAAAATAMPMMVRC---------------------------------------------------------------------------------------------------------------------------------------------------------------------------------------------------------------------------------------------------------------------------------------------------------------------------------------------------------------------------------------------------------------------------------------------------------------------------------------------------------------------------------------------------------------------------------------------------MPAPPVDFFVDHPFIFFIVT-KTGIPVFMGHVVHP
>A0A068Y801
----HNDFNAGFFKASLKANGNVGNYVASPLSVLVLLSALLTGPEGKTAKEICQAIVGKRE-----------K------------------------------------------------------------------------------------------------------------------------------------------------------------------------------------------------------ETCSDLKYPNIERKLDRIRTGAANSKT------------------------------------------------------------------------------------------------------------------------------------------------------------------------------------------------------------------------------------------------------------E---DGKKILSLSNAVFLRKGLHIYPGFLERFAGFGEDRVKQVLF-NT-SEAFEKINEWSCSSTDGLIEHFLKSKELSS----------------------------------------------------DTLMVLLSAIAFKDNWAKTFMVENTVKRDFYLKK---------------------------------------------------------GVSVKVPMMHLETQMVYLKQ--DRFKVVAKPFK--------------------------------------------------------------NYRYKFVIFLPNERF---------------------------------------------------------------------------NLDEIKNDL----EDGDFNWLISDRNYTHIELGLPKFKVEHEINLKSVLRLLGVRRLFAQESAELTGISS---------------------------------------------------------------------------------------------------------------------------------------------------------HPRLYAGEAKQVAVMEVDEAGVKAAAVSGIEILPMS---------------------------------------------------------------------------------------------------------------------------------------------------------------------------------------------------------------------------------------------------------------------------------------------------------------------------------------------------------------------------------------------------------------------------------------------------------------------------------------------------------------------------------------------------------------------------------------------------LPPPSVPFIVDQPFYCAIYDSFLQMPLFIARIADP
>A0A069DCL0
LIQSQNTLGIQLVEELRAQDAAPKNVLISPYSIASALTLAYTGSNGVTEQEMAEVLGLT------------------------------------------------------------------------------------------------------------------------------------------------------------------------------------------------------------------------GLSMEEVNEASRIYMQLLNSPG------------------------------------------------------------------------------------------------------------------------------------------------------------------------------------------------------------------------------------------------------------------QGVELMTANSVWVDTGYTLKPAFLETAGTSYGAEILEAEL-SS-EEAMNSINTWVSERTEGLIDKMLSEP-LDS----------------------------------------------------AVRAYLLNALYFKGTWLYTFDENLTKEEAFTTGD---------------------------------------------------------GTELNIPMMHDTNLYGYKESE--DWQAVRLPYR--------------------------------------------------------------DSSMNMLVILPAEGK---------------------------------------------------------------------------SLDDTMKQLI--QQP---EVFAAPFDEHLVQLSMPKYKVEYEAGLVDSLKNMGMKSAFGQ-GADFSRMSG--G--------------------------------------------------------------------------------------------------------------------------------------------------------NLFISDVQHKAVLEVNEKGSEAAAATSVAMAESAA--------------------------------------------------------------------------------------------------------------------------------------------------------------------------------------------------------------------------------------------------------------------------------------------------------------------------------------------------------------------------------------------------------------------------------------------------------------------------------------------------------------------------------------------------------------------------------------------------MVTDTKVMNINRPFFTVIEDEDTGAWLFVGSINDP
>A0A069DZE0
------YFDIELAQSLNHFE--NVNWVASPSSIKTILGLVLEGASGATLQQLCNMLRLPS-------------------------------------------------------------------------------------------------------------------------------------------------------------------------------------------------------------------------NKTLAQDRLRSFQAELQKAS------------------------------------------------------------------------------------------------------------------------------------------------------------------------------------------------------------------------------------------------------------------KNAVMKSTSRILIQKDSDVKPNYKTIASEKYGVNIEMADF-TAPVEVSKQINTWVNSLTQGLIPELLDPGLIST----------------------------------------------------NTSLVFLNAIFFKGEWKVQFDPAASHLSCFYTKA---------------------------------------------------------NECKKTEFMKTMGFFKYGYVVSLGARIIELQYS--------------------------------------------------------------DPRYSMVILLPLERD---------------------------------------------------------------------------GLQQTIRNL----PFNSVLPILQNLPFSEISVTLPKFTIEYFVDLVPLLKKLGAVDMFTE-KANLEEMLP--------------------------------------------------------------------------------------------------------------------------------------------------------PNKKTSISSIIHKAKIIVNEKGTVATGASAVLAETLM----------------------------------------------------------------------------------------------------------------------------------------------------------------------------------------------------------------------------------------------------------------------------------------------------------------------------------------------------------------------------------------------------------------------------------------------------------------------------------------------------------------------------------------------------------------------------------------------------SRQVVQFRADHPFLFFIRDTHTG-FLFEGVYSSP
>A0A069E645
LSQGNNLFAWSLYETLESK---PGNIFVSPASISEAFALLYPGAAGDTATQMAGVFGFD------------------------------------------------------------------------------------------------------------------------------------------------------------------------------------------------------------------------GVPADGFAVTQHTLNTAVTADT------------------------------------------------------------------------------------------------------------------------------------------------------------------------------------------------------------------------------------------------------------------ETTKLTVANAAWLREGSTFQAPYRDAVEGIMKAKVALVDF-TQPAAAAKLINSWVEDHTNDKIHDLIPPGAIRP-----------------------------------------------G----LTELILTNAVWFKADWQSPFKAEATQDGTFFAPS---------------------------------------------------------G-EITAKLMSQTKKARYLSRD--GYAALDLDYA--------------------------------------------------------------GDDYALTVILPDAQD---------------------------------------------------------------------------GLTDVAAAM----TAESFTTLLTSASERRVHVVLPKVRIEASYELNDPLIALGLGDAFTS-AADFSGLIE---------------------------------------------------------------------------------------------------------------------------------------------------------GGDLVISKVLQKTFLDIDEKGTEAAAATAIMMERTAIF------------------------------------------------------------------------------------------------------------------------------------------------------------------------------------------------------------------------------------------------------------------------------------------------------------------------------------------------------------------------------------------------------------------------------------------------------------------------------------------------------------------------------------------------------------------------------------------------IPDEEPVEFRADHPFLIALRHKPTGTVMFMGRVESP
>A0A072TYJ8
---NQAKFSLTIAKHLFSKE-SDKNVVFSPLSLQVVLSIIAVGSDGPTQQQLLDFLRFK--------------------------------------------------------------------------------------------------------------------------------------------------------------------------------------------------------------------------SIDHLNFFVSHLLYVLLKDAT------------------------------------------------------------------------------------------------------------------------------------------------------------------------------------------------------------------------------------------------------------S---SGGPHLSFANGVWVEKTLSLQPSFKETMSTDYKAALSSVDFRNKAIEVTKQVNLWAEKETYGLIKEILPQASVDS----------------------------------------------------LTRLIFANALYFKGAWSNPFPAWRTSEYDFHLPN---------------------------------------------------------GSSVKVPFMSSNLDQFIRAFD---------------------------------------------------------------------------RQFSMYIFLPNAKD---------------------------------------------------------------------------VLLAMVEKVA--SEFEFLEHKLPYKLVRIGEFQIPRFKFSFGLETSRMTKELGVSLPFS--SGGLTKMVD--S----------------------------------------------------------------------------------------------------------------------------------------------------LEGQDLSVSNIFHKSFIEVNEEGTEAAKANIAVVA-MCM----------------------------------------------------------------------------------------------------------------------------------------------------------------------------------------------------------------------------------------------------------------------------------------------------------------------------------------------------------------------------------------------------------------------------------------------------------------------------------------------------------------------------------------------------------------------------------------------------PTGIDFIADHPFLFLIREDLTQTIIFAGQVLNP
>A0A072UMV3
--------------------ESEKNIVFSPLSLQVVLAIIAAGSDGSTRQQLLNFLQFK--------------------------------------------------------------------------------------------------------------------------------------------------------------------------------------------------------------------------SAYHLNSFVSQLISVIFKDAT------------------------------------------------------------------------------------------------------------------------------------------------------------------------------------------------------------------------------------------------------------P---SHGPRLFFVNSVWLDKTLSPQPSFKHIVTTDYKATLSSVDFQNKAIEVTKEVNLWAKKETNGLIKKVVAQESVNN----------------------------------------------------LTRLIFANALYFKGAWIQPFSRCMTKKYDFHLLN---------------------------------------------------------GSSVKVPFMTSSLDQFIRAFD--GFKVLRLPYK--------------------------------------------------------------QRKFSMYIFLPNAKD---------------------------------------------------------------------------GLSALVEKVA--SEFELLEHKLPYKTARVGGFKIPRFKFSSKLESSHMLKDLGVILPFS--SGGLTKMVD--S----------------------------------------------------------------------------------------------------------------------------------------------------LEGQNLSVSNIFQKCFIEVNEKGTKAVAASTTLFTLGRS-----------------------------------------------------------------------------------------------------------------------------------------------------------------------------------------------------------------------------------------------------------------------------------------------------------------------------------------------------------------------------------------------------------------------------------------------------------------------------------------------------------------------------------------------------------------------------------------------------TGLDFIADHPFLFLIREDLTQTILFAGQVFNP
>A0A072VCB8
------KVSMTMANHLLSKQLKEKNVVFSPLLIHSVLIIIAAGSEGTTHQKLLDFLGSK--------------------------------------------------------------------------------------------------------------------------------------------------------------------------------------------------------------------------SIDHLNSFASHLLSAILNDPS------------------------------------------------------------------------------------------------------------------------------------------------------------------------------------------------------------------------------------------------------------P---ASGPCVSFVNGLWVEQSLSLKPSFKQIVYPDYKAALSSVDFKNKADKVTNDVNSWANKETNGLIEKILPPG---L--------------------------------------------------------------------------------RFH--N---------------------------------------------------------GSSVKVPFMTNGEKQFIGAFD--DFKVLCLPYN--------------------------------------------------------------KRKFSMYIFLPNTRD---------------------------------------------------------------------------GLSALVEKVA--SESELLHHKLHLSKVKVGDFRIPRFKVSFEQEISDILKELGVGLDFS-----LTKMVD--S-----L----------------------------------------------------------------------------------------------------------------------------------------------PDQQDHFVSQIFHKSFIEVNEEGTEAAAVTACTVEIRGI-------------------------------------------------------------------------------------------------------------------------------------------------------------------------------------------------------------------------------------------------------------------------------------------------------------------------------------------------------------------------------------------------------------------------------------------------------------------------------------------------------------------------------------------------------------------------------------------------SIISHRLDFVADHPFLFLIREDSTETILFVGHVLNP
>A0A073B913
---QHFDFTFALHHNLAPA--ADRSFCWSPYSVASAVGMAAAATAGAAHDELVSALRCE--------------------------------------------------------------------------------------------------------------------------------------------------------------------------------------------------------------------------PAAALRPLAAAAELAPAP---------------------------------------------------------------------------------------------------------------------------------------------------------------------------------------------------------------------------------------------------------------S---GEPPVLAVANTLWVHQDLSLNQQFLGELAAWPGSAVRTAPFRSEPEQARKLINSDVAETTRQLIPELLPPGTVDP----------------------------------------------------DTVASLVNALYLKVAWKEPFDQHQTTQRVFHAP----------------------------------------------------------GGDREVPTMRTTRRLGYAAVD--GWQLVGLPAA--------------------------------------------------------------G-GVEALVLLPDD-L----------------------------------------------------------------------------PTR-EQEL----TPTRLQQLLDAVEQQRVELLLPRFKVTGEPDLQGSMSALGVRTVFTP-AADFTPLTS---------------------------------------------------------------------------------------------------------------------------------------------------------E-SLRISTLVHQSVLEVDESGLEGAAATAAMMRLTSAV-------------------------------------------------------------------------------------------------------------------------------------------------------------------------------------------------------------------------------------------------------------------------------------------------------------------------------------------------------------------------------------------------------------------------------------------------------------------------------------------------------------------------------------------------------------------------------------------------REPDPITVEVDRPFLFLVRHQASGSLYFLARVTDP
>A0A073J4H5
-ARSVNKFTFGLYRQAALSG-GNNSFFISPYSVSTALAMTYAGARGATEREMEEALFFS----------------------------------------------------------------------------------------------------------------------------------------------------------------------------------------------------------------------------PEIHKSMGALISEINNVP-----------------------------------------------------------------------------------------------------------------------------------------------------------------------------------------------------------------------------------------------------------------QDVAQVSCANALWPAKNEKILPDFAHTVREYYGAELTPLDYAGAPEGSRRRVNKWVEKMTKQKIKDLVPAGAFTR----------------------------------------------------ETLLTLTNAVYFKSSWLEEFQPEDTLPRPFWPDG---------------------------------------------------------EHSVNVVTMRRRGELNYAKLP--ECEIIEMPYK--------------------------------------------------------------GRRFSMFVILPDKRN---------------------------------------------------------------------------GFDAAEEML----SAEQLTKWREKMAPRAVEIFMPKFKQESSYELTSMLSRLGISSAFSP-SADFSAVTG---------------------------------------------------------------------------------------------------------------------------------------------------------TGGVHIDKALHKTFIDVAEEGTEAAAATAIIMKRTSLA------------------------------------------------------------------------------------------------------------------------------------------------------------------------------------------------------------------------------------------------------------------------------------------------------------------------------------------------------------------------------------------------------------------------------------------------------------------------------------------------------------------------------------------------------------------------------------------------ERPADVVTFRADHPFVYLITENNSGAILFIGRYMKP
>A0A074KSK0
LAKSGSKFAIDLFHQLNDPE--EPNQFYSPYSIHQVLSLAMNGNEGEVLEEYKKLLRYD------------------------------------------------------------------------------------------------------------------------------------------------------------------------------------------------------------------------GLSMTDGNKGAKELTEFLLHVD------------------------------------------------------------------------------------------------------------------------------------------------------------------------------------------------------------------------------------------------------------------PKVKISIANGIWYREEYDLHVPFRDDAQYYYGSEVAPLNM-EN-PASVNVINNWIEAKTNNLIKEMLDE--IPQypyd------------------------------------------------KVVMYLANAIYYKADWKYQFLTSKTQKKPFYPRK---------------------------------------------------------GSQVQVDMMDLDKPAAFKSYFENDLTYIEIPYS--------------------------------------------------------------TGQYSMGILYNSAG----------------------------------------------------------------------------NLDSVADIL----TFENLEKWKANSSESNFILKMPKFRLRHKQNMSEDLAAMGLVQPFSYHPGNFTRLFD--N-----------------------------------------------------------------------------------------------------------------------------------------------------PTDPLKISRVIHDALIEVDEKGAEAAAATVVEVVELTS--------------------------------------------------------------------------------------------------------------------------------------------------------------------------------------------------------------------------------------------------------------------------------------------------------------------------------------------------------------------------------------------------------------------------------------------------------------------------------------------------------------------------------------------------------------------------------------------------MPSKPREVILDKPFIFFIQEAHSGAILFMGKLGDP
>A0A074Z0J4
--EGLTEFAGDIYDKIIKLQASLANSLFSPMSVYCASLLMMAGVDGETLQEMQQVLHIP-----------------------------------------------------------------------------------------------------------------------------------------------------------------------------------------------------------------------PKLRSDAVHQSYGPIISEYFEAS------------------------------------------------------------------------------------------------------------------------------------------------------------------------------------------------------------------------------------------------------------------SDVDLNLANRLYLLKSIDIRPEYSALVAKCYKASVE---L-----AKRRHINAWVAKNTKNKIEELLPPSFLDQ----------------------------------------------------NSIFLLINALYFRGSWDHQFDKEKTRESDFHCLN---------------------------------------------------------GESMKVQMMYGKSSFNLADLSELDCMAIKLPFRrnd-----------------------------------------------------------SSEWALLILLPHETA---------------------------------------------------------------------------GLPKLLSRL---QVPGQLASALRPFHMEESHLFLPKFKLADQIDLKPILYECGMKKLFDE--GDLSRLSQ---------------------------------------------------------------------------------------------------------------------------------------------------------S-RLSVSNASHKAVLELDEEGVTAAAATIFTMYGS-----------------------------------------------------------------------------------------------------------------------------------------------------------------------------------------------------------------------------------------------------------------------------------------------------------------------------------------------------------------------------------------------------------------------------------------------------------------------------------------------------------------------------------------------------------------------------------------------------CRLPRTISVDHPFFFALVC-DSTMPVFVGHVVIP
>A0A074Z8P4
--ESLLQFTSSLYSKAILQQSDLQNTFMSPLSIYIACAMTMAGASDTTLQEMWHTLHVP-----------------------------------------------------------------------------------------------------------------------------------------------------------------------------------------------------------------------DALRSNEFHESIGQHLLKQIASS------------------------------------------------------------------------------------------------------------------------------------------------------------------------------------------------------------------------------------------------------------------PDVEVSLANRLFTLNNVSILDDFKHTLSNDYCSDLESIADLETVEDKRHRINQWVALVTRSKIPELIAPGGLAE----------------------------------------------------DAVLTIVNALYFRGMWEESFPKEATFQSKFYCLD---------------------------------------------------------GTTIDVLMMYNHQSYRLTEITDLDAKAIKLSFN--------------------------------------------------------------GERWKMLILLPNQRD---------------------------------------------------------------------------GLQKLLNGL---QQPGKFASVLESFVEEKAEVYLPRFKLADPLDVKKLLQNCGIRRLFDR-EADLSKICA---------------------------------------------------------------------------------------------------------------------------------------------------------DKKLFISDVMHKAVLEVDEEGATAAAATGMVAVAMC----------------------------------------------------------------------------------------------------------------------------------------------------------------------------------------------------------------------------------------------------------------------------------------------------------------------------------------------------------------------------------------------------------------------------------------------------------------------------------------------------------------------------------------------------------------------------------------------------YMPTPVIQVDHPFFLAILG-ESDVPAFIGHVVRP
>A0A074ZCS0
--EGLTEFATDVYEKIIKLQENLTNSVFSPMSIYCASLLVMAGADGETLQQMQQVLHIP-----------------------------------------------------------------------------------------------------------------------------------------------------------------------------------------------------------------------PKLRSDAVHQSYGPIISN-----------------------------------------------------------------------------------------------------------------------------------------------------------------------------------------------------------------------------------------------------------------------------------------------ARIATCYKALVELLTELPNVEAKRCHINAWVAENTKDKIRDLLPPSFLDQ----------------------------------------------------NSKSLLINALYFRGSWDHQFDKKQTQESDFHCLN---------------------------------------------------------GESMKVQMMYRKSTFYLADLAELDCMAIKLPFRrsd-----------------------------------------------------------SSEWALLILLPHETA---------------------------------------------------------------------------GLPKLLSRL---QAPGQLASALRPFHMEEAHLFLPKFKLSDQIDLKPILCECGMKKLFDG--GDLSRMWQ---------------------------------------------------------------------------------------------------------------------------------------------------------S-RLSVTDAYHKAVLELDEEGVTAAAATLFTVCAS------------------------------------------------------------------------------------------------------------------------------------------------------------------------------------------------------------------------------------------------------------------------------------------------------------------------------------------------------------------------------------------------------------------------------------------------------------------------------------------------------------------------------------------------------------------------------------------------------FQLQTISVDHPFFFALVC-DSTMPVFVGHVVTP
>A0A074ZHZ0
------LFTRNYLGQTSFDFPMDRNFLTCPINVLFLLATLFGATKGRTALEIGQTLQLRRDM----------T------------------------------------------------------------------------------------------------------------------------------------------------------------------------------------------------------EHNLKPAMEEVKMLYRDLYHELSAEQT------------V----T--------------------------------------------------------------------------------------------------------------------------------------------------------------------------------------------------------------------------------------N---D---RPTNVIKIANGIFLKAGYDVDTFFNWSVQNEYFSKFYQLNF-EDNVEAARRINSWVNTETKGLIPQLFQNPEIPR----------------------------------------------------DTRVALVNVLTFKDMWQRMFLPVQTTVEGFTMVN---------------------------------------------------------GRRIDVPMMSITEELPYLYDASLGIAMVRKFFK--------------------------------------------------------------NGRYSFVVVMPTDKT---------------------------------------------------------------------------DMTGMESVL---SGSYRLGVLVEKQEDRLVSFKLPKFKLESTFSLIGSLESMGIRRLFQKGMADMTGITN---------------------------------------------------------------------------------------------------------------------------------------------------------AEKLYVNLMKQANVLKVDEAGVEAASAVVGLAVPMS---------------------------------------------------------------------------------------------------------------------------------------------------------------------------------------------------------------------------------------------------------------------------------------------------------------------------------------------------------------------------------------------------------------------------------------------------------------------------------------------------------------------------------------------------------------------------------------------------LVRPEVMFHVNSTFVCIIYDEQLKMPIFASRL---
>A0A074ZXE9
LYTSMSQFSSDMYSQVLAAQMEAQNVFMSPLSVFVALLMTLVGAGGQTRLELRQSLHIP-----------------------------------------------------------------------------------------------------------------------------------------------------------------------------------------------------------------------RELEDDEVHSLFGSVLKNQLMQS------------------------------------------------------------------------------------------------------------------------------------------------------------------------------------------------------------------------------------------------------------------DDVNASLANRLFILQSITVLDDFMDKLKNSYTAEAEMMKDYADMEARRQRINQWVSDNTNSKIPELLAEGVLSD----------------------------------------------------NSVMALVNAVYFKGLWKYQFDKETTKNGSFHLLD---------------------------------------------------------GNAVEVPMMAMTERFPYEDLPDMDAVAVKLPFG--------------------------------------------------------------NSTWELLVVLPNQKD---------------------------------------------------------------------------GLQNLTMHF---HANDTLEALLKPFLPNILDISLPRFKLSEPLDMKTLLQNLGLESLFSQ-SADLSKLSP---------------------------------------------------------------------------------------------------------------------------------------------------------DGNIFISEFVHKAIIEVNEEGAEATAGSGVIGGRS-------------------------------------------------------------------------------------------------------------------------------------------------------------------------------------------------------------------------------------------------------------------------------------------------------------------------------------------------------------------------------------------------------------------------------------------------------------------------------------------------------------------------------------------------------------------------------------------------------RPIEFHVDHPFVMALVYNS-TLPAFIGHVANP
>A0A074ZXF4
--------------------------------MYIALLMTLFGTGSNTRGELQDVLQLP-----------------------------------------------------------------------------------------------------------------------------------------------------------------------------------------------------------------------RTLPDYEILKAGSSLVNDISR-S------------------------------------------------------------------------------------------------------------------------------------------------------------------------------------------------------------------------------------------------------------------TDVTVLVANRLFLLNSVRLNSEFQSALTTYFSADVEMLTLYPHLESKRQRINKWVSEQTHGLIRRLIPSGALTH----------------------------------------------------NSALSIVNALYFKGLWKHPFDKRNTHLSTFYTPD---------------------------------------------------------GRGISVRMMYANQKFDYLEMEDIEADAIKLPFG--------------------------------------------------------------DSTIGH--------------------------------------------------------------------------------------------------------------------------SQSSVNMKQALINLGARLLFSD-MADLSGISY---------------------------------------------------------------------------------------------------------------------------------------------------------YDFLSVSSIFHKAVLVVNEDGAEAAAATSVNVFSR------------------------------------------------------------------------------------------------------------------------------------------------------------------------------------------------------------------------------------------------------------------------------------------------------------------------------------------------------------------------------------------------------------------------------------------------------------------------------------------------------------------------------------------------------------------------------------------------------SAGLEMRVDRPFFVAIVHRRAG-PVFLGHVVRP
>A0A075UWP6
--ESHLRFGLDLYRVLASR---VENACFSPYSIASALGLVTQAAKGKTREELIALLGDP----------------------------------------------------------------------------------------------------------------------------------------------------------------------------------------------------------------------------DELADLLGKASSLLED---------------------------------------------------------------------------------------------------------------------------------------------------------------------------------------------------------------------------------------------------------------------GPELAVANTLWAWDGLPLEDSFREELATWPGGKVESAPFGDDPEAARALINADVARATRELIPELLKPGTVAQ----------------------------------------------------DTVAAIVNALYLKTAWTNPFSRDNTAPADFHAP----------------------------------------------------------SGTRTVPTMWLEKQLDHTHED--GWQVVRLGAE--------------------------------------------------------------G-GVEAIVLLPDGD-----------------------------------------------------------------------------LDD--AEL----DAGKLARLLENTRSKTIALSLPKLDLDVDSPLTAKLQDLGVRTMFTA-AADLTGLAD---------------------------------------------------------------------------------------------------------------------------------------------------------DDRLEVSEVLHQSVLRIDEQGLEGAAATAVLMRLTSL--------------------------------------------------------------------------------------------------------------------------------------------------------------------------------------------------------------------------------------------------------------------------------------------------------------------------------------------------------------------------------------------------------------------------------------------------------------------------------------------------------------------------------------------------------------------------------------------------IVDEPLEVAVDRPFLLLVRHASTGVIYFLARVVEP
>A0A076JJA2
---SSRHFAYESAIHIL--A-SESNICYSPVSLEMALLIAMQGAGGNTLAQLQRVLACT------------------------------------------------------------------------------------------------------------------------------------------------------------------------------------------------------------------------ALSEQDLASIYRSIVGKRKG---------------------------------------------------------------------------------------------------------------------------------------------------------------------------------------------------------------------------------------------------------------------KSQFDAANSLWIPQTFQVNRGYIHTTKRLYDAQVKQVE--GFNEKTNTAINNWIKKETRSLLNPELV---IPS----------------------------------------------------NTKLVIINTLYADGRWSSPFED--TEQAEFHSLR---------------------------------------------------------GQTTIIDFMDKTFDIDGHADDPDGWQRADIAFD--------------------------------------------------------------N-GGCMKILLPDDNT---------------------------------------------------------------------------RFKRLRAKA---SKRDAFNASPTVQNDTKIHVQLPKFDIDSFFDMIQTLQAMGITDAFNQRKADFSTLSD---------------------------------------------------------------------------------------------------------------------------------------------------------T-PLLIIKILQGTHIEVAEEGAKAAAYTVITMREPICP-----------------------------------------------------------------------------------------------------------------------------------------------------------------------------------------------------------------------------------------------------------------------------------------------------------------------------------------------------------------------------------------------------------------------------------------------------------------------------------------------------------------------------------------------------------------------------------------------APKPVKWINFIVDHPFLFELDS-PDGLPLFIGAVTE-
>A0A076MTH2
--SDHLRFSLAVHRVVAGA---SGDSVVSPYSIASALGLASQAADGPAADELLHLLTGG---------------------------------------------------------------------------------------------------------------------------------------------------------------------------------------------------------------------DPDIAKQADLLRAAATLDNT----TR------------Q----------------------------------------------------------------------------------------------------------------------------------------------------------------------------------------------------------------------------------------------------EDPVLAVANTLWAWDELPVRDTFLADLAGWPGASAKTAPFVTDPDGARRAINADVAETTRDLIPELLPPDSVGP----------------------------------------------------DTVASLVNALYLKAAWQHPFREATTRDEQFHSP----------------------------------------------------------GGPRRVRMMRQTETLGYAHQD--GWQVVELPGA--------------------------------------------------------------G--VTATVLLPDG-----------------------------------------------------------------------------DLAAQEPDL----DDTRLATLLAAPKRVQVDLRVPKIDLDRPADLTGALKHLGVRTLFEPGEAPLGRLTP---------------------------------------------------------------------------------------------------------------------------------------------------------DPRAFVSAVQHQAVLKLDEQGLEGAAATAVMIRTLAAV-------------------------------------------------------------------------------------------------------------------------------------------------------------------------------------------------------------------------------------------------------------------------------------------------------------------------------------------------------------------------------------------------------------------------------------------------------------------------------------------------------------------------------------------------------------------------------------------------TPADPVEVRVDRPFLLLVRHARTGVVYFFARVVEP
>A0A077CX31
-NYRQGSFNRQLLYDVYTES-KSQNTLVSPFALRTALTTALMGTNGETADEIEQALRQY------------------------------------------------------------------------------------------------------------------------------------------------------------------------------------------------------------------------NNGEADIPDKYKTMLSKYKSK---------------------------------------------------------------------------------------------------------------------------------------------------------------------------------------------------------------------------------------------------------------------TDFKMANVICLNHKFRLKESFLQLLSDKFYSTPLLVDF-ALPNQAVNAMNRAVEKHTDFTIRNMVERSNLGY----------------------------------------------------NPEALLLSAAAYNGDFALPIPAEGMQEKPFRVSP---------------------------------------------------------TSRVDIPMMKYKGKFDYALLTKLLSTAIRIPYK--------------------------------------------------------------DSDLSLIVIKPADNV---------------------------------------------------------------------------ALKRIFHEI----D-FDLRSLKRKFSETEGYVIMPKFKTEFQVDLKYFLNKMGMTKFFT--TARFDEMIQ--------------------------------------------------------------------------------------------------------------------------------------------------------QNQAIHFADVIHKTSIEVKESVAT--AVPY-NFAKRL----------------------------------------------------------------------------------------------------------------------------------------------------------------------------------------------------------------------------------------------------------------------------------------------------------------------------------------------------------------------------------------------------------------------------------------------------------------------------------------------------------------------------------------------------------------------------------------------------HPQFEIFEADRPFYYAVVNSNFE-PLFEGTFA--
>A0A077D1G8
------SFDVKLYQLMPRAT-KDQNLCISPLSVQTLLTYLSTVSEGKLHDELSRLLDLP-------------------------------------------------------------------------------------------------------------------------------------------------------------------------------------------------------------------------ENQTLVAKTYQMLTQ-LPTEN-------------------------------------------------------------------------------------------------------------------------------------------------------------------------------------------------------------------------------------------------------------T---DANNTIIFGNKLYFDERYGFKRNVLDSAQRLYATDLESVDF-LLPSKAADKINSWVSDKTRHLIENVVNADSLKS----------------------------------------------------NTMALLVSPVYFKSEWENKFALYDTTMRPFFLNP---------------------------------------------------------RKEIQVETMYTEDLFRYGSFEQLGATVLEIPYK--------------------------------------------------------------LDDFTMMIILPKDID---------------------------------------------------------------------------GLAEVERRL----SEISLKLISYRLETREVIAKIPKFKIEFESDMIQTLQQLGLRSLFNR-DSRINIFKH--------------------------------------------------------------------------------------------------------------------------------------------------------PSEPLVVDQMRHKTVINVNEAGTEAAATTFAKIVPLSI---------------------------------------------------------------------------------------------------------------------------------------------------------------------------------------------------------------------------------------------------------------------------------------------------------------------------------------------------------------------------------------------------------------------------------------------------------------------------------------------------------------------------------------------------------------------------------------------------PVGLVRFTVDHPFIFVIRN--SRAVYFMGHVVD-
>A0A077D1Y7
---KYRDFEMEVLSKVLLQR-SKENVVMSPLAIKYAMEMLYCGAYGYTAEEIRLALHIT-------------------------------------------------------------------------------------------------------------------------------------------------------------------------------------------------------------------------KNKDDLIKHAKMTSDSLNRT----------------------------------------------------------------------------------------------------------------------------------------------------------------------------------------------------------------------------------------------------------------------ILDFTNKLFYNHDIKLSDKYRLHAETPFHSEFESLDF-NEVEKSMDIINQWISKRTKRNIRQICSS--IDE----------------------------------------------------HTIAEMVSAAYLKGGWARPFCKEFTVKRDFCLDK---------------------------------------------------------EKCIKVPTIHAKDLFHYAESSILDAQLLEAPFE--------------------------------------------------------------QSDLSMIIILPNKKN---------------------------------------------------------------------------GLYELEEKL----KSFDFDDINDHWKMEQMDVYVPKFKISSSIPLKVALQKLGIYEMFTH-SADFSDMLE--H-----------------------------------------------------------------------------------------------------------------------------------------------------GHGHMPISEVQHAAMIEIHESDASDLVLDETKT-----------------------------------------------------------------------------------------------------------------------------------------------------------------------------------------------------------------------------------------------------------------------------------------------------------------------------------------------------------------------------------------------------------------------------------------------------------------------------------------------------------------------------------------------------------------------------------------------------------YIPFYADHPFAFVIRN--KHNVLFAGHVVS-
>A0A077KEU4
-AQQLNFLGLRMYHALSEKQ-PSTNTLMSPVNTYGSLVTFLVGASKKTASSFQNLLGLSSGT----------DR--------------------------------------------------------------------------------------------------------------------------------------------------------------------------------------------------E--DCVSLVDGHKVLKTLQSINS-LVDVG------------------------------------------------------------------------------------------------------------------------------------------------------------------------------------------------------------------------------------------------------------------PKDKITTQVWAFTRQDVQLSQDFIQGTRDFSDSFTRSVDF-SKPQEAEGLVNDFVEKTSDGKLKGVFKD--VNS----------------------------------------------------SSDLLFATSFNFQGSWKTAFQLEN-STLQFHVDE---------------------------------------------------------ATTVLAPLMTHTGRYHYLNDKVLRCTVVKLPLS--------------------------------------------------------------K-RSYMLLVLPHEGT---------------------------------------------------------------------------KLQDIESSL----SMDTMSNWHPSLQEGLLELSLPKCSILSVTDLHELLTNMNIEKLLGS-QAEFSQLSN---------------------------------------------------------------------------------------------------------------------------------------------------------AQPFTVDKAVNTVLFEMSEEGAEPQDKTQEAGV----------------------------------------------------------------------------------------------------------------------------------------------------------------------------------------------------------------------------------------------------------------------------------------------------------------------------------------------------------------------------------------------------------------------------------------------------------------------------------------------------------------------------------------------------------------------------------------------------------PLKLSINRPFFFSVIEGDSNAILMLGKITNP
>A0A077RVG2
---DEAAFAMRVLRHLACGGKAGANLAVSPLSIHAALALLGAGARGATLDQIVAFLGPA------------------------------------------------------------------------------------------------------------------------------------------------------------------------------------------------------------------------GGSAHAALASHVALRLLS--DS-------------P-------------------------------------------------------------------------------------------------------------------------------------------------------------------------------------------------------------------------------------------S---D---DGGPSVRFANGVWVDAAMGLKVDYAAVVSQHYRAQALPASFKDMPEEARTQINRWFESVTAGRIKDLLPQGSVNG----------------------------------------------------ATLAVLGNALYFKGAWCRKFDPRLTLDDAFYLPA---------------------------------------------------------GGSVRALFMSSRDRQQHIACR-FGYKVLKLPYA--------------------------------------------------------------RRHFSMYIYLPDERD---------------------------------------------------------------------------GLQSLLHRLG--SDPALLESSTTLMAQPVGAFKVPKFTISCKTNATELLQDLGLRLPFAPLAADFSEMLD--S-----A-------------------------------------------------------------------------------------------------------------------------------------------------APLVVSAVFHQSFVEVNEEGTEAAAATAVVASFGAAA-----------------------------------------------------------------------------------------------------------------------------------------------------------------------------------------------------------------------------------------------------------------------------------------------------------------------------------------------------------------------------------------------------------------------------------------------------------------------------------------------------------------------------------------------------------------------------------------------VRTPVQVVDFVADHPFMFLIKEELSGVVVFAGQVIDP
>A0A077Z1Z4
---STADFALRTYHEAA--V-ANHSFFISPFSILIALGMTYVGSSGNTKSQMKSKLFES------------------------------------------------------------------------------------------------------------------------------------------------------------------------------------------------------------------------SLEDEQINSLMSSAMKSFNYSN-------------------------------------------------------------------------------------------------------------------------------------------------------------------------------------------------------------------------------------------------------------T---KVGYELYIANRLFGQSELQILPEFRKCIQEHYSADMELLDF-KKSLEACKHINDWVEEKTKGKIKDLIPKEAINP----------------------------------------------------LTRLVLTNAIFFKADWKTPFKTALTKKTTFYVKQ---------------------------------------------------------DEEKIVEMMQMDKEFPYSETD--EYQILGIPYV--------------------------------------------------------------TEKLLMYFVLPKEKF---------------------------------------------------------------------------GLQNMMTKL----NAKKLLNLFDSTIERKVEVHIPKFKLEYVLQLKEILQRLGLTDMFSSRLADLSKITG---------------------------------------------------------------------------------------------------------------------------------------------------------NRDLYVSEAFHKAFIEVNEKGSEAAAATAVVTLLRSI-P----------------V---R--------V-----------N----P-------------P-----K----F--I-------------------A--------D----H---P---F------L-----F------------A------------I------------------------------------------------------------------------------------------------------------------------------------------------------------------------------------------------------------------------------------------------------------------------------------------------------------------------------------------------------VDR--S--NR-------------------------------------------------------------------------------------------------------
>A0A077ZDT9
-----VEFMWSLYRNSSSTS-KTSSVFLSPLSIVNVLCMTYMGAAGSTKDQLRDAMFGS------------------------------------------------------------------------------------------------------------------------------------------------------------------------------------------------------------------------VAKEEQIQNFIIFLIDLLSAGKE------------------------------------------------------------------------------------------------------------------------------------------------------------------------------------------------------------------------------------------------------------R---DKGYNLNAASRLYCQSGFEILKSFTDRLEKLFKSDMALVNF-ADSEKSRSDINSWVSDQTNGKIDQLIQPGVLND----------------------------------------------------LTKLVLVNAVYFKGDWAVKFQTNRTIEAPFYLSA---------------------------------------------------------NNHVQIPMMTDKRKFHYTEDE--DCQVLSIAYK--------------------------------------------------------------GNELALYIVLPKKRF---------------------------------------------------------------------------QMEQFESKM----TGQHLQELFYESSTCEVTVTIPKFKLEHSLKVKSTLQQLGLTEMFDCSKANFSEMSK---------------------------------------------------------------------------------------------------------------------------------------------------------TSQLCVSEFLHKAFVEVNEEGTEAAAASAAIIMNRAA-------------------------------------------------------------------------------------------------------------------------------------------------------------------------------------------------------------------------------------------------------------------------------------------------------------------------------------------------------------------------------------------------------------------------------------------------------------------------------------------------------------------------------------------------------------------------------------------------FVQEREIYFVADHSFLFCIVELENYLPLFIGRYYG-
>A0A077ZG26
---STADFALRTYHEAA--V-ADRSFFISPFSILIALGMTYVGSSGNTKSQMKSKLFES------------------------------------------------------------------------------------------------------------------------------------------------------------------------------------------------------------------------SLGDQQINSLMSGVMKSLNYSNT----------------------------------------------------------------------------------------------------------------------------------------------------------------------------------------------------------------------------------------------------------------KDGYELYIANRLFGQSELQVLPEFRKCIQEHYSADIELLDF-TKSLEACKHINDWVEEKTKGKIKDLIPKGAINS----------------------------------------------------LTRLILTNAIYFKADWKTPFKSELTKKTTFYVKQ---------------------------------------------------------GEEKTVEMMQMDKEFPYSETD--ELQILGIPYV--------------------------------------------------------------TEKLLMYFILPKERF---------------------------------------------------------------------------GLKNVMTKL----NAKKLLDLFDSTIVRKVEVHIPNFKLEHDLKLKQVLQRLGLTDMFDPGLANFSKITG---------------------------------------------------------------------------------------------------------------------------------------------------------KRDLFVSEAFHKAFIEVNEKGSEAAAATAVVMAVGRP-L----------------V---P--------I-----------I----P-------------P-----K----F--V-------------------A--------D----H---P---F------L-----F------------A------------I------------------------------------------------------------------------------------------------------------------------------------------------------------------------------------------------------------------------------------------------------------------------------------------------------------------------------------------------------VDR--S--NRI------------------------------------------------------------------------------------------------------
>A0A077ZGK8
----TANFALRTYHEAA--V-ANHSFFISPFSILVALGMTYVGSSANTKSQMKSKLFES------------------------------------------------------------------------------------------------------------------------------------------------------------------------------------------------------------------------SLRDGQINSLMGGALKSLNNSN-------------------------------------------------------------------------------------------------------------------------------------------------------------------------------------------------------------------------------------------------------------T---KEGYELYIANRLFAQSNLQMLPRFRKRIQKHYSADIELLDF-KKSSETCKHINDWVEQKTKGKIKDLIPPDAIKP----------------------------------------------------LTRLVLINAIYFKADWKTPFKTELTKNTTFYVKQ---------------------------------------------------------GEEKIVEMMQMKKEFPYTETE--EYQILGIPYM--------------------------------------------------------------TENLLMYFVLPKERF---------------------------------------------------------------------------GLKNMMRKL----SGKKLLDLFNSTIERKVEVHIPKFKFEYELQLKRILQRLGVTDMFSKRLANFSKITG---------------------------------------------------------------------------------------------------------------------------------------------------------KRDLYVSEAFHKAFIEINEKGSEAAAATAIVFMAITSVG----------------V---R--------M-----------S----P-------------P-----K----F--I-------------------A--------D----H---P---F------L-----F------------A------------I------------------------------------------------------------------------------------------------------------------------------------------------------------------------------------------------------------------------------------------------------------------------------------------------------------------------------------------------------MDH--S--NG-------------------------------------------------------------------------------------------------------
>A0A077ZKR2
---STADFALRTYHEAA--V-ADNSFFISPFSILVALGMTYVGSSGNTKSQMKSKLFES------------------------------------------------------------------------------------------------------------------------------------------------------------------------------------------------------------------------SLGDEQINSLMSSAMKSLNYSNT----------------------------------------------------------------------------------------------------------------------------------------------------------------------------------------------------------------------------------------------------------------RDGYELHIANRLFGQLKLQVLPEFIQCIQEHYSADMELLDF-KKGLEACKHINDWVEKKTKGKIKDLIPQDAIKP----------------------------------------------------LTRLVLINAIYFKADWKAPFKTALTKKTTFYVKQ---------------------------------------------------------DEEKTVEMMQMNKEFPYSETD--EYQILGIPYV--------------------------------------------------------------TEKLLMYFVLPKEKF---------------------------------------------------------------------------GLKNMMTKL----NAKKLLDLFDSAIERQVEVHIPKFKLEYELKLKQTLQRFGLTDMFSERLANFSKITG---------------------------------------------------------------------------------------------------------------------------------------------------------KRDLYVSEAFHKAFIEINEKGSEAAAATAIIMNKITSVG----------------V---R--------M-----------S----P-------------P-----K----F--I-------------------A--------D----H---P---F------L-----F------------A------------I------------------------------------------------------------------------------------------------------------------------------------------------------------------------------------------------------------------------------------------------------------------------------------------------------------------------------------------------------MDR--S--NGI------------------------------------------------------------------------------------------------------
>A0A077ZKR8
----TADFALRTYHEAA--V-ANHSFFMSPFSILIALGMTYVGSSGNTKSQMKSKLFQS------------------------------------------------------------------------------------------------------------------------------------------------------------------------------------------------------------------------SLSDGQINSLMSSAMKSFNYSNT----------------------------------------------------------------------------------------------------------------------------------------------------------------------------------------------------------------------------------------------------------------RDGYELYIANRLFGQSELQVLPRFRKRLQKHYSADIELLNF-KKSLKARQHINDWVEEKTKGKIKDLIPKGAINS----------------------------------------------------LTRLVLTNAIYFKAGWKTPFESALTKSSTFYVKQ---------------------------------------------------------GEEKTVEMMQMKKEFPYSETD--ELQILGIPYV--------------------------------------------------------------TEKLLMYFVLPKERF---------------------------------------------------------------------------GLKDMMRKL----NAAKLLDLFDSATERKVEVDIPKFKLEHDLKLKQVLQSLGLTDMFDPGLANFSKITG---------------------------------------------------------------------------------------------------------------------------------------------------------KRDLYVSEAFHKAFIEVIEQ------------------------------------------------------------------------------------------------------------------------------------------------------------------------------------------------------------------------------------------------------------------------------------------------------------------------------------------------------------------------------------------------------------------------------------------------------------------------------------------------------------------------------------------------------------------------------------------------------------------------------------------------------
>A0A077ZLD1
----TADFALRTYHEAA--V-ANHSFFMSPFSILIALGMTYVGSSGNTKSQMKSKLFES------------------------------------------------------------------------------------------------------------------------------------------------------------------------------------------------------------------------SLRDGQINSLMSSAIKSFNYSNT----------------------------------------------------------------------------------------------------------------------------------------------------------------------------------------------------------------------------------------------------------------KDGYELYIANRLFGQSELQVLPRFRKRIQKHYSADIELLNF-KKSSKARQHINDWVEKKTEGKIKDLIPKGAINS----------------------------------------------------LTRLVLTNAIYFKAGWKTPFESALTKTSTFYVKQ---------------------------------------------------------GEEKTVEMMRMKKEFPYSETD--ELQILGIPYV--------------------------------------------------------------TEKLLMYFVLPKERF---------------------------------------------------------------------------GLKNMMRKL----NATKLLDLFDSATERKVEVDIPKFKLEHDLKLKEVLRRLGLTDMFDPGLANFSKITG---------------------------------------------------------------------------------------------------------------------------------------------------------RRDLYVSEAFHKAFIEVNEKGSEAAAATAVVMALGSS-------------------------------------------------------------------------------------------------------------------------------------------------------------------------------------------------------------------------------------------------------------------------------------------------------------------------------------------------------------------------------------------------------------------------------------------------------------------------------------------------------------------------------------------------------------------------------------------------LVRIPPPKFTADHPFLFAIVDRSNGIILFIGDYYG-
>A0A077ZPE6
----TADFALRTYHEAA--V-ANHSFFISPFSILVALGMTYVGSSGNTRLQMKSKLFES------------------------------------------------------------------------------------------------------------------------------------------------------------------------------------------------------------------------SLRDGQINSLMSSATKSLNYSN-------------------------------------------------------------------------------------------------------------------------------------------------------------------------------------------------------------------------------------------------------------T---KEGYELYIANRLFGQSEQQVLPSFRKRIQRHYSADIELLDF-KETSKACEHINDWVEEKTKGKIKDLIPEEAIDP----------------------------------------------------LTSLVLINAIYFKADWKTPFKTALTKNTTFYVKQ---------------------------------------------------------GKETTVEMMQMERKFPYSETG--EYQILGIPYA--------------------------------------------------------------TEKLLMYFVLPKKRF---------------------------------------------------------------------------GLKNMMRKL----HGKKLLDLFDSTIERKVEVHIPKFKLEYDLQLKQVLQRLGLTDMFSPALANFSKITG---------------------------------------------------------------------------------------------------------------------------------------------------------NRDLYVSDAFHKAFIEINEKGSEAAAATAVVT-------------------------------------------------------------------------------------------------------------------------------------------------------------------------------------------------------------------------------------------------------------------------------------------------------------------------------------------------------------------------------------------------------------------------------------------------------------------------------------------------------------------------------------------------------------------GF----G---------------S-----------SPVQTRPPKFIADHPFLFAIVNRSNRITLFIGDYYA-
>A0A078H0C0
-VGKQNEIVLNFAKHVIATTAKTSNLVFSPASINVILSFLAVKSGGSTANHILSLLQAS--------------------------------------------------------------------------------------------------------------------------------------------------------------------------------------------------------------------------SITELNAVSSKVITDVLADST------------------------------------------------------------------------------------------------------------------------------------------------------------------------------------------------------------------------------------------------------------A---TGGPTISVANGVWMDKSLPVEPCFTSLVENTYKANFNQVDFRTKADEVVEEVNAWVENQTRGLITDLLSFAS--P----------------------------------------------------ETDLIFANALFFHGRWDEEFNPSLTKDSDFHRLD---------------------------------------------------------GTKLRVPFMSAYASYKHRLEV-QGFKVLHLPYR--------------------------------------------------------------GNRFSMQICLPDDKD---------------------------------------------------------------------------GLHAMLESLS--SCRGFLNGYIP---------------------GQCALKGLGLETP---------------------------------------------------------------------------------------------------------------------------------------------------------------------------LEKIVHKACIEVDEVGTKAAAATAVSF--CGGI------------------------------------------------------------------------------------------------------------------------------------------------------------------------------------------------------------------------------------------------------------------------------------------------------------------------------------------------------------------------------------------------------------------------------------------------------------------------------------------------------------------------------------------------------------------------------------------------LRPQKKYDFVADHPFLFLVKEYRSGLVLFLGQVLDP
>A0A078H1P3
-LRKQNEIVLSLFKHVIATTAKPSNRLFSPALMNVILSFIAAKSPGDIEEKILSLLQAS--------------------------------------------------------------------------------------------------------------------------------------------------------------------------------------------------------------------------STDELNTVSSKIVTTVLADST------------------------------------------------------------------------------------------------------------------------------------------------------------------------------------------------------------------------------------------------------------P---SGGPTIAAANGVWSEKS------------NSYKAAFNLVDFRNKVHEVVEEVNSWVEKETKGLITDLIPKNFASP----------------------------------------------------ATDLIFANALFFNGRWDQEFDPSLTKDSDFHRLD---------------------------------------------------------GTTVGVPFMSGCS-LGYDLVV-DGFKVLNLPYR--------------------------------------------------------------GRRFSMQIYLPDEKD---------------------------------------------------------------------------GLHAMLERLA--SSRGFLSGDIPGHSAYIGELKVPRFKFEFGFEATEALEGLGLELP-----------GD--V--------------------------------------------------------------------------------------------------------------------------------------------------------------IIHKSCIEVDEVGSKAAAAAAEISIGFCM--------------------------------------------------------------------------------------------------------------------------------------------------------------------------------------------------------------------------------------------------------------------------------------------------------------------------------------------------------------------------------------------------------------------------------------------------------------------------------------------------------------------------------------------------------------------------------------------------PPKEKYDFVADHPFLFLVKEEFSGLVLFLGQVTDP
>A0A078H590
--KKQNDVAMFLTEKVISAVAKNSNF-------------------EQLTSSILSFLRSY--------------------------------------------------------------------------------------------------------------------------------------------------------------------------------------------------------------------------SMDELKAVFSEIATIVLADGS------------------------------------------------------------------------------------------------------------------------------------------------------------------------------------------------------------------------------------------------------------A---SGSPKISNVNGVWMEQSLGVDPSLKDLFENFFKATCALVDFRFKAEEVREEVNAWASSHTNGLIKVILPPGSVTS----------------------------------------------------ETASIFGNAIYFKGTWEEKFPN-------------------------------------------------------------------------------------------------HTPIK---------------------------------------------------------------------------------------------------------------------------------------------------------------------------------QVEVGVFRIPKFKIDFGFEASKAFNGL--N-------------------------------------------------------------------------------------------------------------------------------------------------------------------------DSLS---LNHKALVEIDEDGAEAAAVTVLRCCSGGRG------------------------------------------------------------------------------------------------------------------------------------------------------------------------------------------------------------------------------------------------------------------------------------------------------------------------------------------------------------------------------------------------------------------------------------------------------------------------------------------------------------------------------------------------------------------------------------------------FSSGRRIDFVADHPFLFMIREDKTGTVLFVGQIFDP
>A0A078HK16
-MKKQNDVSMFLAGKVISALAKTSNLVFSPASINAVLIMAANRPEEETRSFILSFLRSS--------------------------------------------------------------------------------------------------------------------------------------------------------------------------------------------------------------------------STDELNAVFGEICSVVLADGS------------------------------------------------------------------------------------------------------------------------------------------------------------------------------------------------------------------------------------------------------------A---SGGPKIAAVNGVWIDQSLSVDSSWKDLLVNFFKAEFAQVDFSTKAVSVRKEVNAWASRHTNNLIQDLLPRRSVTS----------------------------------------------------QTEWIYGNALYFKGAWKKKFDKCLTKHKPFHLN------------------------------------------------------------------------QYVKAYD--DFKVLRLGYQ--------------------------------------------------------------QRQFSMYFYLPDKRD---------------------------------------------------------------------------GLDNLLKRLT--STHGFLDRHIPRYKDRVGEFRIPKFKIEFGFEASNAFDDF-----------------------------------------------------------------------------------------------------------------------------------------------------------------------------ELNVS-LYQKAFIEIDEVGTEAAAATACCG---G--------------------------------------------------------------------------------------------------------------------------------------------------------------------------------------------------------------------------------------------------------------------------------------------------------------------------------------------------------------------------------------------------------------------------------------------------------------------------------------------------------------------------------------------------------------------------------------------------GGRPKLIDFVADHPFLFLIREDRTGTVLFVGQIFDP
>A0A078J0X0
-MKKQNDVAMFLAGKVISTLAKNSNLVFSPVSINAVLTMAANRREAKTLSFILSFLSSS--------------------------------------------------------------------------------------------------------------------------------------------------------------------------------------------------------------------------STEELNAVFGEICSV-----------------------------------------------------------------------------------------------------------------------------------------------------------------------------------------------------------------------------------------------------------------------------------------------DLIVNFFKAEFAQVDFNTKAEIVRMEVNAWALRHTNNLIKDLLPQGSVTS----------------------------------------------------QTEWIYGNALYFKGSWEKKFDSYLTKNKPFHLVN---------------------------------------------------------GESVSVPFMSSHNNQYVKAYD--DFKVLRLDYQ--------------------------------------------------------------QRKFSMYFYLPDKRD---------------------------------------------------------------------------GLDNLLKRLT--STHGFLDSHIPRYKDRVGEFRIPKFKINFGFEASKAFDDF-----------------------------------------------------------------------------------------------------------------------------------------------------------------------------ELNVS-LYQKAFIEIDEVGTEAAAATALRKSTGGCR------------------------------------------------------------------------------------------------------------------------------------------------------------------------------------------------------------------------------------------------------------------------------------------------------------------------------------------------------------------------------------------------------------------------------------------------------------------------------------------------------------------------------------------------------------------------------------------------PIVRKMIDFVADHPFLFMIREDRTGIVMFVGQIFDP
>A0A078JNH7
-MKKQNDVAMFLAEKVISALARNSNFVFSPASISAVLTMVAVTSETETLRSIFSILSSS--------------------------------------------------------------------------------------------------------------------------------------------------------------------------------------------------------------------------SIDELNAVFHEVANTVLVDGS------------------------------------------------------------------------------------------------------------------------------------------------------------------------------------------------------------------------------------------------------------E---NGGPKISAVNGVWMEQSLSVSPSKKDVFQNLFKAAFAQVDFRFKSEQVRMEVNEWASRHTNALIQNMLPPTSVRS----------------------------------------------------DIDWIYGNAIYFKGAWKNKFPKSETSEEEFYHVD---------------------------------------------------------GTSVSVPFMTTTFRQYVREY--DDFKVLKLSFQ--------------------------------------------------------------RRLFSMYFYLPDEKD---------------------------------------------------------------------------GLENLVKRMA--STPGFLDSHIPSEKVRVGEFRIPKFKIEFGFEASKAFNELELES----------------------------------------------------------------------------------------------------------------------------------------------------------------------------V-ELHHKALVEIDEDGAEAAAVTIKGGRRGRRG------------------------------------------------------------------------------------------------------------------------------------------------------------------------------------------------------------------------------------------------------------------------------------------------------------------------------------------------------------------------------------------------------------------------------------------------------------------------------------------------------------------------------------------------------------------------------------------------FSTVRLIDFVADHPFLFLIKEDITRTVMFVGQIFDP
>A0A080UAQ9
-IEAEGLFGISVFHHLIEQQGTEKNVFISPYSIQQALVMTANGADGKTKEEMKNTLLLS------------------------------------------------------------------------------------------------------------------------------------------------------------------------------------------------------------------------EMKDREINEAANTLMNSFRTL-------------------------------------------------------------------------------------------------------------------------------------------------------------------------------------------------------------------------------------------------------------------FDGELLAAHSVWT--GLDINPQFKQTIEQHFDGKACKLG--PHPEKAKRKINEWAAKKTKGHIEDIADN--LSP----------------------------------------------------NTIAVLLNTIYFQGDLAQPFDKAMTYVEPFYLQN---------------------------------------------------------GTEKKHPMMKQTALLPYQENE--LFQAVKLSYK--------------------------------------------------------------NKDLSFAVFLPQKDK---------------------------------------------------------------------------DLSSLTASL----THENLEKWENRWEEKTVKLSLPRFSFEEKYNLRGILTQLGMKTAFG--KADFSNLFQ--D----------------------------------------------------------------------------------------------------------------------------------------------------KS-TGAKIDDVNHHTFIKTDETGTEAAAATSVEIIESA----------------------------------------------------------------------------------------------------------------------------------------------------------------------------------------------------------------------------------------------------------------------------------------------------------------------------------------------------------------------------------------------------------------------------------------------------------------------------------------------------------------------------------------------------------------------------------------------------SGPELSLTVNRPFLFVIADEKTKSILFLGTVAEP
>A0A083WZN8
--NSTATFAYRTAPEFLGDR-GTGNVNYSPASMWMALAIAAQGANGTTRSQLNELLGSG------------------------------------------------------------------------------------------------------------------------------------------------------------------------------------------------------------------------SLTDSDYQSLLSSINGQYSGA--------------------------------------------------------------------------------------------------------------------------------------------------------------------------------------------------------------------------------------------------------------------KSEMSAANSLWIDDDYSLASDYQSTVKKMFEAEVTTLPFD---DQAAAKMSDWIAKHTNGSLKPKIT---LRD----------------------------------------------------REVLSIINTVYADGRWKDPFEEQSTGNGTFHGEA----------------------------------------------------------GDAQVPMMHRTSQMAYGHDEYNTWQRVEIPFD--------------------------------------------------------------N-GGNLAIVLPAEGHF----D---------------E--------L--A-GDA-----------EKL---------S-------W-AFGTSLGEGAMGC----AADSMPGWGVSVNSVMVNVTLPRFTIDSMFDSEATIKKLGVTDAFSAGDADFTKMID--T-----G----------------------------------------------------------------------------------------------------------------------------------------------SHGENLYIGSILQGTRIEVNEAGAKAMSFTKVGADSVS---------------------------------------------------------------------------------------------------------------------------------------------------------------------------------------------------------------------------------------------------------------------------------------------------------------------------------------------------------------------------------------------------------------------------------------------------------------------------------------------------------------------------------------------------------------------------------------------------APVDNVEFTVDRPFLYSYVT-PDGIPLFIGAVRN-
>A0A084VF06
-----ANFSINLYKAAF--N-PEQNVVVAPFTLQNSVAMLYSIATGTTRDRLRDVFALP-------------------------------------------------------------------------------------------------------------------------------------------------------------------------------------------------------------------------ANFTEFIVNQKLLHFMLSDAG------------------------------------------------------------------------------------------------------------------------------------------------------------------------------------------------------------------------------------------------------------------GSEGFRMKNRMILNGFREVDSRMRDIMLEDLDTVLMYFDF-AQREGVVRRANHFLSMHTNGLIRDTLFLGDVPK----------------------------------------------------QLQLIQLSAGSFHPPFSSVFDKQNTMARDFRSGWi--------------------------------------------------------EKLYQATTMYKEGDFRFARIPELEIEVLELPFQ--------------------------------------------------------------ASDSALWIMLPDRDA---------------------------------------------------------------------------GLERIVKAL----EPEHFDAIQAHFSTKRASIVVPVFSIKTEFNATEFLRTIGLDALFR--LRELRFFDD---------------------------------------------------------------------------------------------------------------------------------------------------------H-DSSLATIIHRAAISVHERSAEAGGVATVHSFSKR---------------------------------------------------------------------------------------------------------------------------------------------------------------------------------------------------------------------------------------------------------------------------------------------------------------------------------------------------------------------------------------------------------------------------------------------------------------------------------------------------------------------------------------------------------------------------------------------------STQAAYQFYVGRSFLFALIKRSSKQILFLGHLYRP
>A0A084VH59
-----------------------------------------------------------------------------------------------------------------------------------------------------------------------------------------------------------------------------------------------------------------------------------------------------------------------------------------------------------------------------------------------------------------------------------------------------------------------------------------------------------------------------------------------------------------------------LEIEVGNAIFAKEGTTFDPRYDKLAKDLYKSELKQLDFERDEAGSVRAINSWVNKETHGRISDIVSH--ISP----------------------------------------------------ETIMMIVNTLYFRGLWEETFQPMATKNRPFFPNGpa-------------------------------------------------------EGSIDVPMMGKSGCMPYYFWPEENIRVLGVPYK--------------------------------------------------------------QN-VTMYILMPTNST-------------------------------------------------------------------------RSSVQALQGKI----DANTMNNLIAKMRMKSVTLLMPKMHVSNSISLKAVLEQLGAATLFQRDSAELTRLIQ-------------------SRLGDD---------------------------D----P---N-S----------------Ll-------------D----------E---LEDTK-------------------------------E----NAKKKLVMNNTYEKIGIGLKEDQCEWGGGTCVCCLQI----------------------------------------------------------------D-----Q----E--D-------------------D--------F----R---R---R------R-----R------------D------------T-----------S----------------------V--G-------M----A-------N--------------------------------------------------------------------------------------------------------------------------------------------------------------------------------------------------------E----------N-------------------------------K--T----I-MY-V-SEM------------L--H----K-VDL--T--VNE----V--G-T-----E-G-G---A----A--TA----T---------------L-----------IDRMSSQVTFHANGPFVMVIREETTRLPLFYGTVYNP
>A0A084VSL0
VSDSVTNLAQKIARAIASPK--SKTEIFSPVSIAGALSLLLLGASGRTQQELMRVMGFSDG----------------------------------------------------------------------------------------------------------------------------------------------------------------------------------------------------------------------QLSFQEIHFAFGRLFQDLVANDP------------T----L------------V--------------P--------L----V-------T-------------W------------R-------------VNDK-----CNR---YD-E----EED------YE--------D------EFP----P-------------------------------A--N-----------T-------T-------Antlpy-----E---------F---D---PTVHEISLANGVFLHQDYRLSNSYRNHSAYLYNSEVQALDFAGNPSGSTKLINEWVGAKTHGKIPNILATI-LPP----------------------------------------------------STSMVLASAMYFKALWEETFIDGATRQREFYPDG---------------------------------------------------------KESVMVDMMAHGGCFPFYESPELDARILGLPYK--------------------------------------------------------------NRLTTMYIIMPNNST--------------------------------------------------------------------------RKLRKLIAVL----DATKLNQMIGRMKMKTTVMLFPKMHVSEKVDLKSALQKLGVQTLFDSRYSDLSSMVT--E-----T---------DPFYNRL---------------------------Q----G---A-P----------------F--------------Spapvlrptv-NmpvYEPNRKT---------T----------M--------Dpn--NDLKESLVNEQTNSTDAEMEEKTTLAMNPTTTKLPEKHRKK----------------Rdv-T--------Y-----------K----A-------------P-----S----S--R-------------------H--------V----H---G---G------P-----L------------S------------S-----------K----------------------D--F-------I----L-------N-----------K-----------------------R---------------------I---Vkekgsvg----------------K-----------------------K---------------------------S---------V-----R--R--R-----------------S------------K-R-------S----------Q-------------------------------VsvQ----N-LY-V-SDA------------V--H----Q-IDL--E--INK----R--V-R-----K--------------------------------------------------VVQQRSVVFRTEAPFLLLIRNDNTALPLFYGAVYDP
>A0A084W253
-----LRFAFDMLKTYVLPQ--QTNAAICPILPQTLLASLYDVADNEARLELLSALKAT---------------------------------------------------------------------------------------------------------------------------------------------------------------------------------------------------------------------------PQILQPIVQKQLLA-TNRS------------------------------------------------------------------------------------------------------------------------------------------------------------------------------------------------------------------------------------------------------------------GVNELDYAMAYFVGADTKIKEDVYRRGL-ENGVSFQKVDF-RRQNEAAGIANRWVSEKTRGLIREIVAPGGLDP----------------------------------------------------ATRLMMASVIYFKGRWKYQFTD--TKQAPFETAP---------------------------------------------------------ERTQQVPMMYQYNKLRYGEVDFNGMRWVELPYE--------------------------------------------------------------GNGLSMVLMVPKQRH---------------------------------------------------------------------------QLDRSLSML----SLSDMSNVMEQLTTNKVHLYVPRFSVFSSSSLVPVMKSLGLRSIFDR-STALVGLSN---------------------------------------------------------------------------------------------------------------------------------------------------------E-ELVVRDITQRTFISVDEQGTTATSVASLSFVALSA-------------------------------------------------------------------------------------------------------------------------------------------------------------------------------------------------------------------------------------------------------------------------------------------------------------------------------------------------------------------------------------------------------------------------------------------------------------------------------------------------------------------------------------------------------------------------------------------------VTPPPAINFTVDEPFLAMIVDKLHSYPMFVAKVSVP
>A0A084W254
--TKVTNFTLELFKKAMPKG-YDQNFILSPVLVQSLLSYLTEGASNETRTVMETVLKLN---------------------------------------------------------------------------------------------------------------------------------------------------------------------------------------------------------------------------GDDLNSLKRSLEPSEEA-P------------------------------------------------------------------------------------------------------------------------------------------------------------------------------------------------------------------------------------------------------------------TKNKLDVASQIFRSSRVELLNPFRQSLKDK-KVTVDEIDF-SNQELAAKKINDWVTQKTRGKITEAVDSGSLNP----------------------------------------------------DTKLMLLNALYFNGTWQYKFNK--TVNGVFHVRE---------------------------------------------------------NEQSSIRMMHLTRHLRSGHTRVNGFVWVELPYD--------------------------------------------------------------GDTMSMILLMPKERF---------------------------------------------------------------------------QLDRELEKF----NEADLAYILSENEQDEVKLKVPEFKAESTVSLVDPLKQMGLSSVFDG-ENPFDKVSK---------------------------------------------------------------------------------------------------------------------------------------------------------D-AVKVSEVKQKSYLAVNERGTVATSVTFASVIALSL----------------------------------------------------------------------------------------------------------------------------------------------------------------------------------------------------------------------------------------------------------------------------------------------------------------------------------------------------------------------------------------------------------------------------------------------------------------------------------------------------------------------------------------------------------------------------------------------------PRSTEFKVDQPFAAIIIDKQNKLPLFLAKICKP
>A0A084WAK0
-VSSSRKFTFEYFKASYDW---KTNYVASPYHVRLALSMFYPIAGAAVQEDFCVAFNLP-------------------------------------------------------------------------------------------------------------------------------------------------------------------------------------------------------------------------EETKDAVDQQCRLTKEIND---------------------------------------------------------------------------------------------------------------------------------------------------------------------------------------------------------------------------------------------------------------------GTHVKALSFVLVEETKQLSEDFERLFQRTYDTTVEAVDL-TDDIPSAAAVNSFYRMA-DTEIDDFICEGDVFS---------------L------------------------------EP----CFTLMLFSGVSILTPLCLRFNPADTKMDVFRFIN---------------------------------------------------------APEQRVPMMRATASLPFCQHNELKCSAVDIPFD--------------------------------------------------------------ESGLSLLLVLPNEGT---------------------------------------------------------------------------ELREVVAKM----NESHLKQIEEFLRPTITTVVVPKFFVREKTESKTILIKLGYGGIFEI--KDLRVFKE---------------------------------------------------------------------------------------------------------------------------------------------------------AARGLLNGFFQHCYISIGENGNG-HLPTEPESS---------------------------------------------------------------------------------------------------------------------------------------------------------------------------------------------------------------------------------------------------------------------------------------------------------------------------------------------------------------------------------------------------------------------------------------------------------------------------------------------------------------------------------------------------------------------------------------------------------SNETFNANRPFMFFVRRLADGQIFQIGHFSKY
>A0A084WKR1
-------------KEVFQKQ--NSNVVLSPFSVKILLTLIYEASDTNTNKELNAVIQPE--------------------------------------------------------------------------------------------------------------------------------------------------------------------------------------------------------------------------GIEKTRSFYKDLLASAQEQN------------------------------------------------------------------------------------------------------------------------------------------------------------------------------------------------------------------------------------------------------------------ENFDLNIATNFYVDDFIEVINKYQQIAKTHYDASVEKVSY-SKPTEAAAIINKWVSDSTKGRLREIVTPDGL-E----------------------------------------------------GAVITLINVIYFKGLWTFPFPEIPNNSKPFYGSR---------------------------------------------------------GKTSNAMYMEQNGHFYYDNSAELGAQILRLPYR--------------------------------------------------------------GNKLAMYFILPNQGN---------------------------------------------------------------------------SVQSVLDRL----DNEVLHRALWYMDESEVNVTIPRFKIDFSETLNEPLQAIGIKEIFSM-NASLPLLAR--G-----R----------------------------------------------------------------------------------------------------------------------------------------------GARGEVRVSRIFQKAGITINELGSEAYAATEIQLVNKFG---------------------------------------------------------------------------------------------------------------------------------------------------------------------------------------------------------------------------------------------------------------------------------------------------------------------------------------------------------------------------------------------------------------------------------------------------------------------------------------------------------------------------------------------------------------------------------------------------GDGVQIFTANRPFIFFIEDEVFGTMLFAGKVEDP
>A0A084WKR2
----------------------NSNVVLSPFSVKILITLIYEASQTQTNKELNAVVLPE--------------------------------------------------------------------------------------------------------------------------------------------------------------------------------------------------------------------------GIEKTRSFYKDLLASAQEQN------------------------------------------------------------------------------------------------------------------------------------------------------------------------------------------------------------------------------------------------------------------EDFDLNIATNFYVDDFIEVINKYQQIARVFYDASVEKVSY-SKPTEAAAIINKWVSDSTKGRLREIVTPDGL-E----------------------------------------------------GAVITLINVIYFKGLWTFPFPEIPNNSKPFYGSR---------------------------------------------------------GKTSNAMYMEQNGHFYYDNSAELGAQILRMPYG--------------------------------------------------------------GIQLAMYFILPNQGN---------------------------------------------------------------------------SLQRVLDRL----DNEVLHRALWNMNGVEVNVTIPRFKIDFSETLNEPLQAIGIKEIFSM-NASLPLLSR--G-----R----------------------------------------------------------------------------------------------------------------------------------------------GARGEVRVSRIFQKAGITINELGSEAYAATEIQLVNKF---------------------------------------------------------------------------------------------------------------------------------------------------------------------------------------------------------------------------------------------------------------------------------------------------------------------------------------------------------------------------------------------------------------------------------------------------------------------------------------------------------------------------------------------------------------------------------------------------LGDGVQIFTANRPFIFFIEDEVFGTMLFAGK----
>A0A084WKR3
-----HDFDWQLAREVFRDE--DSNVVFSPFSVKLLLTLLYEAAESATHQQLKVVLCER--------------------------------------------------------------------------------------------------------------------------------------------------------------------------------------------------------------------------DINETRAFYNKFLEMSTKAN------------------------------------------------------------------------------------------------------------------------------------------------------------------------------------------------------------------------------------------------------------------DNYEFDIGTKVFLDKHGKLSPSYTNLLEQTYSASFDRVSF-NGTAKTAGEINDWCEKVTRGRITEIVSEDTLL-----------------------------------------------------ESQMILANVLFLKASWRNSFLDKDTVPRPFAVSA---------------------------------------------------------NTSVMTPFMTQTDLYEYANHTVLGAEVLRLPYK--------------------------------------------------------------GRDFSMNIVLPHANV---------------------------------------------------------------------------SLDSIATAM----TTAMLKSL--EFQREDVTVHLPKFRFDYGTILNDPLRTLGIRDIFNQ-NASLPLLAP--I-----T----------------------------------------------------------------------------------------------------------------------------------------------EAKPGLEVSKILQKAGIEINEKGTLASAATEIQLVSKFG--------------------------------------------------------------------------------------------------------------------------------------------------------------------------------------------------------------------------------------------------------------------------------------------------------------------------------------------------------------------------------------------------------------------------------------------------------------------------------------------------------------------------------------------------------------------------------------------------YDDLPIVFNVSRPFLFYIHDQETDTILFLGK----
>A0A084WKX8
----CGNLGTNVYDYLTGPSDDERSLVYSPFATITTLSMLFLGTRGTTAESINGVIGLD------------------------------------------------------------------------------------------------------------------------------------------------------------------------------------------------------------------------EMTSFNPHLFFKSIVDDLKPKHL------------R----R------------S--------------T--------V---------------------------------------------------------------------------------------------------------------------------------------------------------------------------------------P---------G---V---EEQRGSFFSRTLLSDKRGGLQRFFKARIQEIYSAVAETVDF-QQKDTLLKHLSGDFPRDYVDTLKHLRSP--LVS----------------------------------------------------ISRNRYRHDCNDATKYGV---------MNFKQSP---------------------------------------------------------ASTITIPSVSFRSGFSTGFSNTLDATILSLPGA--------------------------------------------------------------TSNVSVFFLKPSTPG---------------------------------------------------------------------------GLTDLETHI----RTQSVSAVLKTVRTAYAEVQLPYFTQTTMYNMSRSIQQLGLQNLFQPNVANFNGLQD---------------------------------------------------------------------------------------------------------------------------------------------------------SSNLHLSETVQTDSFSLCA------SETGPGRGALPFR-----------------S---F--------S-----------T----N-------------L-------------V-------------------K--------Y----P---S---V------D-----H------------S------------L-----------A----------------------S--A-------S----S-------G-----------K-----------------------L---------------------L---------------------------------------------------------------------------------------------------------------------------------------------------------------------------------------------------RR------------------------------------------------N-----R-R-K---N----L--YR----D---------------R-----------SAAGAQESKLTFDTPFLYLVRHNPTGLVLYMGRFV--
>A0A084WN69
----DAAFSVAYFKNSFNR---SVNSVVSPIALRLTFSPLYEVTEPSTREAVRSTFFLA------------------------------------------------------------------------------------------------------------------------------------------------------------------------------------------------------------------------PE-PSDVRSNAVKFVDDVEQN---------------------------------------------------------------------------------------------------------------------------------------------------------------------------------------------------------------------------------------------------------------------RYLNMSFGVFKT-AEELSPELADSVRAVFKVEPQTVVF-ADTKSVVAKVNKWAEEATAGLIKDYLTERDIEV----------------------------------------------------NQELLLLNALYLRANWAQKFPLERTSSETFEYLD----------------------------------------------------------GPAPVDLMSVTMQVLYKADE--KFHTIQVPYS--------------------------------------------------------------ESDLTMWILLPHRGG---------------------------------------------------------------------------TFDELIDLL----SVELLDELEGSFAPREVDIFLPKFTVSYSHNPRDVLSKLGHESIFD--GNNFGAFAS---------------------------------------------------------------------------------------------------------------------------------------------------------H-RSTLAGLKQSTFLKVDESGTEAAAVTSVGTKFR------------------------------------------------------------------------------------------------------------------------------------------------------------------------------------------------------------------------------------------------------------------------------------------------------------------------------------------------------------------------------------------------------------------------------------------------------------------------------------------------------------------------------------------------------------------------------------------------------VRNTQFRANQPFVFIIRKISTDTILFFGHYSN-
>A0A084WQL3
---AINDLGRSLGKQLATSDDSTKAEIFSPVSIGTMMFLLLRIANEGLRNELIAMLGLN-G---------------------------------------------------------------------------------------------------------------------------------------------------------------------------------------------------------------------VKDITKNFGHLLQELTNDIASNGI------------L----D------------E--------------L--------P----G-------W-------------Y------------T-------------KQSC-----YP------------PEY------AD--------E------YED----Y-------------------------------T--D-----------F-------L-------P----------E---------P---I---E-PNIIRIANGMFVQDGLHNNTDMVALASRLYKARIARVNFRKEPEDARNSINQWVDSSTNGRIKEILPAS-LPR----------------------------------------------------TTQLVLASALYFKASWETFFNPQYTRTQPFYPDG---------------------------------------------------------EPAVEVPTMFTGGCFPYYASPKLDASIMAFPYR--------------------------------------------------------------NRTTSMYIILPNASN-------------------------------------------------------------------------REKVRALRAQL----GATELDQLIGQMRRQKAMVVFPRMHVTSHYDLRDSLERLGVKALFDPSKRNFKF-----------------------------------------------------------------------------------------------------------------------------------------------------------------------------EQSPKEKAKDTVDAVKKS---------------------------------------------------------------------------------------------------------------------------------------------------------------------------------------------------------------------------------------------------------------------------------------------------------------------------------------------------------------------------------------------------------------------------------------------------------------------------------P----K-LY-V-DSM------------V--H----Q-VDL--E--VNE----H--G-T-----E-G-G---A----V--TM----A---------------V-----------MDRSAPPVTFRVRGPFLLAIRHDPTKMLLFYGAVYDP
>A0A084WQM2
--AAVTELARAVGRILGQK---NKAAVFSPVSIASALSLLLIGASRETKHELIRVLGFQR----------------------------------------------------------------------------------------------------------------------------------------------------------------------------------------------------------------------YSNNLDTIHQLYSDMLNDLAKTEY------------S----L------------T--------------P--------P----R-------W-------------R------------T-------------SNPC-----YD---------------------DD--------D------DDG----S-------------------------------D--D-----------G-------E-------G----------Y---------P---K---PIEDTIRVTNAVFVREGLRLSDNFIWSTGRYYNSTAANVPFASDPNRAAQYINAWADRSTEGKIRDIVSAQ-IAA----------------------------------------------------ESEMIVASALYFKGLWSEPFERQATEMKPFYPDG---------------------------------------------------------YPSKQVPAMITVGCFPYYDAQKYDAKIIGLSYQ--------------------------------------------------------------GNKSALYIIMPNNST-------------------------------------------------------------------------RSRMIQFQSNL----TPAMIGEMVQSMTMRKMYLQLPKMSITNTINLRDVLQQLGVRTLFNRGLSDLSDIVA---------------------------------------------------------------------------------------------------------------------------------------------------------R-PTPIDLFATRLD---------ADSSGSFVFPSD---------------------------------N-----------V----D-------------P-----E----P--T-------------------D--------S----R---R---R------G-----S------------D------------S-----------I----------------------N--I-------N----G-------E-----------S-----------------------V---------------------G---S-----------------------Q-----------------------D-------------------------------------T-----R----------------------------------------------V----------P-------------------------------Q--S----Q-LH-V-SEF------------I--H----R-VEL--D--INE----K--G-T-----E-G-G---A----I--TT----S---------------T-----------VFRALPSIHVRIDAPFLLLLGHDETRLPLFYGSIFDP
>A0A084WQM4
-----LDFMIRISRTLTQQQ--SKTELFSPVSIATVASLLFLGSKGTTHEEFKKVLTPA------------------------------------------------------------------------------------------------------------------------------------------------------------------------------------------------------------------------GMNWNHYHQRYSGVLANLVSQNP------------I----D------------S--------------K--------R----D-------Q-------------W------------R-------------RQTC-----------------------------P--------I------NDD----Y-------------------------------E--D-----------E-------Q-------E----------A---------P---E---PKSQIIRLANGVFYQPSLRMEQKYVSVASGLYGALVEPIDQ----QNSAAKINRWISDMTAGKIPNMLDGP-LSP----------------------------------------------------SSSVVLVNALYFKGKWKTQFEPLVTRPAPFFPHG---------------------------------------------------------YPSYPVTMMSLSGCLPFHKTRN-GVSIVGLPYR--------------------------------------------------------------DDSSTMYLIQPTNSS-------------------------------------------------------------------------ETAIRRLQATL----TGKTLESMIAQMKLQTTMVRMPKMHLKSSFNLLQSFQKIGLTSILSPAKSNLGQMIN--E----------------------------------------------------------------------------------------------------------------------------------------------------NSTQRPYVNQIMHKVDLVIDEEGTEGAAATSALVDRM------------------------------------------------------------------------------------------------------------------------------------------------------------------------------------------------------------------------------------------------------------------------------------------------------------------------------------------------------------------------------------------------------------------------------------------------------------------------------------------------------------------------------------------------------------------------------------------------------GPQQTFNGNAPFLLYLRHDATGLPLFYGPIFDP
>A0A084WSZ5
-------FTLQLLDAINTAT-PNENIFFSPYSLYNVLLMMYFGAREGTEKLIRKGLNLQW-----------------------------------------------------------------------------------------------------------------------------------------------------------------------------------------------------------------------TDSKATVFEAYDTARKSLQGRF---------------------------------------------------------------------------------------------------------------------------------------------------------------------------------------------------------------------------------------------------------S---E---SAAVGFSSVDKLFFGRQIPIAR----CMQEKFADTIELLDYETKPEEQRVYINQWVEKATRGQIKDLLIPGAITR----------------------------------------------------NTKLAVANAAYFKGSWQTKFKPNETNMEIFYVSA---------------------------------------------------------DERKFVEMMHVEGTFSHAANEKLGCHILELPYS--------------------------------------------------------------TNEVSMFVFLPPQEP--------------------------------------------------------------------------NALEKLLARLA--ADTDILQEVVNDGISRKVDVKLPKFSIEKQVEMRPVLERLGMGGLFDT-GANYGTFTD---------------------------------------------------------------------------------------------------------------------------------------------------------GEPIGFDEMVQKSKIEVNEEGSVAASATIAFS-FRS--------------------------------------------------------------------------------------------------------------------------------------------------------------------------------------------------------------------------------------------------------------------------------------------------------------------------------------------------------------------------------------------------------------------------------------------------------------------------------------------------------------------------------------------------------------------------------------------------SRPADPAMFHCTHPFVFIIYDYASRAVLFNGVYRRP
>A0A085M671
-----AEFGWNLYNTQ-----TDSSVFLSPISVYLALSMVYLGAVGNLKKEMHNVMFSG-------------------------------------------------------------------------------------------------------------------------------------------------------------------------------------------------------------------------MTEQQIESSWQLMMKSIQSTES------------------------------------------------------------------------------------------------------------------------------------------------------------------------------------------------------------------------------------------------------------P---YASMTFNLANRLYASDNTKIQQTYKDALKTYLKANIKLVDF-ADVSETRKRINHYVAKKTNGKITSVVSD--FDE----------------------------------------------------YIRLLMINVIYFKAQWLTEFCKYETKMAPFYGPT---------------------------------------------------------GNPIMLPTMKAQGP-DFLYFEKPKYQVLGMPYT--------------------------------------------------------------VDNYAMFIVLPRRLV---------------------------------------------------------------------------PLEQVENSL----SGKVLLHHFQSATMKYVEVQMPKFELRTTIELKEPFEMMGLGSLSNRSAPSLSKIDR---------------------------------------------------------------------------------------------------------------------------------------------------------TQNLYLSSGIHKTVVEVDEKGTEAAAATAITCVTDSG-------------------------------------------------------------------------------------------------------------------------------------------------------------------------------------------------------------------------------------------------------------------------------------------------------------------------------------------------------------------------------------------------------------------------------------------------------------------------------------------------------------------------------------------------------------------------------------------------VFPEKVYQFTADRPFLFAIVDISTGFLLFLGRFSG-
>A0A085MED0
---------------------------------------------------MKSKLFGS------------------------------------------------------------------------------------------------------------------------------------------------------------------------------------------------------------------------SLGDDQINSLMSSAMKSLNYSNM----------------------------------------------------------------------------------------------------------------------------------------------------------------------------------------------------------------------------------------------------------------NAGYELYLANRLFGQSELHILPEFRKCIQEQYSADIELLNF-KKSEEACKHINGWVEEKTKGKIKDLIPKEAISP----------------------------------------------------LTRLVLANAIYFKADWKTPFKVALTKKGNFFVKQ---------------------------------------------------------GEEKEVEMMQMEKQFQYAETD--EYQILGIPYV--------------------------------------------------------------IDKLLMYFVLPKERF---------------------------------------------------------------------------GLKDMMAKL----NAKKLLDLFDSTIERQVEVHIPKFKLEYELQLKAVLQRLGLTDMFSSELADFSKITG---------------------------------------------------------------------------------------------------------------------------------------------------------GRDLYVSEAFHKAFIEINEKGSEAAAATALIMEEATSVG----------------L---R--------M-----------S----P-------------P-----K----F--I-------------------A--------D----H---P---F------L-----Y------------A------------L------------------------------------------------------------------------------------------------------------------------------------------------------------------------------------------------------------------------------------------------------------------------------------------------------------------------------------------------------N----------------------------------------------------------------------------------------------------------------
>A0A085MED1
---STADFALRTYHEAA--V-VNQSFFISPFSILVALGMTYVGSSGNTKSQMKSKLFES------------------------------------------------------------------------------------------------------------------------------------------------------------------------------------------------------------------------SLGDDQINSLMSSAMKSLNYSNM----------------------------------------------------------------------------------------------------------------------------------------------------------------------------------------------------------------------------------------------------------------NAGYELYLANRLFGQSELHILPEFRKCIQEQYSADIELLNF-KKSEEACKHINGWVEEKTKGKIKDLIPKEAISP----------------------------------------------------LTRLVLANAIYFKADWKTPFKVALTKKGNFFVKQ---------------------------------------------------------GEEKEVEMMQMEKQFQYAETD--EYQILGIPYV--------------------------------------------------------------IDKLLMYFVLPKERF---------------------------------------------------------------------------GLKDMMAKL----NAKKLLDLFDSTIERQVEVHIPKFKLEYELQLKAVLQRLGLTDMFSSELADFSKITG---------------------------------------------------------------------------------------------------------------------------------------------------------GRDLYVSEAFHKAFIEINEKGSEAAAATALIMEEATSVG----------------L---R--------M-----------S----P-------------P-----K----F--I-------------------A--------D----H---P---F------L-----Y------------A------------V------------------------------------------------------------------------------------------------------------------------------------------------------------------------------------------------------------------------------------------------------------------------------------------------------------------------------------------------------NEK--G--SEA----A--A-A-----T-A-V---I----M--GF----G---------------A-----------SFVRIGPPKFIADHPFLFAIMDRSNRIILFIGDYYG-
>A0A085NAL1
-----VEFMWNLYRNSSSAS-KTSSVFLSPLSIVNVLCMTYMGAAGSTKDQLRDVMFGT------------------------------------------------------------------------------------------------------------------------------------------------------------------------------------------------------------------------TAKEDQIQNLFTFLTDLLSAGKE------------------------------------------------------------------------------------------------------------------------------------------------------------------------------------------------------------------------------------------------------------R---DKGYKLSAASRLYCQSGFEILKSFTDQLEKLFKSDMTLVNF-ADSEKSRSEINSWVSSRTNGKIDQLIQPGILND----------------------------------------------------LTKLVLVNAVYFKGDWAVKFQTNRTIEAPFYLSA---------------------------------------------------------SHHVQIPMMTDKRKFHYTEDE--DCQVLSIAYK--------------------------------------------------------------GNELALYIVLPKKRF---------------------------------------------------------------------------QMEQFESKL----TGQHLQQLFYESSTCEVTVTIPKFKLEHSLRVKPTLEQLGLTEMFDCSKANFSEMSK---------------------------------------------------------------------------------------------------------------------------------------------------------NSQLCVSEFLHKAFVEVNEEGTEAAAASAAVIMNRAA-F----------------V------------------------------------------------------------------------------------------------------------------------------------------------------------------------------------------------------------------------------------------------------------------------------------------------------------------------------------------------------------------------------------------------------------------------------------------------------------------------------------------------------------------------------------------------------------------------------------------------------------------
>A0A086MYD4
-------AVN-GLTARWAAT-TGGGTVFSAVGVWPLLALLADGAAGSARAELEEAVGVP---------------------------------------------------------------------------------------------------------------------------------------------------------------------------------------------------------------------------ADDAAPAARELLAALGS---------------------------------------------------------------------------------------------------------------------------------------------------------------------------------------------------------------------------------------------------------------------MRGPQAALGLWTVRTLELREEWQAGLPADAHGVL----T-GDPEADGAALDAWAAKRTGGLIERMPVT--VTP----------------------------------------------------DTEIVLASALALRTRWLKPFEEGHLTPEAGPWE----------------------------------------------------------GRELAGLWRHSALLDRIGVADTPDGHVTELKVL--------------------------------------------------------------GTAVDVHLLLGEESMT----P---------------Q--------Q--V-LGAG---------AGVL---------A-------R-RHPVTPGSHLPYG---EVGPGLRERTTLPEPPTLDVTLPPYAVTSEHDLLERPQLFGLTTAARPVPGHFPGVSP----------------------------------------------------------------------------------------------------------------------------------------------------------RPLCVESARQSALARFDARGFEAAAVTALGGTAAGIP-----------------------------------------------------------------------------------------------------------------------------------------------------------------------------------------------------------------------------------------------------------------------------------------------------------------------------------------------------------------------------------------------------------------------------------------------------------------------------------------------------------------------------------------------------------------------------------E-----------LRWLRTTVRAVFDRPFGFLAVHRHTRLALAAGWVTDP
>A0A087AFS6
--------------------------------------------------------------------------------------------------------------------------------------------------------------------------------------------------------------------------------------------------------------------------------------------LVASINRRRPN--------------------------------------------------------------------------------------------------------------------------------------------------------------------------------------------------------------------------------------------------------------------AKSVTAVHDSVWVGDTLTPRRTFVDDMNSMFGAEVNGIDFS--DSNAGGIIGDWIGRRTKGMLRPIVE---CDG----------------------------------------------------SESLAIVNTVYADGRWKQPFRIEDTTSEVFHGGH----------------------------------------------------------ADTKVPFMHGCEDVLYLCDETYGWERLDIPFD--------------------------------------------------------------D-GGELRIVLPDPDNL----E---------------T--------L--L-KDP-----------VAL---------R-------R-AFVTERTSAMPQE----DRQELAKLAARANIVTANVALPRFEIDGDISIIGMLRASGVTDAFDPVHADFSRLCD---------------------------------------------------------------------------------------------------------------------------------------------------------G-PAVIGDIMQGTRIEVNEHRARAVVYTGICVPGAVP--------------------------------------------------------------------------------------------------------------------------------------------------------------------------------------------------------------------------------------------------------------------------------------------------------------------------------------------------------------------------------------------------------------------------------------------------------------------------------------------------------------------------------------------------------------------------------------------------QWGHMIAFNVDRPFMYALMT-RDRLLLFIGAVRN-
>A0A087DGZ0
--------------MEAGDR-GTGNVNYSPASMWMALAIAAQGADGTTRSQLDELLGSG------------------------------------------------------------------------------------------------------------------------------------------------------------------------------------------------------------------------SLADSDYQSLLSSINGRYSGA--------------------------------------------------------------------------------------------------------------------------------------------------------------------------------------------------------------------------------------------------------------------KSEMSAANSLWIDDGYSLAGDYRSTVKKMFDAEVDTLPF-G--NRAAAKMSDWIAKHTNGSLKPKIT---LRD----------------------------------------------------REVLSIINTVYADGRWKDPFKEQATSDGTFHGEA----------------------------------------------------------GDTQVPMMHRTSQMAYGHDEFSTWQRVEIPFD--------------------------------------------------------------N-GGNLAIVLPAEGHF----D---------------E--------L--A-GDA-----------KKL---------G-------W-AFAASLGEGARGC----AADSPSGWGVSVDSATVNVSLPRFTINSTFDPETTIKKLGATDAFSSDTADFAKMVD--A-----G----------------------------------------------------------------------------------------------------------------------------------------------SRGENLFIGSILQGTRIEVNEAGAKAMSFTKAGADSTG---------------------------------------------------------------------------------------------------------------------------------------------------------------------------------------------------------------------------------------------------------------------------------------------------------------------------------------------------------------------------------------------------------------------------------------------------------------------------------------------------------------------------------------------------------------------------------------------------APVDNVEFTVDRPFLYSYAT-PDGVPLFIGAVRN-
>A0A087DPW0
-------------------D-DDGNVNYSPTSMWMALALAAQGAGGATRTQLDETLGAK------------------------------------------------------------------------------------------------------------------------------------------------------------------------------------------------------------------------GLGDGDYMSLRSSVNGRYDD--------------------------------------------------------------------------------------------------------------------------------------------------------------------------------------------------------------------------------------------------------------------ARSVMDVHDSMWVDGRYTLKDSFRRAAQERFDADVESLTFDA---RAEKRMSEWIEDNTHGMLKPDIR---LNA----------------------------------------------------DTMMTLIDTVYADGRWETPFEETNTKDRTFHGAS----------------------------------------------------------REHVVPMMAHTFD-SMGYAEAGSWRRVSIPFD--------------------------------------------------------------N-GGALTVLLPAEGRF----D---------------E--------F--A-SDS-----------ARL---------E-------W-AMSTSARETGGDA---GTDAAGNAVPETAATTSVDLKLPRFSIENAFSAEKTLRTLGVTDAFSSSTADFSGMME--P-----D----------------------------------------------------------------------------------------------------------------------------------------------GLPGNPFIGEIIQGTRIDVHEKGAKAAAFTQIQVETAGA--------------------------------------------------------------------------------------------------------------------------------------------------------------------------------------------------------------------------------------------------------------------------------------------------------------------------------------------------------------------------------------------------------------------------------------------------------------------------------------------------------------------------------------------------------------------------------------------------PIDDEVTFDVDRPFLYELAT-PDGVPLFIGAVRD-
>A0A087HD29
-MKIQNDVAMILSRHILSSA--SDNIIFSPASINSAITMHASGPKGDVAGEVLSYLRSS--------------------------------------------------------------------------------------------------------------------------------------------------------------------------------------------------------------------------SLEELKSVFQEISSIVFTDHS------------------------------------------------------------------------------------------------------------------------------------------------------------------------------------------------------------------------------------------------------------A---TGSPKITAANGLWIEKSLPVHPKFKHIFENFFKAIYAPVDFRSKAEQVRKEVNEWVEQHTNNLIKNLLPPGSVTK----------------------------------------------------DTDEIYGNALYFKGAWKKPFDKYNTRDREFHLVN---------------------------------------------------------GASVSVPFMTSYDDQYVRAYD--SFKVLKLPYR--------------------------------------------------------------QRMFSMYFYLPDKKD---------------------------------------------------------------------------GLDTLVERMA--TTPGFVDSHIPSFRDKLAAFRIPKFKIEFGFPDSSFLDQLGLHSI-----------------------------------------------------------------------------------------------------------------------------------------------------------------------------LMYHKACVEIDEEGAEAAAATEMLTGCAL-N------------------------------------------------------------------------------------------------------------------------------------------------------------------------------------------------------------------------------------------------------------------------------------------------------------------------------------------------------------------------------------------------------------------------------------------------------------------------------------------------------------------------------------------------------------------------------------------------MEPPKRIDFVADHPFLFLIREDKTGTILFVGQIFDP
>A0A087KA31
-----------------RTV-PTVGFVCSPAGLWLALAAVAAGARGATAAELRALLGTA---------------------------------------------------------------------------------------------------------------------------------------------------------------------------------------------------------------------------DREAAPAVTAVARELAA---------------------------------------------------------------------------------------------------------------------------------------------------------------------------------------------------------------------------------------------------------------------TGALGVATRVWS--RVPVLRAYREALPD--------VRF-DP--MDPAAVDAWVREATGGLIDRLPLE--ITD----------------------------------------------------DTLLALVNVLALKARWEKPFEGWRTRDLPFTDAA---------------------------------------------------------GTVRPVPTMSKDVPMADAWT-AGGAYVVELRCA--------------------------------------------------------------QPGARVRLVLGEPGA---------------------------------------------------------------------------GPERVLPVG----WAPRTA--GTALDTDRVTVGLPRLALRTRVPVTEQLPALGVRLATSD-DADFSGLSP---------------------------------------------------------------------------------------------------------------------------------------------------------E-PLRVSDVIQEAVLKIAEEGVEAAAVTVVAA-PAGAA------------------------------------------------------------------------------------------------------------------------------------------------------------------------------------------------------------------------------------------------------------------------------------------------------------------------------------------------------------------------------------------------------------------------------------------------------------------------------------------------------------------------------------------------------------------------------------------------PRPQRVHHIAFDRPFGIVVLAGADDVPLFTAWQAD-
>A0A087R545
------DFAFWFYRQATTQE-PGKNVFFSPVSISTAFALLALGSSATSQAQVGEGLAFNL----------------------------------------------------------------------------------------------------------------------------------------------------------------------------------------------------------------------TDTREEEIHEGFRHLLLLLNRPG------------------------------------------------------------------------------------------------------------------------------------------------------------------------------------------------------------------------------------------------------------------SQVQLSMGNTLFMDKHLKPLKTFLKDIKKLYKGKVVSSNF-QNSSEAKKEINEHIKNKTHGNINQILQD--LDP----------------------------------------------------NTLMVIVNYIYFKAYWENPFNIKRTHKDYFHVNA---------------------------------------------------------KTSVEVKMMTRDGFYKTYSDRKLSCKVVQMPYK--------------------------------------------------------------G-DVAALFVLPNE-G---------------------------------------------------------------------------KMKQLEDAL----TKATVSKWEKSLERRRIEVYIPKLSISGSYDLKKIFMNLGVTEVFSD-RADLSGITG---------------------------------------------------------------------------------------------------------------------------------------------------------KPDVKVSKAAHKALLKIHENGTEAAAVTGTDFLPH------------------------------------------------------------------------------------------------------------------------------------------------------------------------------------------------------------------------------------------------------------------------------------------------------------------------------------------------------------------------------------------------------------------------------------------------------------------------------------------------------------------------------------------------------------------------------------------------------SVPPVVKFNRPFLLLIVDQYTQSILFIGKIVNP
>A0A087SZS9
-AQANNHLAINLHRQLAR---EGGNVFFSPFSLSIALAMLYWGTRNETAQEMRHVLGYDS----------------------------------------------------------------------------------------------------------------------------------------------------------------------------------------------------------------------ANITDDSLLSSFNELLSTLDRTS------------------------------------------------------------------------------------------------------------------------------------------------------------------------------------------------------------------------------------------------------------------ENYVLSYANSLLYQRGFAVKEEYKSVMSEIFRALMVEVDFTRDSENVVKQINEWVKIKTNNMIPQLLKS--LDP----------------------------------------------------MTVIVILNAIYFKGAWSKPFDERLTGLQTFYNNG---------------------------------------------------------KRAKEVEMMYHRQTFFYLEKE--TFKALKLTYE--------------------------------------------------------------EGEVAMLVLLPHSRN---------------------------------------------------------------------------GLRQLESQL----SSTFVQDVESAMYETIVDVALPKFRLEYSKSMKKALQALGMNLVFQN-GADLGGMSY---------------------------------------------------------------------------------------------------------------------------------------------------------SKELKVSDIIHKAVVVVNEEGSEAAAVTAILVTTYS----------------------------------------------------------------------------------------------------------------------------------------------------------------------------------------------------------------------------------------------------------------------------------------------------------------------------------------------------------------------------------------------------------------------------------------------------------------------------------------------------------------------------------------------------------------------------------------------------LSFDPTFIVDHPFMFVIYDTKSSHILFMGKVSE-
>A0A087SZT0
--------------------------------------MLFCAARNETCLEIRRLLGYEI----------------------------------------------------------------------------------------------------------------------------------------------------------------------------------------------------------------------ANITDVSLISSFKQLLSALEKTP------------------------------------------------------------------------------------------------------------------------------------------------------------------------------------------------------------------------------------------------------------------DDYVISFANSLLSQKDFAVKADYKLTLEETFKALMIEVDFASESEKVVNHINEWVKSKTNNMISQLLDS--LDI----------------------------------------------------STVLIILNAVHFKGTWLTQFKKRLTRIQSFYSKGik-------------------------------------------------------SNAKLVSMMHLTESFLYLE--KKSFRALVLPYK--------------------------------------------------------------GEEIAMLVLLPSSIN---------------------------------------------------------------------------GLKKLENKL----SFNFIQDIKRKMHKRKVKVAFPKFQLEYTKSMKESLQSLGLKQVFKD-GADLCGMSD---------------------------------------------------------------------------------------------------------------------------------------------------------SKQLKVSEIIHKAVVVVNEEGTEATAATAVAINSYS----------------------------------------------------------------------------------------------------------------------------------------------------------------------------------------------------------------------------------------------------------------------------------------------------------------------------------------------------------------------------------------------------------------------------------------------------------------------------------------------------------------------------------------------------------------------------------------------------LSFDPEFIVDHPFTFVIYNTISNLILFMGRVEE-
>A0A087SZT1
VAQANNHLSVNLYRVLSK---EDGNVFFSPFSLSTALAMLFCGSKSSTSQEMREVLGYEV----------------------------------------------------------------------------------------------------------------------------------------------------------------------------------------------------------------------ANIPDENIKSSFQQLLSVLEKTP------------------------------------------------------------------------------------------------------------------------------------------------------------------------------------------------------------------------------------------------------------------DNYILCYANSLLSQKDFNVKEEYKTVLEESFKALLMEVDFVHESQNVVSQINNWVKDKTNNMIPQLLDS--LDP----------------------------------------------------ATVLVILNAVYFKGNWLNKFNEKATFLQYFYNKGme-------------------------------------------------------DNAVQVDMMHLKESFPYLENE--SFKAVQLPYK--------------------------------------------------------------GEEIAMLILLPKSRN---------------------------------------------------------------------------GLEEVENKL----SSNFIQDFKQNMRKMKIELALPKFRLEYSKSMKNAFQELGMKRVFEC-GADLSGIND---------------------------------------------------------------------------------------------------------------------------------------------------------SKQLNVSEIIHKAVVVVNEEGS----------------------------------------------------------------------------------------------------------------------------------------------------------------------------------------------------------------------------------------------------------------------------------------------------------------------------------------------------------------------------------------------------------------------------------------------------------------------------------------------------------------------------------------------------------------------------------------------------------------------------------------------------
>A0A087U2A3
--------------------------------------MLCYASRGETLKEMKNVLGYDM----------------------------------------------------------------------------------------------------------------------------------------------------------------------------------------------------------------------ACLSDDNLISSFDHLFSIFEKST------------------------------------------------------------------------------------------------------------------------------------------------------------------------------------------------------------------------------------------------------------------ESCTLSYANSLVIQKGFVVKEEFKSTLVESFKALLQDADFEKESEKVVQQINEWVKGKTNGMITRLLNS--LES----------------------------------------------------ETVVVLLNAIYFKGSWSRQFGKSSTQCQNFYNRG---------------------------------------------------------KEIQQVEMMQLGAPFLFMEND--TFQALNLPYK--------------------------------------------------------------GKDIAMFIFLPRSLD---------------------------------------------------------------------------GLEELESKL----NANFIRDVTKRMRERKVKVALPKFRLEYSKSLITAFKNLGMNRIFQR-GAELGGMSD---------------------------------------------------------------------------------------------------------------------------------------------------------SNQLEVSDICHKAVLVVNEEGCEAAAATAVIITKRS----------------------------------------------------------------------------------------------------------------------------------------------------------------------------------------------------------------------------------------------------------------------------------------------------------------------------------------------------------------------------------------------------------------------------------------------------------------------------------------------------------------------------------------------------------------------------------------------------LTDEPLFIVDHPFLFIIYDKRNGLILFIGRVQ--
>A0A087UGH1
LVRASNGFGFEILKLLS----QSKNVFISPISMSMLIGLVYSGARNITANEIQSVMHYP----------------------------------------------------------------------------------------------------------------------------------------------------------------------------------------------------------------------------PNVHAAFKNILGVLKPP-E------------G----K----------------------------------------------------------------------------------------------------------------------------------------------------------------------------------------------------------------------------M---------N---S---AQGYQLEMANAMLVDKFFNILPRYKEESRLFYDAAVESVSFSLHPEAAVDSVNGWVAWRTKNKIVKVLEEP-LEP----------------------------------------------------LTKLFLMNAVYFKGTWKTKFDQRLTMPDTFYNDG---------------------------------------------------------RVPKTVPMMRQKRKFRYGFEGRIQGHVLELPYS--------------------------------------------------------------GDDIKMLILLPEKRD---------------------------------------------------------------------------GLREMESKL----SNNMLEDISTGLREVSVQVTLPRFSLTDEYDLIPILKMLGINSLFDANTADLSGISQ---------------------------------------------------------------------------------------------------------------------------------------------------------KQGLYVTKVVHKCAVEVNEEGSEAAAVTGVSAGVRT---------------------------------------------------------------------------------------------------------------------------------------------------------------------------------------------------------------------------------------------------------------------------------------------------------------------------------------------------------------------------------------------------------------------------------------------------------------------------------------------------------------------------------------------------------------------------------------------------GGPLVPLFTADHPFIFFVKDLRFNLTLFLGRVA--
>A0A087VMC2
IVPSNTNFAFRFYRQATTQE-RGKNIFFSPISISTAFALLALGSRATSQAQVLEGLAFNL----------------------------------------------------------------------------------------------------------------------------------------------------------------------------------------------------------------------TNTHEEEIHNGFHHLLFLLNHPG------------------------------------------------------------------------------------------------------------------------------------------------------------------------------------------------------------------------------------------------------------------SQVQLSMGNTVFMDKHLKPLKTFLKDIKKLYKGKVVSSNF-QNSTEAKKEINDHIKNKTHGNINQILKD--LDP----------------------------------------------------NTLMVIVNYIYFKAYWENPFNIKGTHKDYFHVNA---------------------------------------------------------KTSVEVKMMTRDGFYKTYSDRKLSCEVVQIPYK--------------------------------------------------------------G-DVAALFILPNE-G---------------------------------------------------------------------------KMKQLEEAL----TTDIVSKWEKSLERRRIELYIPKLSISGTYDLKKMFMTLGVTDVFSD-QADLSGITG---------------------------------------------------------------------------------------------------------------------------------------------------------RPDLKVSKVTHKALLKIHENGTEVAAVSGTDFLPH------------------------------------------------------------------------------------------------------------------------------------------------------------------------------------------------------------------------------------------------------------------------------------------------------------------------------------------------------------------------------------------------------------------------------------------------------------------------------------------------------------------------------------------------------------------------------------------------------SVPPVVKFNRPFLLLIVDQHTQSILFMGKIINP
>A0A087X3K4
--NSNADFALGLFRTLSQAN-PARNIFVSPLSISSAMAMVYLGAKGDTATQMAKALSFT--------------------------------------------------------------------------------------------------------------------------------------------------------------------------------------------------------------------------SGEGVHAYFQNLNADINSPS------------------------------------------------------------------------------------------------------------------------------------------------------------------------------------------------------------------------------------------------------------------ASYILKVANRLYGETTSKFLPKFLEDTQKFYQADLKAVNFIGNPEDCRAEINTWVEEKTENKIKDLLKPGTVNG----------------------------------------------------MTRLALVNAIYFKGSWMSRFDAANTKEMPFKVSL---------------------------------------------------------NETKTVQMMYQMKKLPFNYIPDFGLQILELPYV--------------------------------------------------------------EQELSMFILLPELSTD-----------------------------------------------------------------------GSDPLLKLENEL----TPERLDEWTNNMDITEIIVHLPKFKLEEDYELKEHLSKMGMTDVFCAGKADLTGMNE---------------------------------------------------------------------------------------------------------------------------------------------------------DGGLFLSTVAHKAFVDVNEEGTEAAAATAGMVSFC-----------------------------------------------------------------------------------------------------------------------------------------------------------------------------------------------------------------------------------------------------------------------------------------------------------------------------------------------------------------------------------------------------------------------------------------------------------------------------------------------------------------------------------------------------------------------------------------------------MLREEHFRADHPFLFFIRHNKTKSILFFGRFSSP
>A0A087X5D4
--AATSDFGYNLFRALTSRE-TSANLFLSPISVSAVLTQLSMGGSENAQRQLYRALRYH------------------------------------------------------------------------------------------------------------------------------------------------------------------------------------------------------------------------TLQDPQLQNTLKDLLASVNSS--------------------------------------------------------------------------------------------------------------------------------------------------------------------------------------------------------------------------------------------------------------------GKGLSSAARLYVTRRLRLKQDFFKLVEQQYGVRPKALLG--G-AKDTKEINDWVSQQTGRKVQQFLTK-ALPR----------------------------------------------------TAGINAISAAYFKGGWVTRFSQG-GVQQDFQVEN---------------------------------------------------------GAPVRVPMMQQDNPVKMGVDSDLSCTIAQIQMQ--------------------------------------------------------------N-DISMFVFLPDVVT--------------------------------------------------------------------------TNTTLLEESL----TAEFVQDLSMALQPARVSLTLPVLRLSYSTDLLPLLGDLGLNDWLD--NQELEKISV---------------------------------------------------------------------------------------------------------------------------------------------------------Q-SAKLTSINHKVVMETAPEGAQ--YPSAV---------------------------------------------------------------------------------------------------------------------------------------------------------------------------------------------------------------------------------------------------------------------------------------------------------------------------------------------------------------------------------------------------------------------------------------------------------------------------------------------------------------------------------------------------------------------------------------------------------SVPSHLTYRVDRPFVYLIRDEPSGALLFIGKVV--
>A0A087X5W4
-------LGVRLYQALRSDP-GSVNTLFSPLLLASSLEALSEGSAGKTAEQMPP-----------------------------------------------------------------------------------------------------------------------------------------------------------------------------------------------------------------------------SGTKEAVGGLLSVALESFVKAN-----------------------------------------------------------------------------------------------------------------------------------------------------------------------------------------------------------------------------------------------------------------GTSFQIHASSCVFTKQAPAVGQAFAKEIQSRFRLQHRTLGK-GDAKADLRQLCQWAEAALGGKEGAPLEAE-IKK----------------------------------------------------AGAMVLTNALHFKGLWQRELSEESADRRTFLGKK-----------------------------------------------------------YTKVTMMHRASRYRFHEDVDNMVQVLEAPLW--------------------------------------------------------------GGRASLVLLLPFHVE---------------------------------------------------------------------------NLARLDKLL----TPELLSKWLERTAVTGVALSLPKANISSSLSLQKQLTSLGLSDAWDQKAADFSGMSD--K-----------------------------------------------------------------------------------------------------------------------------------------------------SKGKLHFGGALHWASLELGPTAGKEDADLEEENTER--------------------------------------------------------------------------------------------------------------------------------------------------------------------------------------------------------------------------------------------------------------------------------------------------------------------------------------------------------------------------------------------------------------------------------------------------------------------------------------------------------------------------------------------------------------------------------------------------------PKLFYADHPFIVFVRDDTTGALLLMGALDN-
>A0A087XDG5
-TAAIQRLGMQLLQNLETTP-EQPNVIISPLSISLALSQLALGAKNETEELLMYHLHEN--------------------------------------------------------------------------------------------------------------------------------------------------------------------------------------------------------------------------SVPCYHESLRHVLMQLRN----------------------------------------------------------------------------------------------------------------------------------------------------------------------------------------------------------------------------------------------------------------------SDVQIATRMFLRQGFKGKQEFVNESLRYYDSEPAIVE-------SLQQINEWVENATEGKMMDFLSF--LPP----------------------------------------------------NLLLMLINAVYFKGEWKARFDPNFTSKGVFYLDD---------------------------------------------------------LHLVDVDMMDDKHQLSLLMDSELEAQVARFPFT--------------------------------------------------------------K-DMSLLVIMPESGR--------------------------------------------------------------------------VNVSLLSSHL----NISNLYERLP--KERAVQVKVPKFKLEYSQELQEVLTKLGLGEVFL--NPNLGGIAD---------------------------------------------------------------------------------------------------------------------------------------------------------G-PLLVSSVMHKSGMEINEDGARAAAATTTIISR-------------------------------------------------------------------------------------------------------------------------------------------------------------------------------------------------------------------------------------------------------------------------------------------------------------------------------------------------------------------------------------------------------------------------------------------------------------------------------------------------------------------------------------------------------------------------------------------------------ASNPIFHLSQPFFFVLMDDVTHIPIFMGVINNP
>A0A087XIE1
LSKANGRFALALYKQMALSRTPDSNIFMSPLSISTAFAMTKLGACNQTLEQIMKVFQFDT---------------------------------------------------------------------------------------------------------------------------------------------------------------------------------------------------------------------IKEKTSDMIHFFFAKLNCRLYRKK-----------------------------------------------------------------------------------------------------------------------------------------------------------------------------------------------------------------------------------------------------------------DKTTLLVSANRLFGDKSLYFNETYQNISETVYGAKLMPLNFKTNPEAARITINDWISNKTENRIQDTLPSGALDS----------------------------------------------------NTVLVLVNTIYFKGLWKNKFPKDSLMASEFFVDD---------------------------------------------------------SRNCEISMMYQETKFNYKDLREEKVQLLEMPYR--------------------------------------------------------------GDDITMVIILPNKGH---------------------------------------------------------------------------PLSQVEQNL----DQNKLKSWLDQMRETSVSVTVPRFRVEDSFSLKDKLQQMGLTDLFSADTASLPGILE--D-----------------------------------------------------------------------------------------------------------------------------------------------------GSDSLFISDAYHKAFLEVNEEGSEAAASTAVVAVGRS---------------------------------------------------------------------------------------------------------------------------------------------------------------------------------------------------------------------------------------------------------------------------------------------------------------------------------------------------------------------------------------------------------------------------------------------------------------------------------------------------------------------------------------------------------------------------------------------------LNLDREYFLADHPFLVIIRESTLNTLLFVGRVADP
>A0A087Y2A6
-SSPNADFAFALYRNINGRTAPGKNIFMSPLGLSAALSMLSTGARGKTHAQLFSSLGYA------------------------------------------------------------------------------------------------------------------------------------------------------------------------------------------------------------------------DLDQARVNEAYTHLFQMLGQSQ------------------------------------------------------------------------------------------------------------------------------------------------------------------------------------------------------------------------------------------------------------------QEQKLHLGNSVAVRIDLNPLQAYLTDIQNNYGGEVFKVDF-SNPAEAVGEINRHVASKTQDKIKDIVKD--LDP----------------------------------------------------SMALVLINYVYFRGQWERPFDKNLTEKADFHVNE---------------------------------------------------------NTKVEVDMMKKMGRFDYYQDHDNHTTIISLPYK--------------------------------------------------------------G-NTSMLIVLPDE----------------------------------------------------------------------------NKMEVVEGFI----NKDYLRHWHDSLYKNNLNLYMPKFSISVETSMDETLKEMGITEAYSD-MADFSAISE---------------------------------------------------------------------------------------------------------------------------------------------------------EIKLKVSKVSHQAVLSVDETGTEAAAATTIEIMPMS------------------------------------------------------------------------------------------------------------------------------------------------------------------------------------------------------------------------------------------------------------------------------------------------------------------------------------------------------------------------------------------------------------------------------------------------------------------------------------------------------------------------------------------------------------------------------------------------------LPIDVRLNRPFLVFIIEHSTRSIIFAGKISNP
>A0A087Y7F5
-----SDLGIQVFQQVVRSK-PLENVVLSPHGVASILGMLLPGAQGETRKQIISALRYK---------------------------------------------------------------------------------------------------------------------------------------------------------------------------------------------------------------------------KNGPYKMLKKLHKNLTSKS------------------------------------------------------------------------------------------------------------------------------------------------------------------------------------------------------------------------------------------------------------------NQDLVQITNGMFSQNGFPMEETFMATNKANFQCESRSLDF-SNPTAAADYINQWVRNKTKGHITNLIKADMLDS-----------------------------------------------T----LTRLVALNSIYFKGSWKSGFQPNNTKMRSFTGGD---------------------------------------------------------GNVYKVSMMSQLSIFNLGMATTVKYRVIELPYH--------------------------------------------------------------GNTISMLIAVPAEDT---------------------------------------------------------------------------PLSSVIPHI----STATVQSWAKLMHMRKVRLLIPKFSADVEVDLKAPLSALGIADMFSQDAADFTHLST---------------------------------------------------------------------------------------------------------------------------------------------------------E-PVYVSKALQKSKIIVNEEGTKAASTTTAILMARS------------------------------------------------------------------------------------------------------------------------------------------------------------------------------------------------------------------------------------------------------------------------------------------------------------------------------------------------------------------------------------------------------------------------------------------------------------------------------------------------------------------------------------------------------------------------------------------------------SPPWVTVDRPFLFLIRHNPTGTILFMGQINQP
>A0A087ZET8
--AAVTELARVIGAIMG-Q--QSNAGVFSPVSIACALSLMLIGAEGETKRELVRVLGFQQ----------------------------------------------------------------------------------------------------------------------------------------------------------------------------------------------------------------------FENNLQNMHQLYSQMLNDLAKTQF------------D----V------------Y--------------P--------P----Y-------W-------------R------------T-------------ANPC-----YD-------------GD------DE--------G------GTD----Y-------------------------------D--D-----------G-------S-------Y----------E-------------P---PAKDIIRVTNAVFVQDGVQLDGNFGYFSKHYYNSTADNVPFATDPGRAANLINGWAARSTEGKIREIVSTS-FAA----------------------------------------------------ETEMVVASALYFKGLWSEMFEKEATELKPFYPDG---------------------------------------------------------HEAKPVLTMAAVGCFPYYDATRFDAKIVGLSYQ--------------------------------------------------------------GNKSALYIIMPNNST-------------------------------------------------------------------------RQRMQEFQRNL----TPAMIGEMVIKMTTRKMYLQLPKMRISNTINLRDVLQRLGLRTIFNAGQSDLSGMIA--R-----P-------------V----------------------------------------P----------------L--------------N---------------IYETRF---------G----------G--------S----TPDPSSVVFPIDDYYP----PNPTEGRRGSANAGNQPARPI----------------T---D--------N-----------I----Q-------------P-----S---------------------------N--------I----F---R---E------S-----A------------N------------G------------------------------------------------------------------------------------------------------------------------V-----------------------K-----------------------P---------------------------Q---------S-----V----------------------------------------------K----------T-------------------------------E--K----Q-LH-V-SEF------------I--H----K-VEL--D--INE----K--G-T-----E-G-G---A----I--TT----S---------------T-----------IFRSLPSIHFRADAPFLLLLGHDETRLPLFYGSIYDP
>A0A088A6L5
--ASYNNFTRDLYKELTSTN--VRNIVNSPLIIHMILSHLSHGAESTTLNELTKSLYHY--------------------------------------------------------------------------------------------------------------------------------------------------------------------------------------------------------------------------NKILIEEEYKSLIIKLNEL-------------------------------------------------------------------------------------------------------------------------------------------------------------------------------------------------------------------------------------------------------------------SMVKLYIANAMYIQDGFEILTEFLTIGKDVYQSEISKVDF-KNNVEASQKINAWVNEKTNNKIPYFVSSDNFNE----------------------------------------------------NTKLILINAIYFNGTWLNIFNIRDTKDRIFHVSK---------------------------------------------------------NQTKLIPTMYSKSKYTHGDMPMLQAKFIEIPYK--------------------------------------------------------------NPDVAMIIILPNQID---------------------------------------------------------------------------GLLNLQTNF-----SFEMLANT-TRFYNDIKLYLPKFKIEFTIDLKNALNKLGLITMFKP-NANFNRISN---------------------------------------------------------------------------------------------------------------------------------------------------------T-PLMVDKVLHKAIIDINEEGTEAAATTAVSLRLRRC-------------------------------------------------------------------------------------------------------------------------------------------------------------------------------------------------------------------------------------------------------------------------------------------------------------------------------------------------------------------------------------------------------------------------------------------------------------------------------------------------------------------------------------------------------------------------------------------------IYPEETEKFIVDRPFMFILEYKPNNIPLFIGNVQDI
>A0A088ABM1
---------------------------MSPLSADIVLAMTAYGAQGETENQFRNVLHLP-------------------------------------------------------------------------------------------------------------------------------------------------------------------------------------------------------------------------SSDSLAKSGYQTLIDNLNDV-------------------------------------------------------------------------------------------------------------------------------------------------------------------------------------------------------------------------------------------------------------------KENKLLLANKVFIGKNFGIKPIFKDLTKDYFRSATQVINF-AKSMEAANIINTWVEQNTNNLIKDLITAGDLNE----------------------------------------------------MTTLVLVNAVYFKGQWKNKFNPDYTKDMPFHVNK---------------------------------------------------------NTIKNVPTMYKQGKYKYGELSNLNAKFIVIPYK--------------------------------------------------------------GDELNMIIILPNEID---------------------------------------------------------------------------GLTEVEKKL----QNIKLSDILNQGYEQEIQLYLPKFKVESEIHLNTVLQKMGLIDAFTS-HANFSGISD---------------------------------------------------------------------------------------------------------------------------------------------------------E-NIQINKVIQKAFIEVNEEGSEAAAATGIFLGTLAF-------------------------------------------------------------------------------------------------------------------------------------------------------------------------------------------------------------------------------------------------------------------------------------------------------------------------------------------------------------------------------------------------------------------------------------------------------------------------------------------------------------------------------------------------------------------------------------------------RPQIPPLFFKIDKSFHFVIQCN--ELILFEGLILK-
>A0A088AFJ5
-SRLCNELAVKFWIAANSG-DSGRSLVLSPFGMISLLSMIFLGARGSTSDQMNEVLGLD------------------------------------------------------------------------------------------------------------------------------------------------------------------------------------------------------------------------NVATFNPHLTFQNVTDTVSLA----------------------------------------------------------------------------------------------------------------------------------------------------------------------------------------------------------------------------------------------------------R---N---QGIANAAFVRELFADKARRLLPFYKEQAQQFYEGLVAEVNFATISDLARRRTNLLIRKQTGGRIKDFVRSNSIPL----------------------------------------------------KSPLAAISANVFQTDCNTSSASATDGELYFAVSS---------------------------------------------------------AKLIPVPATVWRSNVLAGYEPSLDATAIALGGI--------------------------------------------------------------DKIVSTVFLVPGQQG-----H---------------A-------------------------------------------------APGDNLDRLEQRLT--KQDGSWDKLLKVLPRTGLELQMPKFSHRSIVNATAALKRLGLDQLFSN-RADFKGING-------------------------------------------------------------------------------------------------------------------------------------------------------IG-NRLFLSDVLQMNLFSTC--GDENIARHHVEIYPASPS-----------------L---R--------N-----------S----R-------------Hse---L----S--N-------------------I--------E----E---E---F------S-----S-----------------------------------------------------------------------------------------------------------------------------------------------------------------------------------------------------------------------------------------------------------------------------------------------------------------------------------------------------S-KVS------------Q--P----I-DDQ--S--KSY----R--T-I-----S-L-M---E----T--TK----N---------------------------VERAEEKPRLKLDQPFLYFVRHNPTGLILHIGRFN-P
>A0A088AS87
[truncated: 10,651,138 more chars]
